# Supplementary material for: Cyclic stretch induces autophagy-mediated focal adhesion remodeling and activates mitochondria
Source: Life Sci Alliance. 2026 Feb 5;9(4):e202503347. doi: 10.26508/lsa.202503347 (PMC12877405; doi:10.26508/lsa.202503347)
Supplement: Supplementary file 5 [file LSA-2025-03347_TableS1.xlsx]

## Sheet: final_data
Supplementary Table S1: Differential expression analysis of proteomics data from 4 h stretching of A7r5 monolayers, with or without chloroquine treatment
Protein.Ids	Protein.Group	Genes	log2(str./unstr.)	p values (str./unstr.)	adj.p values (str./unstr.)	log2(str.+CQ/str.)	p values (str.+CQ/str.)	adj. p values (str.+CQ/str.)	First.Protein.Description	Protein.Names	CTL_1	CTL_3	CTL_4	CTL_5	CTL_6	STR_1	STR_2	STR_3	STR_4	STR_5	STR_6	CTL_cq_1	CTL_cq_2	CTL_cq_3	CTL_cq_4	CTL_cq_5	CTL_cq_6	STR_cq_1	STR_cq_2	STR_cq_3	STR_cq_4	STR_cq_5	STR_cq_6	Organism	moderated_t_CTL_vs_STR	moderated_t_CTL_CQ_vs_STR_CQ	p_values_CTL_CQ_vs_STR_CQ	adj_p_values_CTL_CQ_vs_STR_CQ	moderated_t_STR_vs_STR_CQ	moderated_t_CTL_vs_CTL_CQ	p_values_CTL_vs_CTL_CQ	adj_p_values_CTL_vs_CTL_CQ	Average_CTL	Average_STR	Average_CTL_CQ	Average_STR_CQ	CTL_CQ_vs_CTL_logFC
A0A096MIV5	A0A096MIV5	Abcf2	-0.0599927	0.139203	0.203928	-0.0112518	0.765621	0.884395	NA	NA	17.5158	17.5023	17.4828	17.4989	17.4635	17.4801	17.4296	17.4043	17.371	17.4715	17.4396	17.3706	17.3532	17.4062	17.4286	17.4888	17.4671	17.3446	17.3677	17.5785	17.4689	17.3993	17.3694	Rattus	-0.0599927	0.00233293	0.950666	0.966542	0.0112518	-0.0735774	0.0731684	0.249951	17.4927	17.4327	17.4191	17.4214	-0.0735774
A0A096MIW7	A0A096MIW7	Fry	-0.118826	0.111221	0.170035	0.00351689	0.959382	0.979406	NA	NA	16.429	16.1731	16.2279	15.8838	16.0803	16.0435	16.1619	16.113	16.0726	15.8447	16.0044	16.1929	16.0952	16.2426	16.2798	16.1141	16.2361	16.1504	16.0918	16.0871	16.0118	15.954	15.9662	Rattus	-0.118826	-0.149929	0.0389352	0.0819063	-0.00351689	0.0346201	0.633524	0.812353	16.1588	16.04	16.1935	16.0435	0.0346201
A0A096MIX2	A0A096MIX2	Ddx17	0.0639694	0.0534099	0.0927505	0.0158797	0.600429	0.788542	NA	NA	18.1765	18.2298	18.2224	18.2464	18.3407	18.2822	18.2899	18.2852	18.3221	18.2921	18.3712	18.2992	18.3363	18.2798	18.2834	18.3331	18.3602	18.2758	18.3367	18.3382	18.3542	18.2968	18.3363	Rattus	0.0639694	0.00766777	0.799855	0.853233	-0.0158797	0.0721813	0.0311001	0.152355	18.2432	18.3071	18.3153	18.323	0.0721813
A0A096MJ11	A0A096MJ11	Gsdmd	-0.0842776	0.167323	0.235458	0.0545163	0.34315	0.585831	NA	NA	18.033	17.8882	17.9278	17.8572	17.6778	17.9447	17.8685	17.8477	17.6787	17.8321	17.5835	17.9843	17.8743	17.935	17.9507	18.0325	17.8971	17.8423	17.8414	17.87	17.9012	17.8296	17.7978	Rattus	-0.0842776	-0.0986226	0.0935886	0.162116	-0.0545163	0.0688613	0.255771	0.507375	17.8768	17.7925	17.9457	17.847	0.0688613
A0A096MJ31	A0A096MJ31	Magt1	0.425099	0.00429387	0.0125986	-0.117641	0.36543	0.604922	NA	NA	16.2984	16.0778	15.233	15.9396	16.1341	16.5367	16.1464	16.2974	16.3567	16.1591	16.6738	16.0914	15.9628	15.9802	15.9244	16.0607	15.8734	16.2451	16.3645	16.218	15.9778	16.3092	16.3496	Rattus	0.425099	0.261891	0.0517076	0.102107	0.117641	0.0455665	0.736113	0.879005	15.9366	16.3617	15.9821	16.244	0.0455665
A0A096MJ37	A0A096MJ37	Urgcp	-0.295747	0.0351414	0.066767	0.0953024	0.456009	0.679973	NA	NA	13.0943	13.6064	13.8347	13.5692	13.6141	12.8772	13.442	13.2816	13.5517	13.3292	13.0062	13.7093	13.3799	13.4447	13.3813	13.9227	13.9009	13.2596	13.2668	13.4435	13.3217	13.2599	13.5083	Rattus	-0.295747	-0.279821	0.0364291	0.0778207	-0.0953024	0.0793763	0.55293	0.757901	13.5438	13.248	13.6231	13.3433	0.0793763
A0A096MJ41	A0A096MJ41	Fam3b	0.234947	0.0190452	0.0402488	0.0315063	0.725266	0.861084	NA	NA	14.739	14.7652	14.4763	14.3807	14.9214	14.9827	15.033	14.892	14.9027	14.7577	14.7807	14.588	14.7126	14.5205	14.3006	14.4413	14.8297	14.9294	15.0954	14.854	14.8082	14.8774	14.9733	Rattus	0.234947	0.357498	0.000549511	0.00302523	-0.0315063	-0.0910447	0.337389	0.594632	14.6565	14.8915	14.5655	14.923	-0.0910447
A0A096MJ94	A0A096MJ94	Bms1	0.0976034	0.196715	0.269491	0.0175284	0.804323	0.905427	NA	NA	14.8322	15.0461	14.6906	14.8169	14.9879	15.0878	14.8388	14.8703	15.0298	14.9136	15.0937	14.6977	14.4218	14.6233	14.617	14.6762	14.4888	14.9781	14.953	15.2171	14.933	14.8147	15.0432	Rattus	0.0976034	0.402424	8.65087998068104e-06	0.00013515	-0.0175284	-0.287292	0.000736341	0.0111607	14.8747	14.9723	14.5874	14.9899	-0.287292
A0A096MJ99	A0A096MJ99	Vamp4	-0.099399	0.441963	0.521096	-0.141948	0.253432	0.501417	NA	NA	15.0648	14.9216	14.7168	14.4925	15.066	14.8912	14.9604	14.5289	14.6277	14.4832	15.0262	14.8275	14.5592	14.7263	14.8053	14.7507	14.787	14.7432	14.8526	14.8419	14.2203	14.3218	14.6862	Rattus	-0.099399	-0.131682	0.288391	0.393909	0.141948	-0.109665	0.396971	0.645	14.8523	14.7529	14.7427	14.611	-0.109665
A0A096MJA9	A0A096MJA9	Asph	0.319238	7.87265142279134e-08	9.2907605674059e-06	-0.0616942	0.125143	0.353279	NA	NA	17.2411	17.1891	17.1215	17.1784	17.3112	17.5879	17.4295	17.4775	17.573	17.4674	17.6297	17.1795	17.2324	17.1868	17.2355	17.2182	17.1898	17.4236	17.5131	17.3806	17.4987	17.5153	17.4634	Rattus	0.319238	0.258793	1.0143676655232e-06	3.04319866447213e-05	0.0616942	-0.00124932	0.97572	0.990069	17.2083	17.5275	17.207	17.4658	-0.00124932
A0A096MJB3	A0A096MJB3	Wdr82	-0.10993	0.153074	0.220348	0.105178	0.151721	0.391481	NA	NA	16.3764	16.4509	16.4258	16.4457	16.4754	16.3563	16.416	16.3442	16.2893	16.1484	16.3954	16.2988	16.0997	16.1845	16.2222	16.3213	16.2613	16.0938	16.3732	16.6473	16.6513	16.3692	16.4458	Rattus	-0.10993	0.198829	0.0102675	0.0296857	-0.105178	-0.203582	0.0119397	0.0836384	16.4349	16.3249	16.2313	16.4301	-0.203582
A0A096MJM8	A0A096MJM8	Las1l	0.0951646	0.211492	0.285112	-0.172891	0.0226079	0.147396	NA	NA	15.4879	15.3414	15.2941	15.3142	15.5746	15.7317	15.4503	15.2817	15.4467	15.4884	15.5866	15.0532	15.2933	15.3567	15.2902	15.0721	15.3599	15.4069	15.3769	15.3646	15.2591	15.2114	15.3293	Rattus	0.0951646	0.0871238	0.229599	0.330574	0.172891	-0.16485	0.0363285	0.16861	15.4024	15.4976	15.2376	15.3247	-0.16485
A0A096MJW2	A0A096MJW2	Far1	0.396141	1.69695347004751e-08	4.71363459450906e-06	-0.0674715	0.137972	0.372228	NA	NA	16.3456	16.3698	16.2578	16.365	16.4951	16.8657	16.6505	16.6636	16.8218	16.8056	16.7695	16.2993	16.4156	16.3278	16.3619	16.3619	16.4171	16.6002	16.7026	16.733	16.7435	16.6369	16.7557	Rattus	0.396141	0.33139	1.49874150703817e-07	8.38485113397028e-06	0.0674715	-0.00272045	0.953342	0.978393	16.3667	16.7628	16.3639	16.6953	-0.00272045
A0A096MJY1	A0A096MJY1	Gpc6	-0.0114341	0.918692	0.934034	0.263681	0.0204881	0.138932	NA	NA	16.3157	16.61	16.4674	16.3106	16.605	16.6248	16.6454	16.5439	16.667	16.3558	15.865	16.761	16.6718	16.7099	16.7591	16.4335	16.7105	16.5428	16.79	16.8413	16.7792	16.601	16.7296	Rattus	-0.0114341	0.0396993	0.710506	0.780965	-0.263681	0.212548	0.0679976	0.24164	16.4618	16.4503	16.6743	16.714	0.212548
A0A096MJY7	A0A096MJY7	Lsm14a	-0.0984386	0.487718	0.564167	-0.247327	0.0763365	0.271974	NA	NA	15.6776	15.4652	15.0641	15.3275	14.9098	15.2741	15.0165	15.0455	14.9694	15.2954	15.5416	15.3209	15.2697	14.947	14.8876	14.8105	14.5675	14.9022	14.9755	15.2133	14.7851	14.847	14.9354	Rattus	-0.0984386	-0.0241117	0.857777	0.900176	0.247327	-0.321654	0.0309069	0.151785	15.2889	15.1904	14.9672	14.9431	-0.321654
A0A096MK61	A0A096MK61	Crtap	0.31344	1.66791448957085e-05	0.000219416	-0.0998355	0.0807393	0.28116	NA	NA	17.3319	17.3992	17.3822	17.4078	17.5034	17.7975	17.653	17.609	17.8288	17.8445	17.5773	17.3559	17.4841	17.3973	17.3308	17.2344	17.525	17.5916	17.7112	17.5916	17.6466	17.5064	17.6636	Rattus	0.31344	0.230567	0.000346518	0.00212846	0.0998355	-0.0169626	0.769577	0.896469	17.4049	17.7183	17.3879	17.6185	-0.0169626
A0A096MK99	A0A096MK99	Parp4	-0.160958	0.0975658	0.152654	-0.132523	0.149315	0.387082	NA	NA	14.933	14.6779	14.4379	14.5722	14.8553	14.5546	14.7655	14.4116	14.4605	14.3913	14.6222	14.5899	14.5809	14.6103	14.7266	14.4935	14.3929	14.6019	14.3921	14.5685	14.2972	14.1189	14.432	Rattus	-0.160958	-0.163931	0.0780376	0.140224	0.132523	-0.12955	0.17761	0.415426	14.6952	14.5343	14.5657	14.4018	-0.12955
A0A096MKE2	A0A096MKE2	Snx12	-0.0893256	0.0199656	0.0417674	0.0703753	0.0500536	0.216307	NA	NA	18.4671	18.4718	18.4973	18.4521	18.3939	18.3183	18.4099	18.42	18.2843	18.3471	18.4231	18.5654	18.6059	18.5471	18.5683	18.6	18.5682	18.5391	18.4288	18.4405	18.352	18.4754	18.3891	Rattus	-0.0893256	-0.138329	0.00050259	0.00281179	-0.0703753	0.119378	0.00287546	0.0311634	18.4564	18.3671	18.5758	18.4375	0.119378
A0A096MKE5	A0A096MKE5	Zfp326	-0.0668023	0.617292	0.685328	-0.0735713	0.564189	0.763314	NA	NA	15.2689	14.5439	14.089	14.3915	14.4057	14.4566	14.4784	14.5871	14.4666	14.5689	14.2805	14.3383	14.3133	14.5646	14.4626	14.362	14.6774	14.3497	14.6109	14.3716	14.2691	14.465	14.3303	Rattus	-0.0668023	-0.0535938	0.673893	0.750987	0.0735713	-0.0867799	0.517085	0.733881	14.5398	14.473	14.453	14.3994	-0.0867799
A0A096MKE9	A0A096MKE9	Lig3	0.0509187	0.571066	0.641752	0.0508561	0.553056	0.754913	NA	NA	15.3239	15.5787	15.2823	15.6577	15.6113	15.4505	15.593	15.4812	15.6384	15.8501	15.2371	15.4716	15.6424	15.3673	15.3477	15.3851	15.2787	15.6355	15.5853	15.6615	15.5849	15.4564	15.6319	Rattus	0.0509187	0.177108	0.0476279	0.0959512	-0.0508561	-0.0753335	0.404029	0.650761	15.4908	15.5417	15.4155	15.5926	-0.0753335
A0A096MKF1	A0A096MKF1	Ppip5k2	-0.308176	0.000463535	0.00232893	0.152145	0.0448443	0.205495	NA	NA	14.9419	14.8564	14.8514	15.0709	15.0593	14.7605	14.8732	14.789	14.5412	14.6285	14.2945	14.7997	14.7589	14.849	14.8408	14.8674	14.8814	14.6623	14.772	14.858	14.8189	14.7904	14.8982	Rattus	-0.308176	-0.0329146	0.649854	0.729105	-0.152145	-0.123116	0.114939	0.329255	14.956	14.6478	14.8329	14.8	-0.123116
A0A096MKG2	A0A096MKG2	Nol6	0.202752	0.00323066	0.0102568	-0.0150451	0.79943	0.902534	NA	NA	14.7899	14.8199	14.7997	14.8438	14.9604	15.1598	15.0491	14.9511	15.1467	14.7912	15.1748	14.8634	14.9093	14.9505	14.9007	14.9759	15.0995	14.9142	15.1136	15.1058	15.0312	15.0458	14.9718	Rattus	0.202752	0.0805142	0.182588	0.276486	0.0150451	0.107192	0.0945868	0.291806	14.8427	15.0455	14.9499	15.0304	0.107192
A0A096MKH4	A0A096MKH4	Ube2j1	0.0138397	0.863188	0.892061	0.125624	0.111156	0.334194	NA	NA	15.2358	15.2503	15.1527	15.0661	15.4369	15.2893	15.4397	15.2976	15.2831	15.0297	15.1138	15.1763	14.9876	15.1001	15.2041	15.1541	15.1047	15.4774	15.3121	15.6356	15.3585	15.203	15.2205	Rattus	0.0138397	0.246696	0.00359455	0.0131578	-0.125624	-0.107232	0.19048	0.429638	15.2284	15.2422	15.1211	15.3678	-0.107232
A0A0A0MY43	A0A0A0MY43	Ascc3	-0.238279	0.00354864	0.0110048	-0.157431	0.0339009	0.179936	NA	NA	14.475	14.7194	14.5592	14.7423	14.5039	14.5035	14.4535	14.4836	14.2326	14.1198	14.3769	14.479	14.3569	14.6285	14.3151	14.5156	14.4133	14.1645	14.3869	14.1564	14.1361	14.2319	14.1496	Rattus	-0.238279	-0.247146	0.00179021	0.00766439	0.157431	-0.148565	0.0540192	0.213134	14.5999	14.3617	14.4514	14.2042	-0.148565
A0A0G2JSG6	A0A0G2JSG6	Ak2	0.211101	0.0013942	0.00536929	-0.0127584	0.818907	0.913328	NA	NA	18.3115	18.3629	18.4016	18.4491	18.4765	18.7269	18.5568	18.6207	18.7554	18.3938	18.615	18.4056	18.5944	18.466	18.403	18.3373	18.4247	18.5313	18.6636	18.4783	18.6852	18.6116	18.622	Rattus	0.211101	0.160211	0.00812964	0.0249494	0.0127584	0.0381322	0.515919	0.732729	18.4003	18.6114	18.4385	18.5987	0.0381322
A0A0G2JSH5	A0A0G2JSH5	Alb	0.627018	0.0159636	0.0350235	-0.191773	0.411313	0.645502	NA	NA	20.7143	21.6988	20.7451	21.6605	21.7	21.9423	21.717	21.5012	21.7938	22.2521	22.3783	19.8361	21.2591	20.673	19.9944	20.0465	20.6481	21.6998	21.8309	22.1509	21.5677	21.4475	21.7373	Rattus	0.627018	1.32948	7.70861870594685e-06	0.000126382	0.191773	-0.894239	0.00118244	0.0161949	21.3038	21.9308	20.4095	21.739	-0.894239
A0A0G2JSH9	A0A0G2JSH9	Prdx2	-0.0935523	0.0360744	0.0681332	0.0709063	0.0897745	0.298524	NA	NA	20.6106	20.5661	20.6768	20.599	20.4418	20.4551	20.5495	20.5683	20.4354	20.5333	20.3704	20.6194	20.6897	20.6036	20.5798	20.5974	20.6591	20.5176	20.5572	20.5572	20.5147	20.6262	20.5644	Rattus	-0.0935523	-0.0686213	0.0999174	0.170651	-0.0709063	0.0459753	0.284405	0.534306	20.5789	20.4853	20.6248	20.5562	0.0459753
A0A0G2JSI1	A0A0G2JSI1	Aldh9a1	-0.0793272	0.114508	0.17416	0.0841845	0.0809602	0.281423	NA	NA	20.6444	20.7128	20.7596	20.8037	20.6234	20.6097	20.6827	20.6745	20.6774	20.5489	20.5835	20.784	20.8016	20.7995	20.7112	20.7478	20.9512	20.557	20.7354	20.7374	20.7774	20.6766	20.798	Rattus	-0.0793272	-0.0855935	0.0763386	0.137589	-0.0841845	0.0904508	0.0742916	0.252726	20.7088	20.6294	20.7992	20.7136	0.0904508
A0A0G2JSJ3	A0A0G2JSJ3	Slc2a3	0.338647	2.08920852116867e-05	0.00025218	0.0936695	0.132476	0.364385	NA	NA	14.96	14.9051	14.7433	14.7296	14.9644	15.27	15.2366	15.1941	15.2728	15.1037	15.1175	15.0515	14.9645	15.0306	15.1575	15.1475	15.184	15.2675	15.4091	15.0812	15.3998	15.2016	15.3976	Rattus	0.338647	0.20354	0.00260494	0.0103796	-0.0936695	0.228777	0.00145273	0.0189129	14.8605	15.1991	15.0892	15.2928	0.228777
A0A0G2JSL2	A0A0G2JSL2	Trappc4	-0.0168066	0.839198	0.873154	0.00309908	0.968681	0.984092	NA	NA	15.5027	15.4641	15.1927	15.1917	15.4142	15.3794	15.4565	15.3641	15.0849	15.3279	15.4048	14.8212	14.8207	14.9264	14.916	15.0076	14.826	15.2938	15.0808	15.4309	15.4268	15.2076	15.5962	Rattus	-0.0168066	0.453045	7.72471133509445e-06	0.000126382	-0.00309908	-0.466752	9.83919095142238e-06	0.000395478	15.3531	15.3363	14.8863	15.3394	-0.466752
A0A0G2JSM0	A0A0G2JSM0	Dnajc2	-0.223001	7.10743161790911e-06	0.000126633	0.147737	0.000524171	0.0188702	NA	NA	16.8051	16.6242	16.7262	16.7124	16.6019	16.3959	16.5244	16.5038	16.4641	16.4779	16.4596	16.7146	16.7461	16.6306	16.6732	16.6754	16.7509	16.5508	16.6489	16.6852	16.5947	16.6295	16.6029	Rattus	-0.223001	-0.0797783	0.0393044	0.082599	-0.147737	0.00451482	0.906942	0.961748	16.694	16.4709	16.6985	16.6187	0.00451482
A0A0G2JSQ9	A0A0G2JSQ9	Pelp1	-0.0119285	0.829966	0.866597	0.0175767	0.74017	0.870402	NA	NA	15.6706	15.8057	15.8014	15.9222	15.8784	15.8448	15.9013	15.8865	15.8633	15.6064	15.7201	15.7524	15.6601	15.8136	15.7785	15.7592	15.8826	15.7729	15.8685	15.7976	15.9254	15.7524	15.8111	Rattus	-0.0119285	0.046918	0.379707	0.486382	-0.0175767	-0.0412697	0.460107	0.692381	15.8157	15.8037	15.7744	15.8213	-0.0412697
A0A0G2JSR7	A0A0G2JSR7	Matr3	0.0290641	0.454225	0.532415	-0.0758162	0.0489527	0.213498	NA	NA	18.0499	17.9399	17.8863	17.965	18.0742	18.0103	18.0029	18.0128	18.0722	17.9951	17.9794	17.9001	17.9781	17.9415	17.8449	17.8337	17.9102	17.8387	17.9841	17.9516	17.9172	17.9564	17.9698	Rattus	0.0290641	0.0348755	0.348063	0.455286	0.0758162	-0.0816276	0.0437278	0.18984	17.9831	18.0121	17.9014	17.9363	-0.0816276
A0A0G2JT06	A0A0G2JT06	Gps1	-0.140292	0.0328861	0.0630025	0.058984	0.326299	0.57072	NA	NA	17.5799	17.488	17.2089	17.365	17.3991	17.2482	17.387	17.3639	17.2062	17.2201	17.1819	17.487	17.3035	17.5104	17.4522	17.4845	17.3366	17.2942	17.4964	17.2265	17.2528	17.336	17.3555	Rattus	-0.140292	-0.102146	0.0960791	0.165323	-0.058984	0.0208384	0.738421	0.881116	17.4082	17.2679	17.429	17.3269	0.0208384
A0A0G2JT64	A0A0G2JT64	Akr1b8	-0.353352	0.115871	0.17604	0.0160739	0.938454	0.970217	NA	NA	18.363	18.5347	18.5779	18.7678	17.9305	17.8897	18.1149	17.8152	18.2723	18.1504	18.2461	18.332	19.4044	18.698	17.8148	18.3323	18.9082	17.8628	18.2926	18.0624	17.7203	17.9128	18.734	Rattus	-0.353352	-0.484124	0.0280279	0.063616	-0.0160739	0.146846	0.503415	0.72366	18.4348	18.0814	18.5816	18.0975	0.146846
A0A0G2JT75	A0A0G2JT75	Stard3nl	0.430018	3.12559024692808e-06	7.56721849256271e-05	-0.00802512	0.904609	0.957154	NA	NA	16.3198	16.5576	16.224	16.3473	16.4301	16.935	16.781	16.6967	16.7249	16.9221	16.7751	16.6461	16.3491	16.5112	16.6769	16.6559	16.7151	16.8518	16.7979	16.6233	16.7834	16.7962	16.9341	Rattus	0.430018	0.205396	0.00519581	0.0176429	0.00802512	0.216597	0.0049941	0.047097	16.3758	16.8058	16.5924	16.7978	0.216597
A0A0G2JT78	A0A0G2JT78	Rab6b	-0.0130465	0.834008	0.869283	0.0119054	0.84103	0.92253	NA	NA	18.5902	18.7268	18.7655	18.7949	18.9531	18.8555	18.7206	18.6845	18.7574	18.8646	18.6357	18.5879	18.4423	18.4736	18.5695	18.6685	18.5878	18.7764	18.6508	18.8283	18.8876	18.6306	18.8159	Rattus	-0.0130465	0.210005	0.00167158	0.00725404	-0.0119054	-0.211147	0.00238431	0.026535	18.7661	18.753	18.5549	18.7649	-0.211147
A0A0G2JT88	A0A0G2JT88	Cdc16	-0.114272	0.09396	0.14785	0.109831	0.0915074	0.300838	NA	NA	15.8059	15.8799	15.9109	15.8039	15.9672	15.7057	15.8705	15.8276	15.908	15.6051	15.6388	15.9578	15.6937	16.0435	15.9952	15.8957	15.9615	15.8979	15.9381	15.9966	15.7994	15.8696	15.713	Rattus	-0.114272	-0.0554485	0.382621	0.488905	-0.109831	0.0510074	0.44289	0.680521	15.8735	15.7593	15.9246	15.8691	0.0510074
A0A0G2JTA1	A0A0G2JTA1	Ppp2r5e	-0.0653906	0.0733721	0.120063	0.0244917	0.46792	0.689391	NA	NA	16.108	16.1268	16.1486	16.0404	16.0396	15.9755	16.0681	16.0528	16.0588	16.056	15.9528	16.1864	16.2023	16.1308	16.1532	16.1437	16.0908	16.0727	16.0516	16.1421	16.0108	16.0368	15.9968	Rattus	-0.0653906	-0.0994032	0.00663055	0.0214625	-0.0244917	0.0585042	0.106651	0.314535	16.0927	16.0273	16.1512	16.0518	0.0585042
A0A0G2JTB2	A0A0G2JTB2	Gbe1	-0.0567569	0.355602	0.437242	0.0992458	0.0975371	0.311965	NA	NA	16.4566	16.3874	16.4726	16.4084	16.2049	16.4619	16.3535	16.1987	16.2989	16.357	16.3054	16.6076	16.4403	16.5097	16.6413	16.5949	16.5855	16.3776	16.5269	16.5624	16.2692	16.3135	16.5213	Rattus	-0.0567569	-0.134754	0.0281773	0.0638151	-0.0992458	0.177243	0.00746196	0.0608121	16.386	16.3292	16.5632	16.4285	0.177243
A0A0G2JTH0	A0A0G2JTH0	Sptan1	-0.205642	0.00918403	0.0226279	0.0363981	0.601252	0.788542	NA	NA	15.5053	15.7371	15.5734	15.5827	15.8111	15.2806	15.5561	15.5963	15.2939	15.441	15.4497	15.6134	15.7625	15.4498	15.681	15.6621	15.6331	15.6336	15.3268	15.5136	15.485	15.556	15.3211	Rattus	-0.205642	-0.160997	0.0284421	0.0642356	-0.0363981	-0.00824702	0.90984	0.961955	15.6419	15.4363	15.6337	15.4727	-0.00824702
A0A0G2JTI7	A0A0G2JTI7	Prpf3	-0.106378	0.261029	0.33919	0.105943	0.241007	0.488921	NA	NA	16.2769	16.01	15.8653	15.8486	16.1605	16.2131	16.0544	15.9449	15.924	15.5897	15.8291	15.8142	16.038	15.8738	15.9642	16.0123	15.7788	16.1197	16.1892	16.0072	15.8611	16.0062	16.0075	Rattus	-0.106378	0.118278	0.192239	0.287722	-0.105943	-0.118713	0.211337	0.458564	16.0323	15.9259	15.9136	16.0318	-0.118713
A0A0G2JTJ9	A0A0G2JTJ9	Tfcp2	-0.0452585	0.708442	0.765983	-0.138635	0.236476	0.484658	NA	NA	15.5792	15.564	15.1733	15.6077	15.42	15.8369	15.4432	15.634	15.3457	15.0272	15.2544	15.3989	15.4419	15.3488	15.4747	15.3767	15.1043	15.5512	15.2477	15.4542	14.9778	15.2028	15.2759	Rattus	-0.0452585	-0.0726238	0.530338	0.626633	0.138635	-0.11127	0.361769	0.615907	15.4688	15.4236	15.3576	15.2849	-0.11127
A0A0G2JTK6	A0A0G2JTK6	Mta3	-0.200899	0.0686389	0.113439	0.0109721	0.913662	0.961261	NA	NA	14.0676	14.1923	13.9384	14.1237	14.3612	14.0668	14.0609	14.0763	13.8653	13.4215	14.1237	14.0015	13.9276	14.0126	14.2212	13.7716	14.0959	13.9598	14.133	14.0032	13.8644	13.842	13.8778	Rattus	-0.200899	-0.0583709	0.565519	0.656364	-0.0109721	-0.131556	0.223083	0.471259	14.1366	13.9357	14.0051	13.9467	-0.131556
A0A0G2JTR4	A0A0G2JTR4	Abr	-0.126306	0.0696811	0.114886	0.0277496	0.664649	0.829263	NA	NA	15.7065	15.4941	15.3806	15.3625	15.5114	15.4741	15.418	15.4271	15.2516	15.4204	15.1971	15.3804	15.2196	15.463	15.3819	15.3149	15.4211	15.384	15.4253	15.4838	15.1923	15.3797	15.4898	Rattus	-0.126306	0.0289693	0.650931	0.730115	-0.0277496	-0.127525	0.0672189	0.239902	15.491	15.3647	15.3635	15.3925	-0.127525
A0A0G2JTT7	A0A0G2JTT7	Arhgap22	-0.263693	0.00189963	0.00680907	-0.0303146	0.67478	0.832599	NA	NA	15.7045	15.4397	15.5347	15.4603	15.4962	15.2725	15.3637	15.3165	15.2451	15.1788	15.2038	15.5656	15.3144	15.4873	15.5097	15.1349	15.1742	15.3857	15.23	15.1116	15.0804	15.3134	15.2773	Rattus	-0.263693	-0.131281	0.0790663	0.141581	0.0303146	-0.162727	0.0405421	0.180284	15.5271	15.2634	15.3643	15.2331	-0.162727
A0A0G2JTW1	A0A0G2JTW1	Rap2a	0.25493	0.0181531	0.0387992	0.127436	0.194463	0.44308	NA	NA	15.114	15.484	15.2328	15.2809	15.4625	15.7148	15.6805	15.1314	15.8521	15.5394	15.5003	15.6602	15.5341	15.5078	15.4487	15.5686	15.5829	15.667	15.7493	15.6227	15.8421	15.4282	15.8738	Rattus	0.25493	0.146818	0.137373	0.218993	-0.127436	0.235548	0.0276512	0.142383	15.3148	15.5698	15.5504	15.6972	0.235548
A0A0G2JTX2	A0A0G2JTX2	Praf2	0.201085	0.00147529	0.00560852	0.00504962	0.924658	0.9662	NA	NA	19.0205	19.1495	19.1393	19.168	19.234	19.343	19.3109	19.3223	19.4937	19.1647	19.4255	19.2254	19.2994	19.2698	19.1658	19.1722	19.2542	19.3227	19.3771	19.1696	19.3298	19.4203	19.4709	Rattus	0.201085	0.117266	0.0369335	0.0786143	-0.00504962	0.0888688	0.122731	0.341118	19.1423	19.3433	19.2311	19.3484	0.0888688
A0A0G2JTY6	A0A0G2JTY6	Grsf1	0.294303	1.32492911799216e-06	4.33177144519896e-05	-0.104597	0.0227802	0.148053	NA	NA	16.6907	16.7059	16.6928	16.6972	16.7321	16.9765	16.8844	16.9148	17.1628	17.0877	16.9621	16.8063	16.7706	16.7868	16.7464	16.6472	16.8002	16.8408	16.9761	16.8278	16.8854	16.8893	16.9414	Rattus	0.294303	0.133875	0.00482797	0.0166288	0.104597	0.0558315	0.225791	0.473952	16.7037	16.9981	16.7596	16.8935	0.0558315
A0A0G2JU03	A0A0G2JU03	Rsl1d1	-0.0109863	0.84418	0.876795	0.0327832	0.540055	0.747749	NA	NA	16.4783	16.4013	16.4602	16.3748	16.6864	16.5274	16.4425	16.2457	16.5427	16.4569	16.6	16.4306	16.4512	16.4608	16.4567	16.4928	16.3995	16.4456	16.4744	16.576	16.5492	16.4901	16.4767	Rattus	-0.0109863	0.0534066	0.32161	0.430338	-0.0327832	-0.0316098	0.57297	0.773678	16.4802	16.4692	16.4486	16.502	-0.0316098
A0A0G2JU40	A0A0G2JU40	C2cd2	0.477476	0.00518556	0.0144373	-0.147833	0.324502	0.569254	NA	NA	13.0789	13.4925	12.8117	13.2096	13.653	14.0544	13.659	13.7086	13.8606	13.5539	13.5233	13.4854	12.8427	13.5057	13.3733	13.6468	12.8759	13.7508	13.7033	13.6511	13.4216	13.3056	13.6404	Rattus	0.477476	0.290491	0.0603156	0.115125	0.147833	0.0391525	0.801478	0.91057	13.2492	13.7266	13.2883	13.5788	0.0391525
A0A0G2JU45	A0A0G2JU45	Trmt5	0.00536619	0.949369	0.959333	-0.0369034	0.647731	0.818352	NA	NA	14.3825	14.6111	14.8849	14.7036	14.793	14.7731	14.7028	14.6907	14.7258	14.6805	14.5094	14.5129	14.5799	14.7569	14.3723	14.3936	14.6428	14.514	14.7547	14.8213	14.5601	14.5036	14.7072	Rattus	0.00536619	0.100452	0.220529	0.320235	0.0369034	-0.131989	0.12844	0.349455	14.675	14.6804	14.543	14.6435	-0.131989
A0A0G2JU49	A0A0G2JU49	Mtx1	0.395255	7.00504756544727e-06	0.000126091	-0.063958	0.331849	0.575753	NA	NA	17.1653	17.1956	17.1142	17.1737	17.4453	17.6812	17.575	17.5271	17.5314	17.6574	17.7123	17.0752	17.1522	16.9079	16.9916	17.145	16.7861	17.3898	17.5677	17.5372	17.6047	17.538	17.6632	Rattus	0.395255	0.540453	2.70704128904763e-08	2.45628685275795e-06	0.063958	-0.209156	0.00530362	0.049231	17.2188	17.6141	17.0097	17.5501	-0.209156
A0A0G2JU71	A0A0G2JU71	Gsr	0.0305033	0.482745	0.559509	0.0252448	0.541795	0.748271	NA	NA	17.3344	17.4556	17.5509	17.5114	17.3082	17.551	17.4409	17.4455	17.4822	17.4296	17.4265	17.4027	17.4731	17.4854	17.4538	17.4399	17.5855	17.4743	17.4795	17.5313	17.458	17.4662	17.5178	Rattus	0.0305033	0.0144344	0.726446	0.7943	-0.0252448	0.0413136	0.34405	0.600845	17.4321	17.4626	17.4734	17.4878	0.0413136
A0A0G2JU73	A0A0G2JU73	Trip12	-0.213665	4.32920658528276e-05	0.000408051	-0.105074	0.0155945	0.123918	NA	NA	16.2064	16.1423	16.0574	16.1252	16.1921	15.9412	15.9579	15.8896	15.9569	15.9855	15.8549	16.002	15.9255	16.0838	16.0828	16.0395	16.0676	15.8875	15.8711	15.892	15.7021	15.7476	15.8552	Rattus	-0.213665	-0.20759	3.43044177824201e-05	0.000372757	0.105074	-0.111149	0.0148327	0.0956504	16.1447	15.931	16.0335	15.8259	-0.111149
A0A0G2JU77	A0A0G2JU77	Eif3k	-0.0876921	0.0953991	0.14966	-0.0897649	0.0747559	0.268518	NA	NA	18.3698	18.1566	18.2776	18.1552	18.2573	18.0583	18.2199	18.1715	18.1693	18.2065	18.1082	18.1398	18.186	18.016	18.1826	18.1693	17.9798	18.1773	18.0583	18.0756	17.933	18.083	18.0678	Rattus	-0.0876921	-0.0464029	0.344034	0.452015	0.0897649	-0.131054	0.0162052	0.101344	18.2433	18.1556	18.1122	18.0658	-0.131054
A0A0G2JU96	A0A0G2JU96	Ahnak	-0.033995	0.391814	0.473328	0.0535154	0.163331	0.404684	NA	NA	22.9452	23.0831	23.0005	23.0456	23.1658	22.9407	23.0711	23.0357	23.081	22.9712	22.9847	23.1436	23.2235	23.1369	23.0829	23.1723	23.1978	23.0462	23.0616	23.1003	23.0694	23.109	23.019	Rattus	-0.033995	-0.0919228	0.0214085	0.0518615	-0.0535154	0.111443	0.0090332	0.0684935	23.0481	23.0141	23.1595	23.0676	0.111443
A0A0G2JUA5	A0A0G2JUA5	Ahnak	-0.0599999	0.146825	0.212686	0.0694956	0.0813113	0.28217	NA	NA	19.5722	19.5479	19.4825	19.5313	19.6616	19.3693	19.543	19.524	19.5713	19.4872	19.4997	19.6231	19.7128	19.6171	19.5635	19.6625	19.6561	19.5571	19.6119	19.5884	19.5425	19.621	19.4906	Rattus	-0.0599999	-0.0706227	0.0768176	0.138332	-0.0694956	0.0801184	0.0570618	0.218753	19.5591	19.4991	19.6392	19.5686	0.0801184
A0A0G2JUB1	A0A0G2JUB1	Ccz1	-0.0909043	0.240344	0.316585	-0.0691698	0.345988	0.587528	NA	NA	15.2739	15.4699	15.0915	15.1455	15.4051	15.2443	15.3291	15.2751	15.109	15.0564	15.1036	15.1944	15.0439	15.239	15.0629	15.3137	15.0262	15.2888	15.2369	15.0369	15.0487	14.979	15.1123	Rattus	-0.0909043	-0.0296049	0.684186	0.75977	0.0691698	-0.130469	0.0972847	0.297458	15.2772	15.1863	15.1467	15.1171	-0.130469
A0A0G2JUC8	A0A0G2JUC8	Rbx1	-0.260315	0.0577401	0.098983	-0.0385512	0.758724	0.882191	NA	NA	16.24	15.7562	15.7956	15.4668	15.5715	15.6481	15.7216	15.5712	15.5705	14.9255	15.5974	15.4993	15.6129	15.3896	15.7407	15.6551	15.6022	15.339	15.2457	15.6632	15.5528	15.6048	15.3975	Rattus	-0.260315	-0.116147	0.358936	0.4661	0.0385512	-0.182719	0.173861	0.409222	15.766	15.5057	15.5833	15.4672	-0.182719
A0A0G2JUD6	A0A0G2JUD6	Kif3a	-0.143698	0.025476	0.0509028	0.0578089	0.322865	0.568812	NA	NA	16.1185	16.0314	16.118	16.0813	16.0495	16.1334	16.0239	15.9766	15.904	15.6604	15.918	16.0566	15.887	16.0287	16.1118	16.0738	15.9165	15.9276	16.0306	16.0642	15.9379	16.0124	15.9903	Rattus	-0.143698	-0.0185316	0.748854	0.812436	-0.0578089	-0.0673575	0.273334	0.525453	16.0797	15.936	16.0124	15.9939	-0.0673575
A0A0G2JUI0	A0A0G2JUI0	Tln2	-0.0406193	0.556668	0.628986	0.0290193	0.659064	0.827077	NA	NA	15.3735	15.5813	15.4618	15.4953	15.5782	15.4383	15.3962	15.3882	15.2803	15.662	15.5792	15.6279	15.5315	15.5459	15.6216	15.6418	15.6668	15.6546	15.5101	15.5621	15.2251	15.4383	15.5283	Rattus	-0.0406193	-0.119533	0.0789663	0.141463	-0.0290193	0.107933	0.127002	0.347284	15.498	15.4574	15.6059	15.4864	0.107933
A0A0G2JUJ9	A0A0G2JUJ9	Sec63	0.19245	0.00284193	0.00926425	0.019057	0.730555	0.863733	NA	NA	16.4719	16.3648	16.3377	16.3406	16.5505	16.7671	16.5765	16.6245	16.6445	16.3512	16.6694	16.3894	16.2449	16.4201	16.3767	16.3752	16.4297	16.5531	16.6232	16.6528	16.6909	16.5793	16.6482	Rattus	0.19245	0.251925	0.000136019	0.0010645	-0.019057	-0.040419	0.48799	0.710865	16.4131	16.6055	16.3727	16.6246	-0.040419
A0A0G2JUP9	A0A0G2JUP9	Saal1	-0.0752035	0.399155	0.479575	-0.000968977	0.990834	0.995121	NA	NA	15.2896	15.0719	14.9858	15.1501	15.0105	15.1215	15.1458	14.9382	14.7785	15.0559	15.1185	15.1377	14.9042	15.0682	15.24	14.8635	14.8869	15.2742	15.0465	14.8885	14.8749	14.8864	15.182	Rattus	-0.0752035	0.00866928	0.918144	0.944142	0.000968977	-0.0848417	0.342578	0.598932	15.1016	15.0264	15.0167	15.0254	-0.0848417
A0A0G2JUQ9	A0A0G2JUQ9	Mrps18b	0.274846	0.00301013	0.00969799	-0.189693	0.0245767	0.154193	NA	NA	15.5387	15.2944	15.2327	15.4713	15.4244	15.5632	15.543	15.6587	15.935	15.6	15.7028	15.3276	15.5286	15.406	15.355	15.3207	15.2894	15.117	15.5047	15.5721	15.5485	15.4746	15.6477	Rattus	0.274846	0.106224	0.190263	0.285084	0.189693	-0.0210704	0.800622	0.909918	15.3923	15.6671	15.3712	15.4774	-0.0210704
A0A0G2JUU7	A0A0G2JUU7	Tubgcp3	-0.0520626	0.463404	0.540877	0.088839	0.195347	0.444474	NA	NA	16.1415	15.8572	15.7042	15.6729	15.9271	15.8833	15.877	15.7253	15.8449	15.7128	15.8077	15.8573	15.7135	15.7884	15.7993	15.8731	15.6639	15.9008	15.866	16.0882	15.7499	15.8991	15.8802	Rattus	-0.0520626	0.11475	0.0985369	0.168781	-0.088839	-0.0779739	0.275762	0.52634	15.8606	15.8085	15.7826	15.8973	-0.0779739
A0A0G2JUX4	A0A0G2JUX4	Usp47	-0.29332	1.50209821210292e-05	0.000203771	0.0187559	0.714576	0.855507	NA	NA	16.6568	16.4522	16.4446	16.446	16.4164	16.2754	16.2252	16.2894	16.0844	16.0898	16.1751	16.3384	16.2003	16.276	16.35	16.283	16.2532	16.3293	16.1811	16.3123	16.1501	16.202	16.0771	Rattus	-0.29332	-0.0748514	0.153467	0.239305	-0.0187559	-0.199713	0.0010796	0.0150998	16.4832	16.1899	16.2835	16.2086	-0.199713
A0A0G2JUZ0	A0A0G2JUZ0	Mtmr1	0.038022	0.722841	0.7783	0.202144	0.0576492	0.234331	NA	NA	14.2117	13.9719	14.3022	14.1744	14.0333	14.0936	14.2101	14.3797	13.9496	14.2044	14.223	14.071	13.6614	14.3361	14.2006	14.4721	14.2061	14.3375	14.3597	14.545	14.3234	14.5022	14.2055	Rattus	0.038022	0.220981	0.0394454	0.0828114	-0.202144	0.0191852	0.857819	0.936618	14.1387	14.1767	14.1579	14.3789	0.0191852
A0A0G2JV14	A0A0G2JV14	Pex16	0.254185	0.0261987	0.0521706	-0.0898782	0.386231	0.626193	NA	NA	15.5976	15.4467	15.1756	15.4097	15.7413	15.781	15.7548	15.7833	15.7672	15.4122	15.8716	15.5144	15.1834	15.6507	15.5555	15.5329	15.2446	15.5873	15.7998	15.3121	15.6581	15.6557	15.8179	Rattus	0.254185	0.191554	0.0728396	0.132727	0.0898782	-0.0272472	0.800684	0.909918	15.4742	15.7284	15.4469	15.6385	-0.0272472
A0A0G2JV24	A0A0G2JV24	Thbs1	-0.328285	0.00409991	0.0121675	0.212127	0.0409911	0.196765	NA	NA	19.1261	19.4366	19.0193	19.1918	19.4659	18.9314	19.1084	19.0668	18.8073	18.8658	18.7384	19.6624	19.6287	19.5372	19.4516	19.0844	19.1558	19.093	19.0341	19.2895	19.0938	19.1877	19.0926	Rattus	-0.328285	-0.288223	0.00740755	0.0233034	-0.212127	0.172065	0.107278	0.315331	19.2479	18.9197	19.42	19.1318	0.172065
A0A0G2JV31	A0A0G2JV31	Xpnpep1	-0.189775	0.000266252	0.00151621	0.08199	0.0622201	0.2437	NA	NA	19.0519	18.8919	18.9211	18.8879	18.7188	18.7282	18.7043	18.7611	18.5948	18.7068	18.732	18.9058	18.856	18.8487	18.8618	18.8557	18.7792	18.8105	18.747	18.829	18.7915	18.7861	18.755	Rattus	-0.189775	-0.0646565	0.135585	0.216881	-0.08199	-0.0431289	0.335162	0.592655	18.8943	18.7045	18.8512	18.7865	-0.0431289
A0A0G2JV51	A0A0G2JV51	Nat10	0.155504	0.00820344	0.0207974	-0.0208022	0.687454	0.839888	NA	NA	15.9732	16.101	15.9052	16.0583	16.1218	16.252	16.0852	16.0583	16.0944	16.2865	16.3479	15.948	16.0368	15.9193	15.901	15.9436	15.9584	16.0598	16.1313	16.2332	16.2461	16.173	16.1562	Rattus	0.155504	0.215414	0.000351914	0.00215521	0.0208022	-0.0807117	0.145756	0.374319	16.0319	16.1874	15.9512	16.1666	-0.0807117
A0A0G2JV72	A0A0G2JV72	Ube2d3	-0.32132	0.0124273	0.0287746	0.151755	0.191134	0.43839	NA	NA	17.6491	17.8353	17.7465	17.96	17.5794	17.3321	17.6097	17.367	17.6183	17.5092	17.1602	17.78	18.1266	17.8839	17.5338	17.6267	18.131	17.3205	17.6695	17.7651	17.3987	17.4732	17.8799	Rattus	-0.32132	-0.262509	0.0291917	0.065455	-0.151755	0.0929437	0.439315	0.678897	17.7541	17.4327	17.847	17.5845	0.0929437
A0A0G2JV78	A0A0G2JV78	Osbpl5	0.326113	0.000357299	0.00190621	-0.0120569	0.871651	0.937795	NA	NA	16.3465	16.6845	16.2559	16.7597	16.7604	16.8899	16.8953	16.9213	16.9301	16.9286	16.7599	16.5721	16.3051	16.6207	16.503	16.4676	16.5271	16.905	16.8559	16.8407	16.8437	16.83	16.9775	Rattus	0.326113	0.376224	4.1460060260498e-05	0.000425917	0.0120569	-0.0621681	0.430234	0.670368	16.5614	16.8875	16.4992	16.8755	-0.0621681
A0A0G2JVA2	A0A0G2JVA2	Hnrnph3	-0.209389	0.00815747	0.020719	0.138996	0.0552167	0.228141	NA	NA	15.6326	15.4672	15.4849	15.4725	15.6128	15.4526	15.4218	15.3988	15.4702	15.228	14.9762	15.4901	15.6561	15.5191	15.5382	15.4764	15.4116	15.5193	15.4829	15.5669	15.3293	15.4959	15.3873	Rattus	-0.209389	-0.0516568	0.459752	0.561136	-0.138996	-0.0187364	0.797111	0.908275	15.534	15.3246	15.5153	15.4636	-0.0187364
A0A0G2JVC2	A0A0G2JVC2	Scyl2	-0.141235	0.132436	0.195817	0.00334558	0.969383	0.984092	NA	NA	14.5453	14.3407	14.3964	14.1159	14.4504	14.1402	14.3404	14.1688	13.9847	14.4303	14.3065	14.5072	14.3654	14.4072	14.4887	14.4263	14.3022	14.4413	14.2689	14.387	13.9726	13.9999	14.3212	Rattus	-0.141235	-0.184315	0.0438211	0.0897227	-0.00334558	0.0464264	0.612621	0.801502	14.3697	14.2285	14.4162	14.2318	0.0464264
A0A0G2JVC8	A0A0G2JVC8	Lss	0.0101482	0.806003	0.847873	0.129849	0.00300025	0.0537708	NA	NA	17.8461	17.8304	17.754	17.8017	17.9573	17.893	17.8937	17.8459	17.886	17.7624	17.8074	17.8047	17.8057	17.8921	17.8362	17.8246	17.921	17.8837	17.9488	18.0509	18.0153	17.9298	18.0389	Rattus	0.0101482	0.130521	0.00287973	0.0111609	-0.129849	0.00947701	0.818587	0.917421	17.8379	17.8481	17.8474	17.9779	0.00947701
A0A0G2JVD0	A0A0G2JVD0	Rbm28	0.18631	0.0047497	0.0135025	-0.138853	0.0224588	0.146665	NA	NA	14.9454	15.0394	14.8013	14.8952	15.1587	15.2325	15.0863	15.0213	15.2212	15.2729	15.0916	14.9436	14.7579	14.8633	14.8335	14.8739	14.9622	15.013	15.0145	15.1178	14.9917	14.8925	15.0632	Rattus	0.18631	0.143051	0.0191019	0.0478993	0.138853	-0.0955942	0.121297	0.339604	14.968	15.1543	14.8724	15.0155	-0.0955942
A0A0G2JVD3	A0A0G2JVD3	Arid1b	-0.355743	0.0253139	0.0506278	-0.0102461	0.942864	0.971289	NA	NA	14.2622	13.6192	13.4423	13.1029	13.592	13.0088	13.3966	13.4853	13.1022	12.9852	13.5096	13.4242	13.4826	13.3826	13.618	13.5578	13.3974	13.4214	13.4224	13.4216	12.9036	13.1553	13.102	Rattus	-0.355743	-0.239375	0.104457	0.176945	0.0102461	-0.126613	0.402238	0.649732	13.6037	13.248	13.4771	13.2377	-0.126613
A0A0G2JVF5	A0A0G2JVF5	Hmgb3	-0.115551	0.0862443	0.13738	0.0597463	0.340652	0.584459	NA	NA	16.7278	16.3941	16.4424	16.4289	16.353	16.2766	16.3364	16.4215	16.3826	16.2116	16.4935	16.456	16.3134	16.4561	16.4206	16.5323	16.2822	16.5333	16.3937	16.4619	16.362	16.4367	16.2931	Rattus	-0.115551	0.0033253	0.957257	0.971097	-0.0597463	-0.0591295	0.368025	0.619457	16.4692	16.3537	16.4101	16.4134	-0.0591295
A0A0G2JVH4	A0A0G2JVH4	Immt	0.390673	2.18054727641805e-08	5.31027395551219e-06	-0.0665096	0.143685	0.379015	NA	NA	19.1133	19.2231	19.2166	19.2603	19.4083	19.657	19.5621	19.593	19.722	19.6138	19.6621	19.2803	19.3494	19.2749	19.2712	19.2949	19.3253	19.4989	19.6244	19.4434	19.6373	19.5849	19.622	Rattus	0.390673	0.269161	3.56690720605841e-06	7.6512931777626e-05	0.0665096	0.0550024	0.24458	0.494506	19.2443	19.635	19.2993	19.5685	0.0550024
A0A0G2JVI0	A0A0G2JVI0	RGD1561150	0.374457	0.000454333	0.00228825	-0.0140117	0.873119	0.938642	NA	NA	20.6271	21.0198	21.0787	21.2296	21.1448	21.4309	21.3686	21.3024	21.6012	21.3217	21.342	21.2092	21.538	21.3186	21.2383	21.2393	21.4248	21.2209	21.5082	21.2499	21.4814	21.2805	21.5418	Rattus	0.374457	0.0524094	0.551804	0.644965	0.0140117	0.308036	0.00265731	0.0290271	21.02	21.3945	21.328	21.3804	0.308036
A0A0G2JVI4	A0A0G2JVI4	Fcsk	-0.0687829	0.290471	0.369483	0.0962145	0.126319	0.35492	NA	NA	15.932	15.8963	15.8238	15.9847	15.7029	15.865	15.919	15.8217	15.7082	15.6595	15.8215	15.865	15.7501	15.8337	15.9966	15.9272	15.8907	16.071	15.9179	16.0008	15.7387	15.7724	15.8714	Rattus	-0.0687829	0.0181581	0.767066	0.82764	-0.0962145	0.00927352	0.885223	0.951902	15.8679	15.7992	15.8772	15.8954	0.00927352
A0A0G2JVI5	A0A0G2JVI5	Afap1	-0.0156301	0.854886	0.886358	0.0326155	0.689396	0.840182	NA	NA	16.2083	16.433	16.2892	16.3428	16.4092	16.4758	16.4691	16.4979	16.4697	16.0206	15.9923	16.3871	16.277	16.4338	16.3865	16.2843	16.3699	16.1905	16.3514	16.4977	16.3815	16.3371	16.3629	Rattus	-0.0156301	-0.00294489	0.97116	0.979705	-0.0326155	0.0199303	0.815646	0.916606	16.3365	16.3209	16.3565	16.3535	0.0199303
A0A0G2JVL6	A0A0G2JVL6	Ndufa8	0.498168	2.86944913645852e-05	0.000316641	-0.331414	0.00136093	0.0336613	NA	NA	14.9699	15.2749	14.8357	14.9805	15.2995	15.6471	15.4573	15.3755	15.7973	15.6235	15.5209	15.3543	15.2935	15.0452	15.0649	15.0907	15.1324	15.3717	15.4407	15.2308	14.9644	15.1388	15.2868	Rattus	0.498168	0.0753393	0.413661	0.519587	0.331414	0.0914147	0.345531	0.602569	15.0721	15.5703	15.1635	15.2389	0.0914147
A0A0G2JVM2	A0A0G2JVM2	Mia3	0.112245	0.0396494	0.0733133	-0.048559	0.331779	0.575753	NA	NA	17.8455	17.6536	17.5346	17.5987	17.7523	17.8189	17.7657	17.7295	17.8795	17.6283	17.9132	17.6032	17.5729	17.5853	17.6099	17.525	17.5202	17.6959	17.7807	17.7175	17.7137	17.7641	17.772	Rattus	0.112245	0.171232	0.00202849	0.00847633	0.048559	-0.107546	0.0478436	0.200885	17.6769	17.7892	17.5694	17.7406	-0.107546
A0A0G2JVP1	A0A0G2JVP1	Vrk2	0.0687587	0.124761	0.18676	-0.0410733	0.328224	0.572629	NA	NA	16.0852	16.0077	15.9613	16.006	16.0281	16.1195	16.0427	16.0685	16.0703	16.1614	16.0561	15.9211	15.7437	15.9473	15.8999	16.0119	16.0199	16.0215	16.1442	16.0619	15.9982	16.0284	16.0179	Rattus	0.0687587	0.121379	0.00732421	0.0231115	0.0410733	-0.0936933	0.0406859	0.180536	16.0177	16.0864	15.924	16.0453	-0.0936933
A0A0G2JVP5	A0A0G2JVP5	Paip1	-0.170835	0.0223005	0.0456944	0.0286722	0.669395	0.830368	NA	NA	17.1347	17.2537	17.1245	17.2654	16.961	16.8958	17.1066	16.882	17.0253	16.9945	16.958	17.2839	17.3443	17.1675	17.0778	17.0493	17.3375	17.0853	17.1719	16.9562	16.8625	16.8753	17.083	Rattus	-0.170835	-0.204331	0.0054272	0.0182672	-0.0286722	0.0621687	0.380642	0.631469	17.1479	16.977	17.21	17.0057	0.0621687
A0A0G2JVT8	A0A0G2JVT8	Samd9l1	-0.104404	0.260951	0.33919	0.00244644	0.977633	0.98693	NA	NA	18.1545	18.0255	17.8851	17.8314	17.8324	17.9795	17.7259	17.9281	17.8443	17.665	17.9053	17.8057	17.8121	17.7328	18.0795	17.88	17.7622	17.813	18.0201	18.1692	17.7486	17.5801	17.7318	Rattus	-0.104404	-0.00154798	0.985846	0.988951	-0.00244644	-0.100409	0.279117	0.529581	17.9458	17.8414	17.8454	17.8438	-0.100409
A0A0G2JVV5	A0A0G2JVV5	Usp14	-0.183094	0.000204066	0.00125906	0.0852051	0.041144	0.196765	NA	NA	18.0912	17.9635	18.0484	17.9893	17.8715	17.7974	17.9017	17.8825	17.8384	17.7591	17.679	17.996	18.0742	18.0331	18.0173	17.983	18.0311	17.8676	17.893	17.9529	17.8861	17.9057	17.8642	Rattus	-0.183094	-0.12754	0.00369986	0.0134955	-0.0852051	0.0296511	0.479226	0.704814	17.9928	17.8097	18.0225	17.8949	0.0296511
A0A0G2JVY4	A0A0G2JVY4	Tmem63a	0.260621	0.0867143	0.13797	-0.0670942	0.63305	0.809897	NA	NA	14.2623	13.6388	13.5465	13.1854	13.7702	13.8669	13.8387	13.6099	14.2271	13.8101	14.2948	13.7663	13.603	13.7505	13.8232	13.5453	14.0434	13.7896	13.8705	13.6405	13.9177	13.9164	14.1103	Rattus	0.260621	0.11888	0.400217	0.505924	0.0670942	0.0746475	0.612645	0.801502	13.6806	13.9413	13.7553	13.8742	0.0746475
A0A0G2JVY6	A0A0G2JVY6	Septin8	-0.017121	0.724101	0.779251	-0.123862	0.0127148	0.113203	NA	NA	15.9064	15.8019	15.7381	15.7413	15.7513	15.8211	15.7126	15.7552	15.6348	15.8106	15.8895	15.6096	15.8237	15.7488	15.6649	15.6862	15.8123	15.6906	15.6299	15.659	15.5742	15.62	15.7071	Rattus	-0.017121	-0.0774612	0.103899	0.176144	0.123862	-0.0635216	0.19829	0.440011	15.7878	15.7706	15.7242	15.6468	-0.0635216
A0A0G2JVZ6	A0A0G2JVZ6	Itgav	0.304792	0.000186544	0.00118265	-0.0782658	0.240278	0.488553	NA	NA	16.7234	17.034	17.0109	17.0836	17.2285	17.2768	17.2961	17.3243	17.3794	17.3796	17.2691	17.0167	17.0564	17.1776	17.0124	16.86	17.1219	17.0952	17.2846	17.2808	17.2592	17.1822	17.3537	Rattus	0.304792	0.201778	0.0050891	0.0173121	0.0782658	0.0247484	0.719415	0.865738	17.0161	17.3209	17.0408	17.2426	0.0247484
A0A0G2JW01	A0A0G2JW01	Ablim1	-0.0931583	0.200444	0.273538	-0.0706248	0.305353	0.553972	NA	NA	16.7417	16.4769	16.3888	16.1758	16.4109	16.3656	16.3658	16.3893	16.3193	16.3702	16.2635	16.4361	16.4028	16.4441	16.5031	16.3957	16.4786	16.3265	16.3594	16.4184	16.0902	16.3169	16.1388	Rattus	-0.0931583	-0.168408	0.0202629	0.0497263	0.0706248	0.00462512	0.948343	0.977381	16.4388	16.3456	16.4434	16.275	0.00462512
A0A0G2JW14	A0A0G2JW14	Spg21	-0.188569	0.0785253	0.12699	-0.0497283	0.614886	0.801521	NA	NA	15.9838	15.7886	15.7099	15.5369	15.9724	15.6643	15.5839	15.5566	15.5236	15.4567	15.8735	15.6143	15.1817	15.6313	15.7297	15.5943	15.3753	15.744	15.5941	15.7702	15.4616	15.3956	15.3946	Rattus	-0.188569	0.0389241	0.693397	0.767622	0.0497283	-0.277222	0.0127185	0.0861976	15.7983	15.6098	15.5211	15.56	-0.277222
A0A0G2JW94	A0A0G2JW94	Clint1	-0.249851	0.000589507	0.00278285	-0.00212236	0.971822	0.984531	NA	NA	16.6927	16.3765	16.4803	16.3574	16.2851	16.1334	16.3329	16.1389	16.3291	16.1205	16.0765	16.3776	16.3918	16.433	16.375	16.2627	16.2913	16.2214	16.2495	16.1632	16.2403	16.158	16.0861	Rattus	-0.249851	-0.168796	0.00950292	0.0280814	0.00212236	-0.0831772	0.195537	0.437816	16.4384	16.1885	16.3552	16.1864	-0.0831772
A0A0G2JWA3	A0A0G2JWA3	Xpo7	-0.245504	0.000877704	0.00378116	0.152958	0.0197836	0.136074	NA	NA	15.9977	16.0566	15.9993	16.1375	16.1413	15.8481	15.9643	15.758	15.8452	15.861	15.6492	15.8045	15.5999	15.6193	15.7876	15.9046	15.814	15.9439	15.8634	16.1422	16.0829	15.8598	15.9513	Rattus	-0.245504	0.218958	0.00160107	0.00700681	-0.152958	-0.311504	7.05873661339072e-05	0.00184957	16.0665	15.821	15.755	15.9739	-0.311504
A0A0G2JWA5	A0A0G2JWA5	Slmap	0.203609	0.000144404	0.000976851	-0.0532969	0.221181	0.469344	NA	NA	17.6307	17.5418	17.4436	17.5082	17.6316	17.737	17.7256	17.7658	17.9117	17.6394	17.7493	17.5777	17.6355	17.5199	17.532	17.4977	17.5975	17.6647	17.7408	17.627	17.7182	17.723	17.7353	Rattus	0.203609	0.141446	0.00295763	0.0113586	0.0532969	0.00886603	0.843538	0.929779	17.5512	17.7548	17.5601	17.7015	0.00886603
A0A0G2JWB6	A0A0G2JWB6	Pxdn	-0.0295891	0.647767	0.712854	0.158775	0.0161062	0.125338	NA	NA	15.9641	16.135	15.9489	16.2876	16.2143	16.1345	16.124	16.0034	16.103	15.9593	16.1581	16.3165	16.0487	16.2406	16.3018	16.2015	16.2432	16.28	16.3115	16.2671	16.1641	16.0801	16.332	Rattus	-0.0295891	0.0137729	0.823186	0.872725	-0.158775	0.115414	0.0845116	0.273556	16.11	16.0804	16.2254	16.2392	0.115414
A0A0G2JWC0	A0A0G2JWC0	ENSRNOG00000068792	0.137675	0.253565	0.331259	-0.0484673	0.669306	0.830368	NA	NA	16.1666	16.9666	16.5486	16.8914	16.9208	16.7089	16.9195	16.688	16.8647	16.9522	16.8858	16.8656	16.6291	16.8947	17.0038	16.8827	17.2688	16.6388	16.7929	16.9509	16.7712	16.8354	16.739	Rattus	0.137675	-0.136087	0.237072	0.338208	0.0484673	0.225295	0.0681128	0.241826	16.6988	16.8365	16.9241	16.788	0.225295
A0A0G2JWC7	A0A0G2JWC7	Fermt2	-0.255066	8.765967899515e-06	0.000142318	0.0269287	0.530789	0.739985	NA	NA	17.9038	17.9921	17.9189	17.9836	17.9155	17.6817	17.7667	17.7018	17.609	17.6056	17.7616	17.718	17.7245	17.7674	17.6741	17.5965	17.639	17.7207	17.6861	17.8674	17.7245	17.6004	17.6889	Rattus	-0.255066	0.0280667	0.513733	0.613634	-0.0269287	-0.256204	8.25190128442878e-06	0.000338246	17.9428	17.6877	17.6866	17.7147	-0.256204
A0A0G2JWE1	A0A0G2JWE1	Myl6	0.0848816	0.0897368	0.142232	-0.0732611	0.122361	0.349895	NA	NA	22.1396	22.1892	22.1369	22.1998	22.1274	22.2537	22.2732	22.2442	22.4	22.1588	22.1308	22.2139	22.363	22.2516	22.1164	22.1203	22.2453	22.0706	22.2203	22.1625	22.1593	22.182	22.2265	Rattus	0.0848816	-0.0482228	0.301687	0.408146	0.0732611	0.0598434	0.223918	0.472247	22.1586	22.2435	22.2184	22.1702	0.0598434
A0A0G2JWG1	A0A0G2JWG1	Man2a2	0.227889	0.00106417	0.00435774	-0.0365484	0.532842	0.741501	NA	NA	15.3284	15.3566	15.3175	15.4003	15.5663	15.644	15.5968	15.6182	15.651	15.6293	15.5911	15.3783	15.0264	15.4619	15.4615	15.4241	15.3353	15.6236	15.6103	15.5623	15.5827	15.507	15.6252	Rattus	0.227889	0.237265	0.000458117	0.00261962	0.0365484	-0.0459247	0.455818	0.689845	15.3938	15.6217	15.3479	15.5852	-0.0459247
A0A0G2JWQ0	A0A0G2JWQ0	Gtf2h1	0.0244147	0.760093	0.809566	0.141294	0.0739075	0.268166	NA	NA	14.1184	14.2973	13.9933	14.2775	14.3615	14.3055	14.2048	14.355	14.0858	14.1898	14.2631	14.2937	13.8834	14.2596	14.377	14.3581	14.4049	14.2882	14.3451	14.4391	14.3227	14.4051	14.4516	Rattus	0.0244147	0.112527	0.149247	0.234223	-0.141294	0.0531818	0.507659	0.726983	14.2096	14.234	14.2628	14.3753	0.0531818
A0A0G2JWT2	A0A0G2JWT2	Man2c1	-0.0201075	0.755943	0.806184	0.0901055	0.153294	0.393805	NA	NA	15.1707	15.2376	14.9903	15.2614	15.043	14.9798	15.3007	15.1024	15.1674	15.0801	15.0925	15.1859	15.2676	15.28	15.2196	15.0686	15.3471	15.3045	15.2297	15.2513	15.0141	15.178	15.2859	Rattus	-0.0201075	-0.0175348	0.77616	0.835493	-0.0901055	0.0875328	0.184509	0.422493	15.1406	15.1205	15.2281	15.2106	0.0875328
A0A0G2JWW8	A0A0G2JWW8	Med30	0.154407	0.0414012	0.0758746	-0.0436071	0.527715	0.738401	NA	NA	14.3306	14.5021	14.4142	14.4905	14.7063	14.7592	14.6469	14.4762	14.513	14.7673	14.6964	14.3788	14.4332	14.5425	14.5498	14.323	14.5232	14.4193	14.5017	14.5724	14.7345	14.664	14.7053	Rattus	0.154407	0.141127	0.0497284	0.0993627	0.0436071	-0.030327	0.674611	0.836887	14.4887	14.6432	14.4584	14.5995	-0.030327
A0A0G2JX43	A0A0G2JX43	Strn4	-0.285985	0.0130851	0.0300956	-0.0866165	0.400324	0.635718	NA	NA	16.0768	15.8044	15.6365	15.9029	15.7961	15.6622	15.7653	15.7665	15.5378	15.0456	15.567	15.6888	15.8216	15.7113	15.9019	15.5441	15.6804	15.1872	15.4895	15.5623	15.5162	15.5709	15.4983	Rattus	-0.285985	-0.253939	0.0197408	0.0488214	0.0866165	-0.118663	0.274668	0.526139	15.8434	15.5574	15.7247	15.4708	-0.118663
A0A0G2JX46	A0A0G2JX46	Kcmf1	-0.0898979	0.210601	0.284281	-0.133781	0.056553	0.232502	NA	NA	16.6013	16.401	16.5363	16.2205	16.162	16.2171	16.351	16.4133	16.3504	16.147	16.287	16.4546	16.5271	16.5455	16.4798	16.2951	16.3479	16.1417	16.2088	16.1702	16.119	16.2431	16.0804	Rattus	-0.0898979	-0.281145	0.000344912	0.00212175	0.133781	0.0574658	0.418599	0.661265	16.3842	16.2943	16.4417	16.1605	0.0574658
A0A0G2JX62	A0A0G2JX62	Srpk2	-0.159808	0.021395	0.0441112	-0.0186001	0.765154	0.8843	NA	NA	15.8464	15.5027	15.6956	15.66	15.6905	15.5636	15.3336	15.4864	15.5347	15.6176	15.5795	15.541	15.4932	15.6393	15.6674	15.5063	15.8496	15.4752	15.4754	15.4863	15.6267	15.4623	15.478	Rattus	-0.159808	-0.115536	0.0736188	0.133852	0.0186001	-0.062872	0.340287	0.595682	15.679	15.5192	15.6162	15.5006	-0.062872
A0A0G2JX72	A0A0G2JX72	Mbnl1	-0.129908	0.269042	0.347856	-0.24254	0.0370161	0.187343	NA	NA	15.0767	14.9364	14.4399	14.698	14.8223	14.7076	14.5738	14.446	14.5457	14.7922	14.9232	14.4547	14.8131	14.5068	14.7081	14.8276	14.2753	14.6524	14.4978	14.45	14.1825	14.4045	14.3461	Rattus	-0.129908	-0.175397	0.122611	0.20032	0.24254	-0.197051	0.0994865	0.30196	14.7947	14.6648	14.5976	14.4222	-0.197051
A0A0G2JX77	A0A0G2JX77	Wdr44	-0.154571	0.0529736	0.0922637	0.0216859	0.766268	0.884639	NA	NA	15.6226	15.4035	15.3357	15.2238	15.2509	15.2132	15.3787	15.1825	15.2645	14.9767	15.2609	15.3458	15.3429	15.3398	15.4934	15.4242	15.336	15.3224	15.376	15.3645	15.0257	15.193	15.1251	Rattus	-0.154571	-0.14592	0.055168	0.107635	-0.0216859	0.0130354	0.864628	0.940959	15.3673	15.2128	15.3804	15.2344	0.0130354
A0A0G2JX92	A0A0G2JX92	Sh3pxd2a	-0.204554	0.194217	0.26663	0.0813349	0.58218	0.774766	NA	NA	14.67	13.6698	13.6046	13.6201	13.5078	13.5525	13.5263	13.3571	13.6018	13.6802	13.9416	13.572	13.6894	13.4878	13.9487	13.6056	13.7342	13.8945	13.6171	13.8232	13.4989	13.5594	13.7543	Rattus	-0.204554	0.0182777	0.901271	0.93235	-0.0813349	-0.141497	0.364342	0.618131	13.8145	13.6099	13.673	13.6912	-0.141497
A0A0G2JXA1	A0A0G2JXA1	Rab3gap1	-0.0480155	0.368542	0.451142	0.100074	0.0572222	0.233948	NA	NA	16.6084	16.6061	16.5319	16.7065	16.573	16.5187	16.624	16.518	16.5856	16.5154	16.5813	16.5992	16.619	16.5903	16.5229	16.5927	16.8054	16.6787	16.6439	16.743	16.6792	16.4459	16.7526	Rattus	-0.0480155	0.0356613	0.482048	0.582509	-0.100074	0.0163972	0.756839	0.888883	16.6052	16.5572	16.6216	16.6572	0.0163972
A0A0G2JXC0	A0A0G2JXC0	Golt1b	0.275882	0.0512575	0.089956	0.0181793	0.887992	0.947561	NA	NA	16.7429	16.8454	17.0843	17.1875	17.1092	17.3851	17.2815	17.4249	17.3801	16.6068	17.5399	16.9528	16.5535	16.9659	16.8689	16.9252	16.9535	17.3126	17.1691	17.0184	17.3996	17.2132	17.6144	Rattus	0.275882	0.417943	0.0034583	0.0128177	-0.0181793	-0.123882	0.364608	0.618131	16.9938	17.2697	16.87	17.2879	-0.123882
A0A0G2JXC2	A0A0G2JXC2	Fmnl3	0.0356072	0.467899	0.545355	-0.088686	0.0666552	0.252473	NA	NA	16.1734	15.9646	16.1052	16.0252	16.0601	16.2268	16.0337	15.9954	16.1188	15.9984	16.2349	16.0244	15.9772	16.0669	16.0959	16.0053	15.9988	16.087	16.0444	15.9243	16.0066	15.9859	16.0275	Rattus	0.0356072	-0.0154559	0.739833	0.804547	0.088686	-0.0376229	0.443405	0.680644	16.0657	16.1013	16.0281	16.0126	-0.0376229
A0A0G2JXC3	A0A0G2JXC3	Rps21	-0.119414	0.267196	0.346118	0.0982565	0.336569	0.580581	NA	NA	19.7718	19.7879	19.433	19.6556	19.9272	19.4426	19.8038	19.816	19.8094	19.3487	19.3535	19.7733	20.0675	19.9243	19.7106	19.7738	19.7767	19.7249	19.8266	19.8339	19.3994	19.6969	19.682	Rattus	-0.119414	-0.143779	0.164628	0.253579	-0.0982565	0.122621	0.254921	0.505932	19.7151	19.5957	19.8377	19.6939	0.122621
A0A0G2JXC5	A0A0G2JXC5	Mrtfa	-0.142959	0.443891	0.522818	0.0278682	0.874802	0.939656	NA	NA	13.8059	12.9162	12.8569	12.7149	12.6351	13.2521	12.7666	12.5174	12.5987	13.0198	12.9024	13.2724	13.2514	13.3437	13.6905	13.4843	12.9603	13.2488	12.845	12.7507	12.3994	13.0716	12.9087	Rattus	-0.142959	-0.463055	0.0146766	0.0390998	-0.0278682	0.347964	0.0709421	0.247042	12.9858	12.8428	13.3338	12.8707	0.347964
A0A0G2JXD9	A0A0G2JXD9	Dop1b	0.600756	0.0202563	0.0422048	0.315586	0.181803	0.428347	NA	NA	12.4467	11.0934	10.9923	11.846	11.2018	12.4379	11.4671	12.6235	11.6937	12.3087	12.1698	11.7614	12.4806	12.9036	12.1019	12.5946	12.6112	12.4297	12.4951	12.5218	12.5422	12.3188	12.2866	Rattus	0.600756	0.0235117	0.919109	0.94443	-0.315586	0.89283	0.00119434	0.0162651	11.516	12.1168	12.4089	12.4324	0.89283
A0A0G2JXG3	A0A0G2JXG3	Tmem30a	0.18799	0.220774	0.295031	0.105109	0.467689	0.689296	NA	NA	14.8819	14.7572	14.4566	14.5885	14.8214	14.9846	15.1294	14.3461	15.0511	14.4794	15.3441	14.7407	15.1978	15.009	14.9205	14.673	15.0262	14.8059	15.365	14.8475	14.8409	15.0031	15.103	Rattus	0.18799	0.0663546	0.645403	0.725881	-0.105109	0.226745	0.142736	0.369329	14.7011	14.8891	14.9279	14.9942	0.226745
A0A0G2JXJ7	A0A0G2JXJ7	Esyt1	0.340977	2.95341173794803e-07	1.82494396941863e-05	-0.0286548	0.529646	0.739291	NA	NA	18.2863	18.4441	18.3216	18.396	18.6283	18.7771	18.7227	18.705	18.8076	18.7446	18.7804	18.4096	18.384	18.4257	18.3359	18.4154	18.3435	18.6261	18.753	18.6966	18.7582	18.7376	18.7939	Rattus	0.340977	0.341902	1.32132186001348e-07	7.49352397322711e-06	0.0286548	-0.029579	0.536105	0.745965	18.4153	18.7562	18.3857	18.7276	-0.029579
A0A0G2JXK2	A0A0G2JXK2	Bcap31	0.19718	0.0492239	0.0872002	0.0794707	0.388398	0.626981	NA	NA	19.3281	19.5901	19.6213	19.8375	19.8396	19.8216	19.9535	19.7522	20.1034	19.6673	19.7451	19.7811	19.7483	19.8167	19.8521	19.677	20.1667	19.818	20.0831	19.9153	19.8636	19.8334	20.0065	Rattus	0.19718	0.0796638	0.387266	0.493249	-0.0794707	0.196987	0.0494276	0.205041	19.6433	19.8405	19.8403	19.92	0.196987
A0A0G2JXM1	A0A0G2JXM1	Ctnnd1	-0.135367	0.00882581	0.0220057	-0.0323002	0.479596	0.701353	NA	NA	17.4032	17.2854	17.2061	17.26	17.223	17.1555	17.224	17.1881	17.2305	17.0258	17.0172	17.1965	17.2218	17.2492	17.1529	17.1386	17.182	17.0002	17.1565	17.2122	17.0946	17.0999	17.0839	Rattus	-0.135367	-0.0822995	0.0804657	0.14359	0.0323002	-0.0853673	0.0836214	0.271524	17.2755	17.1402	17.1902	17.1079	-0.0853673
A0A0G2JXM5	A0A0G2JXM5	Poldip3	-0.227786	0.02813	0.055207	-0.20353	0.0383949	0.190918	NA	NA	15.2423	14.6643	14.636	14.6739	14.738	14.6201	14.6374	14.5581	14.6557	14.365	14.5424	14.6718	14.3749	14.5953	14.6157	14.5194	14.702	14.53	14.3486	14.4807	14.2105	14.1046	14.4832	Rattus	-0.227786	-0.220257	0.0261999	0.0604312	0.20353	-0.211059	0.0404206	0.179937	14.7909	14.5631	14.5798	14.3596	-0.211059
A0A0G2JXN8	A0A0G2JXN8	Osbpl8	0.137869	0.00530572	0.0146633	-0.0934307	0.0387028	0.191205	NA	NA	16.8348	16.9431	16.892	16.9395	17.0613	17.0771	17.1232	16.9701	17.0761	17.0345	17.1512	16.8657	16.7721	16.869	16.8556	16.7932	16.8824	17.0567	16.9477	17.0717	16.8957	16.8898	17.0099	Rattus	0.137869	0.138897	0.00351421	0.0129552	0.0934307	-0.0944584	0.045565	0.193874	16.9341	17.072	16.8397	16.9786	-0.0944584
A0A0G2JXT6	A0A0G2JXT6	Mtmr6	-0.298779	0.00645732	0.0171367	0.133505	0.17243	0.417031	NA	NA	14.7093	14.4986	14.3008	14.3943	14.594	13.9685	14.4581	14.1856	14.1677	14.4074	14.0165	14.4039	14.0846	14.1948	14.5593	14.2807	14.2291	14.3408	14.3351	14.474	14.5343	14.1605	14.1602	Rattus	-0.298779	0.042072	0.661061	0.739873	-0.133505	-0.207346	0.0485545	0.203142	14.4994	14.2006	14.2921	14.3341	-0.207346
A0A0G2JXT8	A0A0G2JXT8	Flnb	-0.138779	0.0191801	0.0404924	0.0798245	0.141558	0.376398	NA	NA	18.9726	19.1597	18.9945	19.1267	19.2475	18.8676	19.0836	18.9932	18.9918	18.972	18.8603	19.1625	19.2367	19.1403	18.987	19.1191	19.254	18.9743	19.1047	19.1084	18.9821	19.0428	19.0352	Rattus	-0.138779	-0.108695	0.0497632	0.0993814	-0.0798245	0.04974	0.37479	0.626921	19.1002	18.9614	19.1499	19.0412	0.04974
A0A0G2JXT9	A0A0G2JXT9	Arhgef17	-0.0328805	0.470505	0.547776	-0.0684245	0.123268	0.3505	NA	NA	15.9135	15.8814	15.7838	15.6964	15.833	15.7944	15.7217	15.8011	15.8842	15.714	15.8169	15.8253	15.8443	15.8729	15.8904	15.8009	15.7667	15.7583	15.8235	15.7854	15.6238	15.6662	15.6646	Rattus	-0.0328805	-0.113121	0.0146448	0.0390403	0.0684245	0.0118159	0.794322	0.907421	15.8216	15.7887	15.8334	15.7203	0.0118159
A0A0G2JXX4	A0A0G2JXX4	Pacsin3	0.0590701	0.277826	0.35643	-0.111391	0.0385526	0.190918	NA	NA	16.5987	16.424	16.4636	16.4027	16.5083	16.5215	16.5628	16.4465	16.585	16.4359	16.6794	16.588	16.7248	16.7619	16.5023	16.5349	16.7157	16.3494	16.4699	16.4338	16.389	16.4277	16.4929	Rattus	0.0590701	-0.210806	0.000404043	0.00237268	0.111391	0.158485	0.00682409	0.0577483	16.4794	16.5385	16.6379	16.4271	0.158485
A0A0G2JXZ1	A0A0G2JXZ1	Cers5	0.606799	0.000623684	0.00289269	0.157485	0.289559	0.53924	NA	NA	15.8931	15.2599	15.5535	16.1556	16.3154	16.5153	16.563	16.3904	16.4249	16.5345	16.2257	16.3286	16.2851	16.3054	15.994	16.3571	16.7576	16.2582	16.6144	16.6505	16.7764	16.4498	16.8494	Rattus	0.606799	0.261804	0.0849303	0.149941	-0.157485	0.502481	0.00325336	0.0340985	15.8355	16.4423	16.338	16.5998	0.502481
A0A0G2JXZ3	A0A0G2JXZ3	Atrx	-0.254559	0.039607	0.0732676	-0.017447	0.876469	0.940535	NA	NA	14.7622	14.0362	13.8046	13.9041	14.1757	13.7975	13.8711	13.8544	13.8013	13.8066	14.161	13.9842	13.7008	13.9397	14.028	14.0447	13.8249	13.921	13.7285	13.8408	13.8931	13.8649	13.9389	Rattus	-0.254559	-0.0558358	0.619755	0.703727	0.017447	-0.21617	0.0766352	0.257315	14.1365	13.882	13.9204	13.8645	-0.21617
A0A0G2JXZ7	A0A0G2JXZ7	Xpr1	0.192229	0.0450679	0.0809814	0.088815	0.314325	0.560666	NA	NA	14.0463	14.2289	13.9503	13.8532	14.1137	14.1827	14.3058	13.8191	14.5028	14.2552	14.3188	14.4053	14.2716	14.2462	14.2048	14.2688	14.2101	14.3346	14.3953	14.3252	14.1873	14.1541	14.5208	Rattus	0.192229	0.0517163	0.554892	0.647843	-0.088815	0.229328	0.0188671	0.110879	14.0385	14.2307	14.2678	14.3195	0.229328
A0A0G2JY00	A0A0G2JY00	Pgm3	-0.160347	0.0287689	0.0561278	0.0950135	0.160002	0.400685	NA	NA	18.0359	17.878	17.8898	17.9114	17.5248	17.6471	17.8338	17.8521	17.6706	17.5433	17.5788	17.9322	17.9577	17.9688	17.9019	17.8775	17.9677	17.8399	17.7737	17.7756	17.6949	17.8508	17.7609	Rattus	-0.160347	-0.151682	0.0299166	0.0666245	-0.0950135	0.0863487	0.220831	0.469563	17.848	17.6876	17.9343	17.7826	0.0863487
A0A0G2JY08	A0A0G2JY08	Myo18a	-0.0935541	0.178793	0.248724	0.0276651	0.670847	0.830563	NA	NA	16.7226	16.5218	16.433	16.4464	16.5583	16.5657	16.5437	16.4121	16.4377	16.1423	16.5557	16.5783	16.547	16.5787	16.6163	16.5672	16.5242	16.5037	16.5141	16.6102	16.2949	16.4705	16.4297	Rattus	-0.0935541	-0.0980887	0.140965	0.223258	-0.0276651	0.0321997	0.637356	0.814113	16.5364	16.4429	16.5686	16.4705	0.0321997
A0A0G2JY11	A0A0G2JY11	Tspan9	0.225147	0.0118549	0.0278702	-0.0963798	0.230988	0.47719	NA	NA	15.137	15.4049	15.2107	15.4761	15.5669	15.6237	15.7952	15.4039	15.6367	15.5362	15.5098	15.4888	15.5265	15.4677	15.4306	15.2595	15.5951	15.6871	15.536	15.5638	15.361	15.3281	15.4512	Rattus	0.225147	0.0264925	0.738099	0.803817	0.0963798	0.102275	0.225719	0.473952	15.3591	15.5842	15.4614	15.4879	0.102275
A0A0G2JY22	A0A0G2JY22	Dip2b	-0.0144454	0.840862	0.874059	0.0901838	0.197029	0.44574	NA	NA	15.2669	15.0513	14.9639	14.9632	14.9145	14.9932	14.9034	14.9517	14.9646	15.0838	15.2083	15.0019	15.1937	15.0669	15.3144	15.2302	15.2567	15.1824	15.2298	15.207	14.9855	14.9848	15.0566	Rattus	-0.0144454	-0.0696152	0.315607	0.4234	-0.0901838	0.145354	0.0530697	0.211964	15.032	15.0175	15.1773	15.1077	0.145354
A0A0G2JYA3	A0A0G2JYA3	Sppl2a	0.343674	0.00376077	0.0114728	-0.275592	0.0123643	0.111593	NA	NA	16.6277	16.3109	16.2407	16.4119	16.582	16.9891	16.5194	16.6187	16.6199	16.653	17.2698	16.0803	16.1473	16.2638	16.2197	16.1479	15.984	16.6514	16.4302	16.3798	16.4205	16.5099	16.6245	Rattus	0.343674	0.3622	0.00166548	0.00723789	0.275592	-0.294119	0.0110987	0.0790857	16.4346	16.7783	16.1405	16.5027	-0.294119
A0A0G2JYD1	A0A0G2JYD1	Ubap2	-0.0767487	0.397043	0.477559	-0.142134	0.107568	0.327933	NA	NA	15.4746	15.166	15.0617	14.9971	15.1054	15.2377	15.0025	14.9344	15.1767	15.1902	14.9638	15.1523	15.1424	15.0652	15.2438	15.0934	15.1174	15.0299	15.0309	15.2529	14.7506	14.8555	14.7326	Rattus	-0.0767487	-0.193646	0.0322763	0.070738	0.142134	-0.0252367	0.779047	0.901356	15.161	15.0842	15.1357	14.9421	-0.0252367
A0A0G2JYE0	A0A0G2JYE0	Atxn2l	-0.127149	0.0546693	0.0945014	-0.013646	0.821397	0.914873	NA	NA	16.9169	16.644	16.5786	16.5675	16.6213	16.4911	16.5386	16.5238	16.6806	16.5265	16.4707	16.6931	16.6595	16.644	16.6926	16.6289	16.8573	16.5399	16.5687	16.7076	16.3892	16.5061	16.4378	Rattus	-0.127149	-0.170989	0.0090524	0.0270592	0.013646	0.0301938	0.63458	0.812353	16.6657	16.5385	16.6959	16.5249	0.0301938
A0A0G2JYF7	A0A0G2JYF7	Ctnna2	-0.124003	0.0743944	0.1214	0.000923911	0.988453	0.993492	NA	NA	16.3913	16.4178	16.3803	16.4312	16.2761	16.3149	16.3712	16.4291	16.1384	16.2882	15.9902	16.3798	16.2011	16.2853	16.422	16.3886	16.4797	16.2146	16.1198	16.34	16.2713	16.3503	16.2415	Rattus	-0.124003	-0.103157	0.116418	0.192636	-0.000923911	-0.0199222	0.766275	0.894587	16.3793	16.2553	16.3594	16.2563	-0.0199222
A0A0G2JYI0	A0A0G2JYI0	Lrba	-0.15907	0.0451485	0.0810558	0.146471	0.0523345	0.221087	NA	NA	15.834	15.8549	15.8574	15.8823	15.9417	15.6567	15.8716	15.6582	15.6437	15.9258	15.5339	15.8259	15.6824	15.8773	15.8348	15.9144	16.0097	15.9148	16.0301	15.9692	15.6754	15.6476	15.9318	Rattus	-0.15907	0.0040567	0.955205	0.970203	-0.146471	-0.0166556	0.826044	0.921288	15.8741	15.715	15.8574	15.8615	-0.0166556
A0A0G2JYJ7	A0A0G2JYJ7	Rbms2	-0.0839476	0.300389	0.379613	-0.0298515	0.696247	0.844554	NA	NA	16.4727	16.3172	16.1854	16.1481	16.2005	16.0259	16.2631	16.2319	16.3447	16.3926	15.8268	16.2672	16.1609	16.2717	16.1423	16.1334	16.2274	16.0843	16.2422	16.0794	16.1362	16.2399	16.1237	Rattus	-0.0839476	-0.0495217	0.518508	0.618445	0.0298515	-0.0642774	0.425452	0.667279	16.2648	16.1808	16.2005	16.151	-0.0642774
A0A0G2JYK2	A0A0G2JYK2	Rab11fip1	-0.180535	0.0175307	0.0377221	0.0329183	0.62815	0.807051	NA	NA	15.0613	15.3505	15.2747	15.2862	15.5065	15.0697	15.1094	15.1994	15.1055	14.8924	15.3154	15.3623	15.2385	15.2287	15.2375	15.201	15.3219	15.2677	15.2519	15.0658	15.1477	15.1246	15.0317	Rattus	-0.180535	-0.116728	0.0955218	0.164755	-0.0329183	-0.0308885	0.664613	0.833153	15.2958	15.1153	15.265	15.1482	-0.0308885
A0A0G2JYN4	A0A0G2JYN4	Ergic2	0.286453	0.00026159	0.00150059	-0.0860734	0.18492	0.431994	NA	NA	16.1542	16.2729	15.9219	16.2039	16.3689	16.4876	16.5256	16.3806	16.3185	16.4319	16.6807	16.1572	16.0076	16.1166	16.1086	16.1937	16.1513	16.4163	16.3665	16.279	16.4669	16.3859	16.3938	Rattus	0.286453	0.262235	0.000399232	0.00234776	0.0860734	-0.0618553	0.358526	0.614108	16.1844	16.4708	16.1225	16.3847	-0.0618553
A0A0G2JYR1	A0A0G2JYR1	Exoc6b	-0.122071	0.0398856	0.0736513	0.100608	0.0722688	0.264773	NA	NA	15.9455	15.8992	15.7939	15.808	15.8779	15.7578	15.81	15.6006	15.7751	15.8119	15.7017	15.9177	15.8516	15.8463	15.8785	15.8879	15.9724	16.0186	15.9275	15.9443	15.6732	15.7038	15.7932	Rattus	-0.122071	-0.0489574	0.368153	0.474371	-0.100608	0.0274942	0.627595	0.808547	15.8649	15.7428	15.8924	15.8435	0.0274942
A0A0G2JYR5	A0A0G2JYR5	Arhgap1	-0.0933879	0.0109377	0.0260583	0.0695453	0.0410115	0.196765	NA	NA	18.6854	18.6137	18.6948	18.7097	18.5582	18.5516	18.6078	18.601	18.5354	18.5979	18.4602	18.7163	18.6902	18.7	18.7385	18.6552	18.7067	18.6456	18.6373	18.5831	18.6375	18.6403	18.6274	Rattus	-0.0933879	-0.0726288	0.0335612	0.0727452	-0.0695453	0.0487862	0.160613	0.394536	18.6524	18.559	18.7012	18.6285	0.0487862
A0A0G2JYS4	A0A0G2JYS4	Mapk9	-0.215019	0.000246594	0.00142983	0.00451933	0.924176	0.966076	NA	NA	16.2334	16.2312	16.293	16.1827	16.0348	15.9856	16.0123	16.0176	15.9427	16.0731	15.8489	15.9543	15.7587	15.9015	15.955	15.9154	15.9249	16.0456	15.87	16.0267	16.0353	15.9681	15.9617	Rattus	-0.215019	0.0828919	0.0913214	0.158987	-0.00451933	-0.293391	5.38825802856627e-06	0.000242472	16.195	15.98	15.9016	15.9845	-0.293391
A0A0G2JYT1	A0A0G2JYT1	Erc1	-0.0533529	0.191779	0.264127	0.0137457	0.719398	0.857656	NA	NA	16.7321	16.7804	16.718	16.7582	16.7582	16.7718	16.7258	16.6329	16.7075	16.6378	16.7003	16.7923	16.8153	16.7038	16.8163	16.7962	16.7841	16.8252	16.7852	16.7274	16.5849	16.6986	16.6373	Rattus	-0.0533529	-0.0748803	0.0600707	0.11487	-0.0137457	0.0352731	0.3829	0.633014	16.7494	16.696	16.7847	16.7098	0.0352731
A0A0G2JYT6	A0A0G2JYT6	Fam3a	-0.0030319	0.978142	0.983129	0.0112658	0.914978	0.961911	NA	NA	15.3809	15.1831	14.8455	15.1847	15.5104	15.3048	15.3872	15.2551	15.3676	15.0532	14.9394	15.4417	15.1123	15.2833	15.2577	15.1423	15.4229	14.8715	15.2421	15.2276	15.4209	15.3131	15.2998	Rattus	-0.0030319	-0.0475388	0.653061	0.731909	-0.0112658	0.0557728	0.615291	0.802295	15.2209	15.2179	15.2767	15.2291	0.0557728
A0A0G2JYU2	A0A0G2JYU2	mrpl11	0.466678	6.88675450093129e-06	0.0001256	-0.286014	0.00107493	0.0290862	NA	NA	16.1717	16.3519	16.1447	16.2506	16.4561	16.8006	16.4906	16.6064	16.7723	16.7654	17.0148	16.2847	16.3942	16.0903	16.1345	16.251	16.0717	16.4657	16.5272	16.2962	16.3971	16.5036	16.5443	Rattus	0.466678	0.251286	0.00321882	0.0121809	0.286014	-0.0706211	0.38526	0.634943	16.275	16.7417	16.2044	16.4557	-0.0706211
A0A0G2JYV2	A0A0G2JYV2	Cpsf1	-0.0937206	0.183074	0.253826	-0.0712687	0.284767	0.533938	NA	NA	14.8616	14.6304	14.8382	14.7528	14.6977	14.7766	14.7575	14.6088	14.7176	14.7472	14.3669	14.74	14.5939	14.7168	14.5904	14.6706	14.6277	14.482	14.7755	14.6728	14.4589	14.5846	14.5732	Rattus	-0.0937206	-0.0653999	0.325304	0.433878	0.0712687	-0.0995894	0.158219	0.390764	14.7562	14.6624	14.6566	14.5912	-0.0995894
A0A0G2JYX9	A0A0G2JYX9	Irak1	-0.024912	0.821534	0.859962	-0.130086	0.224355	0.471009	NA	NA	14.3371	13.9952	13.9692	14.4973	14.01	14.4051	14.1006	14.1499	14.0417	14.141	13.9827	13.7503	14.0131	14.154	14.1146	14.1628	14.3638	14.0565	14.1588	14.1327	13.7987	13.7895	14.1043	Rattus	-0.024912	-0.0863494	0.415517	0.521285	0.130086	-0.0686488	0.535782	0.745965	14.1617	14.1368	14.0931	14.0067	-0.0686488
A0A0G2JZ38	A0A0G2JZ38	Fhod1	-0.160633	0.00597494	0.0160313	0.122427	0.0236032	0.150223	NA	NA	16.0561	16.0207	16.1186	16.0468	15.9589	15.8731	15.991	15.9558	15.8515	15.8157	15.7904	16.1758	16.0432	16.1277	16.1892	16.0607	16.1776	16.1956	16.0689	15.9301	15.8517	15.9425	16.0232	Rattus	-0.160633	-0.127038	0.0193374	0.0482853	-0.122427	0.088832	0.106578	0.314535	16.0402	15.8796	16.129	16.002	0.088832
A0A0G2JZ48	A0A0G2JZ48	Tmf1	0.113931	0.061568	0.104208	-0.223318	0.000535066	0.0190963	NA	NA	16.4404	16.4757	16.4469	16.4758	16.5852	16.6545	16.5777	16.5634	16.5972	16.6187	16.5808	16.4842	16.7769	16.4794	16.5798	16.4857	16.5312	16.458	16.5609	16.3447	16.1662	16.3462	16.3764	Rattus	0.113931	-0.180796	0.00343417	0.012774	0.223318	0.0714087	0.229964	0.478898	16.4848	16.5987	16.5562	16.3754	0.0714087
A0A0G2JZ53	A0A0G2JZ53	Birc6	-0.188355	0.00156611	0.00584118	0.148791	0.00677602	0.0827514	NA	NA	15.6675	15.7476	15.7077	15.7358	15.8183	15.4806	15.6783	15.561	15.5246	15.5917	15.4457	15.7756	15.6951	15.7248	15.7434	15.7906	15.6542	15.7875	15.7804	15.8369	15.5505	15.5676	15.652	Rattus	-0.188355	-0.0348153	0.491695	0.591406	-0.148791	-0.00474839	0.928365	0.968099	15.7354	15.547	15.7306	15.6958	-0.00474839
A0A0G2JZ84	A0A0G2JZ84	Epg5	0.0384472	0.76623	0.814463	0.0415773	0.736035	0.868144	NA	NA	14.2344	14.5585	13.8281	13.8888	14.1334	14.1717	14.0401	13.9925	14.3432	14.3254	14.1297	14.4215	14.3303	14.352	14.2649	14.2067	13.8929	14.2696	14.3958	14.0867	13.7626	14.2645	14.4728	Rattus	0.0384472	-0.0360278	0.770127	0.830509	-0.0415773	0.116052	0.373409	0.625623	14.1287	14.1671	14.2447	14.2087	0.116052
A0A0G2JZ94	A0A0G2JZ94	Ttc13	0.191508	0.0652915	0.109092	0.0610313	0.523376	0.735497	NA	NA	14.968	14.9107	14.5097	14.6523	14.9641	15.2428	15.0625	14.8582	15.0181	14.7236	15.0497	15.0413	14.6033	14.788	15.0235	14.7677	14.901	15.2527	15.0493	15.1465	14.9499	14.921	15.0017	Rattus	0.191508	0.199376	0.0456731	0.0927475	-0.0610313	0.0531633	0.595567	0.788618	14.801	14.9925	14.8541	15.0535	0.0531633
A0A0G2JZD1	A0A0G2JZD1	Ppp2r5c	-0.153779	0.0506906	0.0893017	0.0486031	0.500347	0.718927	NA	NA	15.8893	16.0288	16.0557	16.0513	16.1417	15.9207	15.9394	15.9695	15.9755	15.7773	15.6951	15.9632	16.0041	16.1305	16.0594	15.929	16.3174	15.9524	16.0655	16.0765	15.9442	15.7046	15.826	Rattus	-0.153779	-0.139067	0.0627107	0.118387	-0.0486031	0.0338912	0.65315	0.824294	16.0334	15.8796	16.0673	15.9282	0.0338912
A0A0G2JZE7	A0A0G2JZE7	Arhgef40	-0.274941	0.000271825	0.00154158	0.00594011	0.922776	0.966059	NA	NA	15.2736	15.3842	15.2916	15.3855	15.3341	14.9945	15.1253	15.2298	14.994	15.0225	14.987	15.0846	15.1085	15.2233	15.339	15.1994	15.3682	15.1407	15.103	15.2234	15.075	14.8384	15.0082	Rattus	-0.274941	-0.155717	0.0174567	0.0448087	-0.00594011	-0.113284	0.0884047	0.281535	15.3338	15.0588	15.2205	15.0648	-0.113284
A0A0G2JZF0	A0A0G2JZF0	Sec24c	-0.232505	1.05091364078174e-05	0.000162448	0.153593	0.000713611	0.0227258	NA	NA	16.6397	16.58	16.6268	16.5668	16.571	16.353	16.5253	16.3547	16.3957	16.3285	16.2291	16.5737	16.5632	16.5435	16.5854	16.5936	16.5931	16.5297	16.528	16.6174	16.4315	16.5187	16.4825	Rattus	-0.232505	-0.0574395	0.155639	0.242053	-0.153593	-0.021473	0.60546	0.796	16.5969	16.3644	16.5754	16.518	-0.021473
A0A0G2JZF2	A0A0G2JZF2	Clip2	-0.0872809	0.133055	0.196381	-0.0330677	0.541722	0.748271	NA	NA	17.0247	16.9798	16.7004	16.8587	16.9436	16.8214	16.9362	16.8279	16.7761	16.7791	16.7443	16.8583	16.9798	16.9122	16.939	16.8126	16.8495	16.9364	16.8028	16.8122	16.6595	16.7984	16.6773	Rattus	-0.0872809	-0.110799	0.0497028	0.0993627	0.0330677	-0.00954948	0.866039	0.941006	16.9014	16.8142	16.8919	16.7811	-0.00954948
A0A0G2JZF5	A0A0G2JZF5	Ccm2	0.0775668	0.377879	0.460394	-0.234243	0.00930794	0.0978884	NA	NA	14.5337	14.5765	14.3533	14.2373	14.2875	14.484	14.1066	14.5663	14.5894	14.4426	14.6625	14.2975	14.5514	14.397	14.2758	14.5301	14.5196	14.2076	14.2426	14.3685	14.2469	14.0579	14.3224	Rattus	0.0775668	-0.187608	0.0324626	0.0709583	0.234243	0.0309319	0.723096	0.868974	14.3976	14.4752	14.4286	14.241	0.0309319
A0A0G2JZH0	A0A0G2JZH0	Cab39	-0.141437	0.0266283	0.0527722	0.0109343	0.848983	0.926164	NA	NA	17.5624	17.7307	17.7345	17.6601	17.4938	17.5123	17.6433	17.6007	17.3587	17.5493	17.3049	17.5136	17.3863	17.5579	17.5747	17.6335	17.5271	17.5643	17.4685	17.5729	17.4895	17.4943	17.4453	Rattus	-0.141437	-0.0263686	0.646758	0.726698	-0.0109343	-0.104134	0.0941488	0.291784	17.6363	17.4949	17.5322	17.5058	-0.104134
A0A0G2JZH8	A0A0G2JZH8	Pdhx	0.359753	9.5042067585534e-08	1.00890810206182e-05	-0.0911968	0.050667	0.217611	NA	NA	16.6878	16.6588	16.6103	16.5936	16.8096	17.0917	17.0094	16.9939	17.1327	17.0749	16.888	16.7126	16.687	16.7097	16.6274	16.7347	16.8021	16.9428	16.957	16.8486	17.0205	16.9549	16.9197	Rattus	0.359753	0.228313	3.45714241120851e-05	0.000373148	0.0911968	0.040244	0.393765	0.643153	16.672	17.0318	16.7123	16.9406	0.040244
A0A0G2JZH9	A0A0G2JZH9	Dhx57	-0.230711	0.0371938	0.0697383	0.191092	0.067026	0.253345	NA	NA	13.9517	14.1337	14.1792	14.1967	14.2667	13.7372	14.1918	13.9202	14.0546	13.9632	13.6222	13.9706	13.9976	14.4232	14.1457	14.1801	14.4754	14.2386	14.0618	14.3379	13.9063	13.9966	14.0947	Rattus	-0.230711	-0.0927843	0.359654	0.466736	-0.191092	0.0531651	0.61435	0.801831	14.1456	13.9149	14.1988	14.106	0.0531651
A0A0G2JZI0	A0A0G2JZI0	Safb	0.0564126	0.328656	0.409583	-0.0701274	0.206224	0.457509	NA	NA	17.4261	17.4208	17.3156	17.3106	17.5194	17.4502	17.4337	17.3179	17.5772	17.3287	17.6219	17.4271	17.5971	17.4015	17.3848	17.3415	17.4144	17.3058	17.4248	17.4005	17.374	17.4585	17.3452	Rattus	0.0564126	-0.0429113	0.433966	0.537914	0.0701274	0.0291965	0.610286	0.799807	17.3985	17.4549	17.4277	17.3848	0.0291965
A0A0G2JZJ1	A0A0G2JZJ1	Psmd14	-0.207581	0.00506273	0.0142004	0.062096	0.33922	0.582968	NA	NA	17.6355	17.6983	17.4957	17.5678	17.577	17.335	17.5448	17.4763	17.4448	17.4732	17.0496	17.6153	17.5234	17.5803	17.5673	17.4216	17.4807	17.5352	17.5233	17.3477	17.3788	17.4368	17.4745	Rattus	-0.207581	-0.0820318	0.210251	0.308931	-0.062096	-0.0634533	0.351521	0.607386	17.5949	17.3873	17.5314	17.4494	-0.0634533
A0A0G2JZM2	A0A0G2JZM2	Sec23a	-0.154145	0.000620977	0.00288859	0.0607374	0.113492	0.338551	NA	NA	18.352	18.3764	18.3603	18.4454	18.3784	18.1701	18.3126	18.2658	18.2118	18.2343	18.1755	18.3563	18.371	18.3845	18.3028	18.322	18.41	18.2895	18.2995	18.4322	18.2169	18.2066	18.2896	Rattus	-0.154145	-0.0686928	0.0756896	0.136723	-0.0607374	-0.0247151	0.529073	0.74176	18.3825	18.2283	18.3578	18.2891	-0.0247151
A0A0G2JZR6	A0A0G2JZR6	Gatad2b	0.0606327	0.578989	0.64907	-0.391057	0.000959613	0.0272109	NA	NA	15.4036	14.84	14.6268	14.752	15.121	15.1238	15.0465	14.9032	14.9861	14.9443	15.0518	14.6762	14.9643	14.7669	14.6671	14.5184	14.724	14.5811	14.7288	14.8692	14.4255	14.6339	14.471	Rattus	0.0606327	-0.101247	0.33468	0.442817	0.391057	-0.229177	0.0447226	0.192666	14.9487	15.0093	14.7195	14.6182	-0.229177
A0A0G2JZS1	A0A0G2JZS1	Kpna6	-0.155852	0.00780517	0.0199597	0.157378	0.00522614	0.0723079	NA	NA	16.9701	17.0814	17.0926	17.126	17.0353	16.9468	17.076	16.9275	16.9615	16.693	16.8265	17.1057	16.9801	17.0655	17.0393	17.0619	17.175	16.9955	17.0949	17.0985	16.9793	17.0692	17.1382	Rattus	-0.155852	-0.00865087	0.866238	0.906758	-0.157378	0.0101769	0.85016	0.932743	17.0611	16.9052	17.0713	17.0626	0.0101769
A0A0G2JZY3	A0A0G2JZY3	Reps1	-0.230613	0.0344566	0.0657375	0.0852544	0.39146	0.629278	NA	NA	14.9292	15.1319	15.0356	15.0279	15.1063	14.6929	14.8951	15.1878	14.6851	14.852	14.5805	14.9684	14.8804	15.0766	15.1745	15.0917	15.2833	14.9556	15.174	15.1287	14.7703	14.6882	14.6881	Rattus	-0.230613	-0.178331	0.0810643	0.144404	-0.0852544	0.0329715	0.750227	0.884884	15.0462	14.8156	15.0792	14.9008	0.0329715
A0A0G2JZZ4	A0A0G2JZZ4	Selenom	0.089352	0.344314	0.425388	-0.2271	0.0172321	0.12945	NA	NA	14.9586	15.1393	15.1427	15.2316	15.2417	15.3546	15.1926	15.1206	15.3402	15.1992	15.1857	14.9319	15.0851	14.7742	14.851	14.3762	14.5938	15.0035	15.117	14.9819	14.8087	15.1379	14.9812	Rattus	0.089352	0.236337	0.0136514	0.0369148	0.2271	-0.374085	0.000539754	0.00901041	15.1428	15.2321	14.7687	15.005	-0.374085
A0A0G2K014	A0A0G2K014	Lcp1	-0.198318	0.000163396	0.00106697	0.0689884	0.112161	0.336238	NA	NA	18.9513	18.9108	18.9317	18.897	18.7324	18.6381	18.787	18.7774	18.6924	18.6833	18.5399	18.8935	18.9662	18.9191	18.9122	18.8788	18.8573	18.7874	18.777	18.7579	18.6891	18.7651	18.7553	Rattus	-0.198318	-0.14923	0.00167352	0.00725484	-0.0689884	0.0199004	0.653462	0.824294	18.8846	18.6863	18.9045	18.7553	0.0199004
A0A0G2K021	A0A0G2K021	AABR07029741.3	-1.04723	0.0374802	0.07018	0.788252	0.0943971	0.306356	NA	NA	17.7083	17.8445	18.3238	18.303	17.2363	16.4176	17.8365	17.1579	18.5595	16.3251	14.7192	18.7454	19.2851	18.7734	18.7264	18.0551	19.8969	17.2599	18.3595	17.5391	17.2964	16.9946	18.2958	Rattus	-1.04723	-1.28953	0.00911193	0.0271587	-0.788252	1.03055	0.0403234	0.179937	17.8832	16.8359	18.9137	17.6242	1.03055
A0A0G2K050	A0A0G2K050	Yif1a	0.437575	0.00295103	0.00954473	-0.0794929	0.530772	0.739985	NA	NA	14.9238	15.1703	15.1133	15.1452	15.5729	15.7394	15.5332	15.1709	15.6464	15.9169	15.7293	15.1067	15.5297	15.0209	15.1091	14.9847	15.2833	15.2479	15.3453	15.7341	15.8207	15.5869	15.5241	Rattus	0.437575	0.370783	0.00706328	0.0224593	0.0794929	-0.0127006	0.923589	0.966058	15.1851	15.6227	15.1724	15.5432	-0.0127006
A0A0G2K089	A0A0G2K089	Dennd4c	-0.038972	0.612654	0.681092	0.0776929	0.29453	0.543142	NA	NA	14.4206	14.5442	14.4721	14.5617	14.4611	14.4961	14.5728	14.4241	14.38	14.6921	14.1525	14.5716	14.3157	14.528	14.5491	14.5314	14.6977	14.6863	14.5913	14.5232	14.4009	14.5567	14.4254	Rattus	-0.038972	-0.0016149	0.982393	0.987162	-0.0776929	0.0403358	0.600351	0.792379	14.4919	14.4529	14.5322	14.5306	0.0403358
A0A0G2K097	A0A0G2K097	Nt5c3a	-0.0249471	0.751734	0.803323	-0.00501456	0.946767	0.972009	NA	NA	15.6954	15.5784	15.4562	15.5475	15.5725	15.4527	15.6107	15.5884	15.49	15.3524	15.7761	15.6366	15.2516	15.4594	15.5784	15.6217	15.3446	15.5402	15.5525	15.5636	15.4264	15.7455	15.412	Rattus	-0.0249471	0.0579784	0.443231	0.546775	0.00501456	-0.0879402	0.270977	0.525299	15.57	15.5451	15.4821	15.54	-0.0879402
A0A0G2K098	A0A0G2K098	Mcc	-0.17544	0.0145786	0.0326597	0.035882	0.575245	0.770218	NA	NA	15.8661	15.5952	15.6739	15.6408	15.5466	15.6017	15.6826	15.5296	15.4097	15.3929	15.3181	15.6841	15.4891	15.6836	15.7027	15.6991	15.5409	15.6599	15.5214	15.5537	15.4202	15.5296	15.465	Rattus	-0.17544	-0.108278	0.100139	0.170889	-0.035882	-0.0312799	0.641025	0.815844	15.6645	15.4891	15.6332	15.525	-0.0312799
A0A0G2K0C0	A0A0G2K0C0	Fpgt	-0.0866229	0.211737	0.28531	0.0506886	0.438304	0.667861	NA	NA	16.0123	15.9109	15.9396	15.7125	15.7134	15.8587	15.7935	15.8154	15.6345	15.7701	15.7544	15.7378	15.5525	15.7105	15.8973	15.8812	15.9019	15.9017	15.806	15.9418	15.7785	15.8177	15.6851	Rattus	-0.0866229	0.041579	0.523987	0.622493	-0.0506886	-0.0775133	0.262102	0.514267	15.8577	15.7711	15.7802	15.8218	-0.0775133
A0A0G2K0D3	A0A0G2K0D3	Lmod1	-0.393967	0.000848309	0.00368134	0.0404323	0.68177	0.837019	NA	NA	15.2498	15.0775	15.1489	15.2786	15.0369	14.6784	14.9027	14.8139	14.81	14.2436	15.1378	15.268	15.2424	15.1198	15.0972	15.098	15.2358	14.9492	14.8727	14.6351	14.6767	14.8887	14.8067	Rattus	-0.393967	-0.372015	0.000928455	0.00453814	-0.0404323	0.0184807	0.857951	0.936618	15.1584	14.7644	15.1768	14.8048	0.0184807
A0A0G2K0J0	A0A0G2K0J0	Supt6h	0.130601	0.389838	0.471496	-0.295263	0.0493882	0.214326	NA	NA	15.2055	15.1373	14.6816	14.9184	15.088	15.4944	14.7618	14.873	14.9997	15.4569	15.2348	15.2088	14.9859	14.8097	14.907	14.942	14.8172	14.8403	15.065	15.0796	14.1934	14.9702	14.9005	Rattus	0.130601	-0.103601	0.473184	0.573641	0.295263	-0.0610603	0.68567	0.843419	15.0062	15.1368	14.9451	14.8415	-0.0610603
A0A0G2K0J7	A0A0G2K0J7	Ctdp1	-0.200078	0.0940884	0.147996	0.0944249	0.395762	0.631498	NA	NA	15.6293	15.2341	15.2154	15.1387	15.0878	15.1748	15.2776	15.0859	15.1263	14.8369	14.8643	15.5931	14.9608	15.2367	15.4872	15.4012	15.2736	15.3519	15.3159	15.258	14.8966	15.1209	14.9891	Rattus	-0.200078	-0.170051	0.133077	0.213708	-0.0944249	0.0643974	0.578983	0.778699	15.261	15.061	15.3254	15.1554	0.0643974
A0A0G2K0K1	A0A0G2K0K1	Cpne2	0.240802	0.00452158	0.0130448	-0.0666264	0.368778	0.608021	NA	NA	15.3015	15.3378	14.9597	15.2671	15.2845	15.4335	15.4834	15.471	15.4678	15.4771	15.4927	15.1544	15.2208	15.2348	15.099	15.2371	15.4651	15.6069	15.3782	15.3685	15.1696	15.5963	15.3063	Rattus	0.240802	0.169115	0.0294438	0.0658548	0.0666264	0.00506014	0.947622	0.977124	15.2301	15.4709	15.2352	15.4043	0.00506014
A0A0G2K0K7	A0A0G2K0K7	Nbr1	0.00911688	0.921412	0.936569	0.150922	0.0971752	0.311756	NA	NA	16.5046	16.3484	16.3128	16.3328	16.406	16.5887	16.3677	15.9716	16.2507	16.5284	16.6331	16.7858	16.7188	16.7847	16.8551	16.8674	17.0048	16.6077	16.6931	16.3791	16.4048	16.5073	16.6538	Rattus	0.00911688	-0.295133	0.00264777	0.0105072	-0.150922	0.455172	5.51702829569257e-05	0.00154328	16.3809	16.39	16.8361	16.541	0.455172
A0A0G2K0L0	A0A0G2K0L0	Papss1	-0.13468	0.0307679	0.0594673	-0.0690399	0.227653	0.473263	NA	NA	16.083	15.8652	15.7734	15.9124	15.993	15.7425	15.6966	15.8211	15.7787	15.7164	15.9891	15.8917	15.8575	15.847	15.9167	15.9079	15.8995	15.6996	15.5359	15.8683	15.7566	15.7353	15.7344	Rattus	-0.13468	-0.165037	0.00712697	0.022627	0.0690399	-0.0386828	0.514209	0.731556	15.9254	15.7907	15.8867	15.7217	-0.0386828
A0A0G2K0P1	A0A0G2K0P1	Kifap3	-0.0912094	0.170718	0.239016	-0.0503658	0.420892	0.654334	NA	NA	14.7188	14.5978	14.4767	14.4156	14.5258	14.4128	14.5066	14.3478	14.4866	14.592	14.3887	14.5254	14.2787	14.5893	14.4961	14.56	14.4244	14.4366	14.4531	14.5747	14.3816	14.2531	14.3332	Rattus	-0.0912094	-0.073611	0.243377	0.345509	0.0503658	-0.0679641	0.302743	0.555074	14.5469	14.4557	14.479	14.4054	-0.0679641
A0A0G2K0P7	A0A0G2K0P7	Aar2	-0.11474	0.188539	0.260184	0.112756	0.175866	0.420958	NA	NA	14.3772	14.291	14.4716	14.3281	14.2716	14.1604	14.392	14.2315	14.1706	14.1782	14.2662	14.4101	14.0011	14.2984	14.2957	14.6171	14.5332	14.4905	14.4306	14.4765	14.1459	14.3013	14.2308	Rattus	-0.11474	-0.0133262	0.870215	0.909541	-0.112756	0.0113414	0.894515	0.957137	14.3479	14.2332	14.3593	14.3459	0.0113414
A0A0G2K0T6	A0A0G2K0T6	Sncg	-0.073657	0.251578	0.328975	0.0201933	0.738138	0.869138	NA	NA	19.2756	19.1342	19.4006	19.1926	18.9331	19.0166	19.1697	19.2387	19.0957	19.0052	19.1555	19.4046	19.5496	19.3867	19.4916	19.3798	19.5124	19.1696	19.2027	19.079	19.1606	19.1403	19.0503	Rattus	-0.073657	-0.320375	2.16076331047621e-05	0.000265447	-0.0201933	0.266911	0.000314994	0.00595468	19.1872	19.1136	19.4541	19.1337	0.266911
A0A0G2K0W3	A0A0G2K0W3	Ttyh3	0.381969	7.83725296206415e-05	0.000618023	-0.419139	1.3552541426143e-05	0.00121973	NA	NA	14.0897	14.1832	14.1573	14.3899	14.4098	14.7506	14.4468	14.6029	14.708	14.5303	14.7291	13.7987	14.0471	14.1691	13.9062	13.8429	14.1788	14.3919	14.1249	14.1181	14.2386	14.1905	14.1888	Rattus	0.381969	0.218345	0.00830649	0.0252488	0.419139	-0.255515	0.00379915	0.0388358	14.246	14.628	13.9905	14.2088	-0.255515
A0A0G2K0W4	A0A0G2K0W4	Leng8	0.158999	0.168707	0.236762	-0.175578	0.113504	0.338551	NA	NA	14.9865	14.6635	14.5748	14.4343	14.8358	14.6568	14.8783	14.8057	14.8575	14.917	15.0326	14.7339	14.0128	14.5885	14.7605	14.4436	14.613	14.7687	14.6678	14.8801	14.633	14.5569	14.5879	Rattus	0.158999	0.157019	0.154631	0.240847	0.175578	-0.173597	0.134488	0.358513	14.699	14.858	14.5254	14.6824	-0.173597
A0A0G2K0W5	A0A0G2K0W5	Tjap1	-0.293701	0.000449431	0.00226829	0.0761236	0.274654	0.523349	NA	NA	15.877	15.9024	15.9005	15.8122	15.777	15.4813	15.6532	15.6875	15.6406	15.3271	15.571	15.8781	15.5957	15.8032	15.8159	15.8426	15.7074	15.7341	15.7362	15.81	15.443	15.4643	15.6299	Rattus	-0.293701	-0.137599	0.0551696	0.107635	-0.0761236	-0.0799783	0.27384	0.525453	15.8538	15.5601	15.7738	15.6362	-0.0799783
A0A0G2K0X1	A0A0G2K0X1	Pcm1	0.11077	0.133245	0.196521	-0.0404291	0.556712	0.757656	NA	NA	15.1091	14.9101	14.9168	14.9455	14.8943	14.953	14.9325	14.9626	15.1779	15.1505	15.2191	15.2323	15.1725	15.2354	15.2116	15.0829	15.3022	15.0693	15.262	15.0858	15.0506	14.8773	14.808	Rattus	0.11077	-0.180627	0.014105	0.0378941	0.0404291	0.250968	0.00187459	0.02243	14.9552	15.0659	15.2061	15.0255	0.250968
A0A0G2K0Y2	A0A0G2K0Y2	Igf2bp3	-0.0190841	0.625818	0.692349	-0.0110085	0.767594	0.884699	NA	NA	17.4512	17.435	17.4951	17.5159	17.5865	17.4261	17.5463	17.4848	17.5592	17.4754	17.374	17.5928	17.6122	17.5694	17.4765	17.4922	17.588	17.4973	17.4813	17.4557	17.4069	17.4912	17.4673	Rattus	-0.0190841	-0.0885396	0.0249577	0.0585741	0.0110085	0.058447	0.144117	0.371591	17.4967	17.4776	17.5552	17.4666	0.058447
A0A0G2K125	A0A0G2K125	Acsm1	0.254807	0.000295281	0.00164531	-0.0116497	0.838781	0.921918	NA	NA	15.8162	15.8443	15.7213	15.6757	15.8607	16.0073	15.9271	15.9741	16.1928	16.05	16.0794	15.9575	15.8762	15.8022	15.9994	15.8124	16.0708	16.0351	16.1544	16.0275	15.961	15.8646	16.1182	Rattus	0.254807	0.107031	0.0718131	0.131896	0.0116497	0.136126	0.0317386	0.154063	15.7836	16.0384	15.9198	16.0268	0.136126
A0A0G2K160	A0A0G2K160	Ahctf1	-0.0262935	0.832039	0.867887	-0.0787775	0.50708	0.72415	NA	NA	15.3225	15.1989	15.0182	15.2605	15.3063	15.5266	15.1823	14.6872	15.3454	15.1578	15.2707	15.1765	14.8811	15.2599	15.2466	15.2387	15.2956	15.4695	15.2462	15.2418	14.906	14.8323	15.0015	Rattus	-0.0262935	-0.0668837	0.572732	0.662136	0.0787775	-0.0381873	0.7582	0.889976	15.2213	15.195	15.1831	15.1162	-0.0381873
A0A0G2K162	A0A0G2K162	Epb41l2	0.0304575	0.766403	0.814463	-0.00216777	0.982289	0.988737	NA	NA	15.625	15.3397	15.1174	15.0562	15.1314	15.4178	15.4528	15.2475	15.314	15.1611	15.1134	15.5134	15.2728	15.3605	15.4482	15.4121	15.2622	15.4444	15.2907	15.4704	14.8785	15.3146	15.2949	Rattus	0.0304575	-0.0959682	0.331038	0.439261	0.00216777	0.124258	0.232758	0.481573	15.254	15.2844	15.3782	15.2823	0.124258
A0A0G2K174	A0A0G2K174	Lmo7	-0.111525	0.200462	0.273538	0.0115023	0.887771	0.947561	NA	NA	15.5026	15.2427	15.096	15.008	15.1979	15.1368	15.2892	15.0853	15.1805	14.8781	15.0177	15.3158	15.4331	15.2872	15.3464	15.2617	15.1479	15.2148	15.2306	15.2422	14.8771	14.9808	15.1111	Rattus	-0.111525	-0.189251	0.0282226	0.0638827	-0.0115023	0.0892286	0.302437	0.555004	15.2094	15.0979	15.2987	15.1094	0.0892286
A0A0G2K189	A0A0G2K189	Scrn3	-0.24031	0.00156509	0.00584118	0.217597	0.00241948	0.0472484	NA	NA	15.241	15.2915	15.3272	15.2418	14.9557	14.9008	15.1468	15.1095	14.9354	14.8798	14.8544	15.2832	15.2245	15.3363	15.3977	15.2431	15.3688	15.1107	15.1407	15.2227	15.0919	15.3576	15.2087	Rattus	-0.24031	-0.120215	0.071636	0.131693	-0.217597	0.0975023	0.157432	0.390133	15.2114	14.9711	15.3089	15.1887	0.0975023
A0A0G2K1A6	A0A0G2K1A6	Crtc3	-0.16109	0.125364	0.187401	-0.017913	0.854285	0.928845	NA	NA	15.1782	15.1809	14.929	14.937	14.7206	14.6679	14.8443	14.9444	15.1567	14.7466	14.6083	15.092	15.0269	15.098	15.1701	14.8337	14.8485	14.9981	14.9534	14.6595	14.6147	14.9075	14.7274	Rattus	-0.16109	-0.201415	0.0484604	0.0974385	0.017913	0.0224117	0.826613	0.921427	14.9891	14.828	15.0115	14.8101	0.0224117
A0A0G2K1B6	A0A0G2K1B6	Nfix	0.267416	0.15784	0.225175	-0.114459	0.518384	0.732211	NA	NA	14.0381	13.2352	14.5885	13.7107	14.6113	14.0178	14.2416	14.6077	14.5019	14.198	14.2579	14.4973	14.5388	14.4237	14.4163	14.4436	14.6444	14.2997	14.3748	14.1618	14.1	13.7455	14.4565	Rattus	0.267416	-0.304304	0.0949355	0.1639	0.114459	0.457261	0.020366	0.117031	14.0368	14.3042	14.494	14.1897	0.457261
A0A0G2K1D2	A0A0G2K1D2	Rap1gds1	-0.143924	0.00384371	0.0116456	0.13134	0.00532212	0.0728923	NA	NA	17.4904	17.4594	17.5094	17.4817	17.2898	17.3848	17.3329	17.4084	17.2551	17.3123	17.1197	17.4702	17.4873	17.5128	17.4825	17.4816	17.4887	17.4669	17.4193	17.4537	17.409	17.4118	17.4404	Rattus	-0.143924	-0.0536638	0.219626	0.319392	-0.13134	0.0410798	0.366412	0.619161	17.4461	17.3022	17.4872	17.4335	0.0410798
A0A0G2K1E5	A0A0G2K1E5	Sympk	-0.0988975	0.0454146	0.0813502	-0.0363663	0.422074	0.655188	NA	NA	14.9637	15.1736	14.9503	15.0679	15.019	14.8812	15.0518	15.0218	14.9113	14.8493	14.9007	14.9937	14.9193	14.9558	15.0197	14.9902	14.9869	14.9332	14.9496	15.0132	14.8435	14.8272	14.8312	Rattus	-0.0988975	-0.0779574	0.0934087	0.161872	0.0363663	-0.0573065	0.231996	0.480895	15.0349	14.936	14.9776	14.8997	-0.0573065
A0A0G2K1G1	A0A0G2K1G1	Slc41a3	0.408728	4.32574337424873e-06	9.250762001712e-05	-0.211938	0.00332764	0.0563671	NA	NA	16.7992	16.8015	16.8286	16.8632	17.0079	17.5074	17.1395	17.1492	17.1318	17.2999	17.3851	16.4227	16.3209	16.2964	16.4828	16.544	16.325	17.0891	16.877	17.0638	17.1408	17.103	17.0674	Rattus	0.408728	0.658231	8.15386980582385e-10	3.75078011067897e-07	0.211938	-0.461441	7.31291892053143e-07	5.04591405516669e-05	16.8601	17.2688	16.3986	17.0569	-0.461441
A0A0G2K1K3	A0A0G2K1K3	Gm2a	0.0382804	0.427965	0.507091	-0.0491592	0.288489	0.538898	NA	NA	18.8258	18.5229	18.7062	18.6742	18.7004	18.7565	18.6594	18.69	18.6793	18.8473	18.7126	18.6416	18.656	18.5724	18.6542	18.6094	18.588	18.6339	18.6403	18.5662	18.7818	18.7166	18.7114	Rattus	0.0382804	0.0547742	0.238383	0.339726	0.0491592	-0.0656531	0.179919	0.416442	18.6859	18.7242	18.6203	18.675	-0.0656531
A0A0G2K1M2	A0A0G2K1M2	Dlg1	-0.150409	0.0581985	0.0993985	0.0250527	0.730334	0.863733	NA	NA	16.109	15.8496	15.6011	15.5189	15.7875	15.6237	15.693	15.6947	15.4858	15.6142	15.6254	15.9443	15.8658	15.8041	15.9094	15.8866	15.7558	15.6802	15.7211	15.7586	15.5165	15.6558	15.5551	Rattus	-0.150409	-0.213141	0.00707343	0.0224743	-0.0250527	0.0877851	0.25598	0.507546	15.7732	15.6228	15.861	15.6479	0.0877851
A0A0G2K1M5	A0A0G2K1M5	Dipk2a	0.332964	0.00105725	0.00433797	-0.158556	0.0730334	0.266472	NA	NA	15.8621	15.921	15.43	15.6788	15.9739	16.3312	15.9726	15.9903	16.0477	16.2571	16.0378	15.7595	15.7302	15.7383	15.7249	15.6691	15.7059	15.9787	16.1134	15.9795	15.6903	15.8423	16.0812	Rattus	0.332964	0.226235	0.0134896	0.0365729	0.158556	-0.0518266	0.563327	0.766657	15.7731	16.1061	15.7213	15.9476	-0.0518266
A0A0G2K1M7	A0A0G2K1M7	Ano6	0.23165	0.00373527	0.0114294	0.00987143	0.88607	0.947089	NA	NA	15.9749	16.0596	15.7074	15.8732	16.0601	16.0763	16.0833	16.0712	16.2229	16.2737	16.2727	15.9569	15.7018	15.9722	16.032	16.0868	15.9308	16.0042	16.2635	16.2173	16.1852	16.1198	16.2693	Rattus	0.23165	0.22979	0.0027376	0.0108043	-0.00987143	0.0117317	0.871035	0.943754	15.935	16.1667	15.9468	16.1766	0.0117317
A0A0G2K1P0	A0A0G2K1P0	Ppia	-0.369718	0.142273	0.207399	0.155979	0.507684	0.724263	NA	NA	22.0411	22.5178	22.4181	22.7703	22.1139	21.5872	22.2507	21.6726	22.6176	22.0587	21.8283	22.6641	23.4199	22.7916	22.1184	22.1614	23.3173	21.6216	22.4583	22.149	21.9971	21.9252	22.7996	Rattus	-0.369718	-0.586981	0.018903	0.0474869	-0.155979	0.373242	0.138692	0.36433	22.3722	22.0025	22.7455	22.1585	0.373242
A0A0G2K1Q8	A0A0G2K1Q8	Abca3	0.102921	0.116715	0.17716	0.00529038	0.930644	0.967683	NA	NA	15.5926	15.4927	15.379	15.5139	15.7671	15.7206	15.728	15.4579	15.7258	15.5324	15.7472	15.4385	15.2875	15.4922	15.4849	15.4116	15.4796	15.6947	15.7287	15.7065	15.6397	15.5693	15.6048	Rattus	0.102921	0.22489	0.00112993	0.00530851	-0.00529038	-0.116679	0.0776138	0.259259	15.5491	15.652	15.4324	15.6573	-0.116679
A0A0G2K1S6	A0A0G2K1S6	Me1	-0.261753	3.69467681680833e-05	0.000373984	0.161844	0.0029797	0.0536346	NA	NA	17.9323	17.9455	17.977	17.9015	17.7309	17.5513	17.7544	17.7484	17.5559	17.6559	17.5483	17.9272	17.8808	17.8991	17.9182	17.9542	17.9303	17.6297	17.7915	17.873	17.8337	17.8308	17.8265	Rattus	-0.261753	-0.120758	0.0207784	0.0507509	-0.161844	0.0208481	0.685736	0.843419	17.8974	17.6357	17.9183	17.7975	0.0208481
A0A0G2K1U4	A0A0G2K1U4	Ubr2	-0.163337	0.0814691	0.131238	-0.0399036	0.644483	0.816541	NA	NA	14.9663	15.1886	15.0632	15.0659	15.1321	14.9105	15.0491	15.04	14.6996	14.7762	15.0439	14.866	14.7721	14.9407	14.916	14.9288	15.0533	14.8854	14.9424	15.2374	14.6248	14.6317	14.9582	Rattus	-0.163337	-0.0328413	0.70389	0.776681	0.0399036	-0.170399	0.069956	0.245024	15.0832	14.9199	14.9128	14.88	-0.170399
A0A0G2K1V3	A0A0G2K1V3	Tsen15	-0.557226	3.65749589153037e-05	0.00037204	0.120742	0.254154	0.501492	NA	NA	16.2782	15.7577	15.8118	15.8017	15.4843	15.2882	15.4915	15.2258	15.2829	14.885	15.4437	15.4349	15.248	15.4659	15.4427	15.48	15.3384	15.5371	15.4249	15.4957	15.2171	15.3819	15.2848	Rattus	-0.557226	-0.0114105	0.91289	0.940609	-0.120742	-0.425074	0.000715637	0.0109731	15.8267	15.2695	15.4017	15.3903	-0.425074
A0A0G2K1W1	A0A0G2K1W1	Rab11fip5	-0.00269486	0.943027	0.953856	-0.101113	0.00943417	0.0978884	NA	NA	17.3089	17.2617	17.2485	17.2292	17.3137	17.2532	17.2759	17.262	17.3575	17.1498	17.3198	17.2656	17.3261	17.2636	17.2458	17.2314	17.322	17.1147	17.2352	17.1826	17.0874	17.2157	17.1759	Rattus	-0.00269486	-0.107145	0.0063843	0.0208446	0.101113	0.00333757	0.929474	0.968423	17.2724	17.2697	17.2757	17.1686	0.00333757
A0A0G2K1Y0	A0A0G2K1Y0	Cacul1	-0.332209	0.00564264	0.0153486	-0.0169244	0.871308	0.93777	NA	NA	14.5974	14.2626	14.4257	14.2667	14.0732	14.2159	14.247	13.6235	13.9137	13.9123	14.0451	14.3087	14.1854	14.0412	14.2708	14.2413	13.9501	14.182	14.1043	14.0811	13.7193	13.9067	13.8626	Rattus	-0.332209	-0.190256	0.0789391	0.141463	0.0169244	-0.158877	0.156543	0.388541	14.3251	13.9929	14.1662	13.976	-0.158877
A0A0G2K200	A0A0G2K200	Rps5	0.0710277	0.444543	0.52314	-0.220436	0.0189076	0.133808	NA	NA	19.527	19.5194	19.2853	19.4901	19.5976	19.5639	19.4949	19.4065	19.5355	19.709	19.6198	19.4281	19.8909	19.4959	19.3306	19.3735	19.8166	19.273	19.3831	19.3996	19.1194	19.3582	19.4735	Rattus	0.0710277	-0.221452	0.0184286	0.0465493	0.220436	0.0720441	0.438142	0.677414	19.4839	19.5549	19.5559	19.3345	0.0720441
A0A0G2K214	A0A0G2K214	Zc3h7b	-0.173297	0.0264642	0.0525919	-0.10917	0.130254	0.36022	NA	NA	15.3454	15.4494	15.4297	15.3984	15.4425	15.3671	15.3919	15.251	15.108	15.2973	15.0234	15.2194	14.8226	14.9243	15.1594	15.0684	15.1466	15.3015	15.2049	15.1452	15.051	15.0473	15.0338	Rattus	-0.173297	0.0738288	0.299298	0.405595	0.10917	-0.356296	6.87505968282825e-05	0.00181291	15.4131	15.2398	15.0568	15.1306	-0.356296
A0A0G2K255	A0A0G2K255	Glmn	-0.191732	0.0339606	0.064821	-0.00680328	0.933687	0.968465	NA	NA	14.4149	14.5568	14.8511	14.6733	14.4247	14.4146	14.3501	14.376	14.3183	14.4886	14.4069	14.4024	14.2316	14.4651	14.7031	14.5572	14.6461	14.52	14.3598	14.4449	14.1565	14.3035	14.5289	Rattus	-0.191732	-0.115299	0.167805	0.257397	0.00680328	-0.0832359	0.336876	0.594234	14.5841	14.3924	14.5009	14.3856	-0.0832359
A0A0G2K261	A0A0G2K261	Iars2	0.314132	3.34063591008342e-07	1.91743548433184e-05	-0.0438485	0.303992	0.55247	NA	NA	18.1771	18.2022	18.2354	18.2684	18.2911	18.6026	18.4837	18.4728	18.6474	18.5499	18.5373	18.2218	18.2445	18.2771	18.2256	18.2356	18.3166	18.4295	18.5206	18.3687	18.574	18.4975	18.6405	Rattus	0.314132	0.25157	4.47686330439254e-06	8.70150895783339e-05	0.0438485	0.0187132	0.672612	0.835718	18.2348	18.549	18.2535	18.5051	0.0187132
A0A0G2K264	A0A0G2K264	Dap3	0.338333	5.73050106546622e-05	0.000496324	-0.166588	0.0176755	0.13001	NA	NA	16.954	17.1991	16.9529	16.7803	17.1702	17.3254	17.3413	17.1797	17.5075	17.4128	17.331	17.0212	16.7932	16.9678	17.0481	17.0414	17.029	17.229	17.2495	17.1639	17.1195	17.0929	17.2434	Rattus	0.338333	0.199582	0.00557258	0.0185902	0.166588	-0.0278371	0.686755	0.84392	17.0113	17.3496	16.9835	17.183	-0.0278371
A0A0G2K277	A0A0G2K277	Eci3	0.351871	8.24444019776566e-06	0.000136528	-0.0561057	0.344453	0.586604	NA	NA	18.0725	18.303	18.3694	18.4079	18.4324	18.7691	18.5071	18.5954	18.6643	18.7385	18.7391	18.3755	18.5156	18.3792	18.3996	18.3512	18.4629	18.5443	18.6426	18.5481	18.6928	18.5196	18.7294	Rattus	0.351871	0.19881	0.00243257	0.00985407	0.0561057	0.0969555	0.125671	0.344555	18.317	18.6689	18.414	18.6128	0.0969555
A0A0G2K2A5	A0A0G2K2A5	Uchl5	-0.251863	0.00353194	0.0109694	0.112978	0.138574	0.372772	NA	NA	15.3121	15.3906	15.278	15.1536	15.2859	15.2541	15.0286	14.9226	14.8788	14.9071	15.202	15.2865	14.9166	15.2428	15.3176	15.3611	15.2301	15.2512	15.0463	15.2575	15.1275	15.1372	15.0514	Rattus	-0.251863	-0.0806153	0.284644	0.390007	-0.112978	-0.0582689	0.457789	0.691191	15.2841	15.0322	15.2258	15.1452	-0.0582689
A0A0G2K2B8	A0A0G2K2B8	Ywhah	-0.11352	0.315242	0.395365	0.0311014	0.770519	0.886836	NA	NA	18.9037	18.7181	18.331	18.6325	18.5116	18.5862	18.5913	18.5758	18.4321	18.3146	18.5352	18.5839	18.5348	18.5149	18.5634	18.5798	17.883	18.5889	18.4959	18.5724	18.3078	18.6418	18.6149	Rattus	-0.11352	0.0936646	0.383427	0.489632	-0.0311014	-0.176083	0.125178	0.343843	18.6194	18.5059	18.4433	18.537	-0.176083
A0A0G2K2C7	A0A0G2K2C7	Usp9x	-0.0864266	0.0431369	0.0782588	0.110805	0.00857923	0.0934684	NA	NA	17.6059	17.7259	17.6846	17.744	17.6918	17.5911	17.7019	17.6367	17.6085	17.5997	17.4862	17.6981	17.6512	17.7255	17.7173	17.7566	17.8233	17.7355	17.7148	17.8135	17.6863	17.651	17.6879	Rattus	-0.0864266	-0.013853	0.721668	0.79019	-0.110805	0.0382316	0.352696	0.607659	17.6904	17.604	17.7287	17.7148	0.0382316
A0A0G2K2D4	A0A0G2K2D4	Agap3	-0.306562	0.000263564	0.00150504	0.00471858	0.944778	0.971477	NA	NA	15.4671	15.2266	15.1974	15.1365	15.2465	14.884	15.0339	15.0737	14.9749	14.9011	14.8221	15.012	14.7334	15.065	14.926	14.9026	14.9232	14.9895	14.8715	15.2201	14.8981	14.8849	14.8538	Rattus	-0.306562	0.0259558	0.703651	0.776624	-0.00471858	-0.3278	0.000126542	0.00295981	15.2548	14.9483	14.927	14.953	-0.3278
A0A0G2K2J9	A0A0G2K2J9	Mia2	0.0339077	0.808788	0.849641	-0.107338	0.424841	0.658475	NA	NA	15.8929	15.3059	15.06	15.44	15.2399	15.7318	15.4158	15.3823	15.3829	15.1647	15.4523	15.5304	15.3534	15.0543	15.4205	15.4298	15.291	15.6323	15.5309	15.4505	15.0676	14.87	15.3346	Rattus	0.0339077	-0.0322366	0.809328	0.861562	0.107338	-0.0411942	0.768837	0.895858	15.3877	15.4217	15.3466	15.3143	-0.0411942
A0A0G2K2M3	A0A0G2K2M3	Stat6	-0.0866997	0.202854	0.276074	0.0559481	0.383952	0.623846	NA	NA	15.5008	15.5994	15.5051	15.4147	15.4561	15.5704	15.4032	15.4248	15.2843	15.5491	15.2193	15.5708	15.2178	15.4952	15.5831	15.501	15.3737	15.5263	15.4051	15.5439	15.4128	15.4093	15.4894	Rattus	-0.0866997	0.00754473	0.905729	0.935883	-0.0559481	-0.0382964	0.567945	0.770157	15.4952	15.4085	15.4569	15.4645	-0.0382964
A0A0G2K2M9	A0A0G2K2M9	Srrm2	0.0765797	0.203953	0.277205	-0.0282404	0.617615	0.802649	NA	NA	17.1282	16.858	16.9158	16.7093	16.9535	17.0295	16.9721	16.9098	17.1382	16.8314	17.0562	16.9619	17.0142	17.0957	16.9787	17.0088	17.0151	16.9096	16.9915	16.9475	17.0048	16.8947	17.0196	Rattus	0.0765797	-0.0511126	0.369329	0.475738	0.0282404	0.099452	0.103173	0.309519	16.913	16.9895	17.0124	16.9613	0.099452
A0A0G2K2V5	A0A0G2K2V5	Exoc1	-0.0925896	0.184208	0.254899	0.0394462	0.546421	0.750559	NA	NA	15.0821	15.2492	15.0999	15.1912	15.1227	15.1825	14.9181	14.8313	14.9745	15.2813	15.1509	15.1899	15.1338	15.1927	15.263	15.2686	15.1275	15.0151	15.1876	15.1821	14.9259	15.1566	15.1081	Rattus	-0.0925896	-0.100007	0.134676	0.215689	-0.0394462	0.0468636	0.494994	0.717282	15.149	15.0564	15.1959	15.0959	0.0468636
A0A0G2K2Y2	A0A0G2K2Y2	Wnk3	0.0294871	0.715711	0.771827	0.047221	0.541864	0.748271	NA	NA	15.1618	15.4299	15.4879	15.3716	15.2132	15.2255	15.6847	15.2284	15.3372	15.4176	15.281	15.5558	15.544	15.3696	15.7802	15.4546	15.6077	15.4719	15.3947	15.391	15.2793	15.4714	15.4494	Rattus	0.0294871	-0.142366	0.0751331	0.136068	-0.047221	0.219074	0.0119355	0.0836384	15.3329	15.3624	15.552	15.4096	0.219074
A0A0G2K2Y9	A0A0G2K2Y9	Plxnb2	0.313728	1.01634458775522e-06	3.70513033048543e-05	-0.0236946	0.601635	0.788542	NA	NA	16.3113	16.2496	16.1191	16.157	16.4109	16.6518	16.5321	16.5203	16.5485	16.4436	16.6833	16.2949	16.2949	16.2471	16.2605	16.3216	16.2682	16.4967	16.5695	16.5258	16.5314	16.5349	16.5791	Rattus	0.313728	0.258359	8.28406497455755e-06	0.000132417	0.0236946	0.0316739	0.506642	0.726321	16.2496	16.5633	16.2812	16.5396	0.0316739
A0A0G2K2Z0	A0A0G2K2Z0	Eml4	-0.0844474	0.208232	0.281726	0.0546399	0.388456	0.626981	NA	NA	15.1923	15.0853	14.928	14.7692	14.8917	14.833	14.9359	14.791	14.9414	14.8021	15.0295	15.0095	14.9591	15.0354	15.1148	15.0862	14.9602	14.9964	15.0572	14.9548	14.9999	14.7897	14.863	Rattus	-0.0844474	-0.0840444	0.1897	0.284866	-0.0546399	0.0542368	0.413958	0.657391	14.9733	14.8888	15.0275	14.9435	0.0542368
A0A0G2K2Z2	A0A0G2K2Z2	Inpp5k	0.00776282	0.909054	0.927423	-0.0585945	0.370224	0.608951	NA	NA	16.1495	16.5077	16.3811	16.3601	16.5647	16.4835	16.3101	16.4345	16.2769	16.5322	16.3649	16.2846	16.1594	16.4387	16.4063	16.332	16.3682	16.3841	16.2809	16.3012	16.3754	16.4766	16.2326	Rattus	0.00776282	0.0102605	0.874194	0.912721	0.0585945	-0.0610922	0.373	0.625444	16.3926	16.4004	16.3315	16.3418	-0.0610922
A0A0G2K2Z5	A0A0G2K2Z5	Fmr1nb	0.245183	0.0454849	0.0814127	-0.192692	0.0944387	0.306356	NA	NA	15.1596	15.1338	14.9532	15.0869	15.1507	15.427	15.2946	15.0741	15.5514	15.2497	15.4553	15.324	15.7466	15.4115	15.023	15.0558	15.1772	15.0959	15.3337	14.9734	14.9205	15.091	15.4814	Rattus	0.245183	-0.140371	0.216215	0.31545	0.192692	0.192861	0.109498	0.319692	15.0968	15.342	15.2897	15.1493	0.192861
A0A0G2K350	A0A0G2K350	Napg	0.0840645	0.0785892	0.127044	0.0477662	0.283495	0.532277	NA	NA	16.5235	16.4431	16.4099	16.3523	16.3985	16.5132	16.5729	16.5785	16.5925	16.4816	16.3184	16.5474	16.5436	16.5211	16.5584	16.4368	16.5909	16.5384	16.6097	16.6315	16.5045	16.5241	16.5356	Rattus	0.0840645	0.024257	0.582281	0.671143	-0.0477662	0.107574	0.0275305	0.142292	16.4255	16.5095	16.533	16.5573	0.107574
A0A0G2K351	A0A0G2K351	Unc119b	-0.0575327	0.587855	0.657407	0.0369142	0.714831	0.855566	NA	NA	16.149	15.7907	15.9198	15.8944	15.8648	15.9764	15.79	15.854	15.575	15.877	16.1249	15.991	15.7736	16.0423	16.152	16.0508	15.9169	15.9809	15.8107	16.2225	15.6056	16.1168	15.6821	Rattus	-0.0575327	-0.084657	0.405129	0.510729	-0.0369142	0.0640384	0.546681	0.751816	15.9237	15.8662	15.9878	15.9031	0.0640384
A0A0G2K356	A0A0G2K356	Tmbim1	-0.0534847	0.697802	0.756257	0.248779	0.0680308	0.256369	NA	NA	16.7991	16.4352	16.4403	16.353	16.5502	16.4107	16.7104	16.679	16.3769	15.7187	16.8767	16.5584	16.1728	16.4096	16.502	16.4276	16.3993	16.5926	16.7934	16.7121	16.7706	16.7417	16.6548	Rattus	-0.0534847	0.299229	0.0307655	0.0682213	-0.248779	-0.103934	0.452698	0.688779	16.5156	16.4621	16.4116	16.7108	-0.103934
A0A0G2K365	A0A0G2K365	Micall2	0.00683332	0.930284	0.943271	-0.165013	0.0354344	0.183832	NA	NA	15.386	15.1468	14.8644	14.9427	15.076	15.1214	15.0258	15.0294	15.0897	15.1087	15.165	14.9678	15.1279	14.9751	14.9298	14.8267	14.9978	14.984	15.0812	15.0252	14.8433	14.9322	14.684	Rattus	0.00683332	-0.0458749	0.539629	0.633597	0.165013	-0.112304	0.159968	0.394442	15.0832	15.09	14.9709	14.925	-0.112304
A0A0G2K3C5	A0A0G2K3C5	Cth	-0.228749	0.000575072	0.00273655	0.157646	0.00819988	0.0918504	NA	NA	16.6121	16.584	16.6478	16.4969	16.4162	16.3456	16.5406	16.2843	16.3576	16.3234	16.0843	16.5261	16.5131	16.5292	16.5165	16.4374	16.531	16.4886	16.5035	16.5616	16.449	16.4883	16.3907	Rattus	-0.228749	-0.0286088	0.603233	0.688743	-0.157646	-0.0424949	0.463062	0.694422	16.5514	16.3226	16.5089	16.4803	-0.0424949
A0A0G2K3H1	A0A0G2K3H1	Myh14	-0.067278	0.222874	0.297152	0.061675	0.240618	0.488553	NA	NA	17.8503	17.7307	17.6004	17.5902	17.6862	17.6744	17.6283	17.5236	17.7396	17.5416	17.6381	17.633	17.6486	17.6587	17.7034	17.7116	17.7061	17.6361	17.8002	17.8413	17.5774	17.5985	17.6624	Rattus	-0.067278	0.00907872	0.860714	0.902572	-0.061675	-0.0146817	0.78684	0.902703	17.6916	17.6243	17.6769	17.686	-0.0146817
A0A0G2K3H5	A0A0G2K3H5	Sin3a	-0.116168	0.279724	0.357948	0.235848	0.0275791	0.164048	NA	NA	14.9754	14.7844	14.4093	14.6937	15.0085	14.8175	14.7714	14.6895	14.5965	14.3499	14.7237	14.5136	14.3644	14.6551	14.685	14.4484	14.4152	15.0704	14.9795	15.0564	14.5909	14.7961	14.8702	Rattus	-0.116168	0.380307	0.000970135	0.00469201	-0.235848	-0.260627	0.0209885	0.118904	14.7743	14.6581	14.5136	14.8939	-0.260627
A0A0G2K3K2	A0A0G2K3K2	Actb	-0.279569	0.00513725	0.0143317	0.119179	0.178617	0.424874	NA	NA	18.881	18.8284	18.8276	18.8108	18.903	18.594	18.7392	18.7213	18.718	18.2262	18.425	18.8877	18.6461	18.7433	18.7517	18.6683	19.0298	18.4666	18.841	18.8096	18.6597	18.8269	18.5349	Rattus	-0.279569	-0.0980558	0.265265	0.36877	-0.119179	-0.0623341	0.49563	0.71745	18.8502	18.5706	18.7878	18.6898	-0.0623341
A0A0G2K3K5	A0A0G2K3K5	B4galt5	-0.67269	0.0129068	0.0297754	0.138252	0.565616	0.763996	NA	NA	15.7284	15.7686	15.9093	16.2296	15.8154	14.7033	14.7373	15.6528	15.6886	15.1824	15.3411	15.7738	15.8788	15.9571	15.8988	15.867	16.1482	15.8119	15.7926	15.5897	13.9536	15.3324	15.6547	Rattus	-0.67269	-0.564786	0.0262489	0.060507	-0.138252	0.0303472	0.903942	0.961541	15.8903	15.2176	15.9206	15.3558	0.0303472
A0A0G2K3L8	A0A0G2K3L8	Wdfy1	-0.134723	0.159014	0.226226	0.0917467	0.309064	0.557527	NA	NA	15.0081	14.9307	14.4552	14.9272	14.8893	14.6636	14.7653	14.6675	14.5477	15.0199	14.5805	14.887	14.9353	14.7612	14.8676	14.7389	14.8368	14.6109	14.9678	14.972	14.8016	14.7853	14.6574	Rattus	-0.134723	-0.0386436	0.665241	0.743417	-0.0917467	-0.00433298	0.963025	0.983697	14.8421	14.7074	14.8378	14.7992	-0.00433298
A0A0G2K3L9	A0A0G2K3L9	Ppfia1	-0.185419	0.0155181	0.0342823	0.0384667	0.573878	0.768885	NA	NA	16.2965	16.0216	15.9101	15.783	15.9847	15.7908	15.9407	15.8533	15.9008	15.7078	15.6892	16.0069	15.934	15.9896	16.0284	15.9881	15.7618	15.9668	15.8775	15.8473	15.7434	15.8539	15.8245	Rattus	-0.185419	-0.0992437	0.154974	0.24129	-0.0384667	-0.0477083	0.50667	0.726321	15.9992	15.8138	15.9515	15.8522	-0.0477083
A0A0G2K3M4	A0A0G2K3M4	Nup37	0.254809	0.00390255	0.0117331	-0.170266	0.0340783	0.180415	NA	NA	15.1007	14.9039	14.7811	14.9373	14.9243	15.3356	15.0885	14.9894	15.1434	15.2066	15.3421	14.9527	14.7633	14.9407	14.9608	15.0905	15.1415	15.1513	14.9771	15.1189	14.772	14.9368	15.1279	Rattus	0.254809	0.0390919	0.609039	0.694415	0.170266	0.0454513	0.570998	0.77278	14.9295	15.1843	14.9749	15.014	0.0454513
A0A0G2K3Q2	A0A0G2K3Q2	Gorasp2	-0.057792	0.283988	0.362427	0.0746352	0.151082	0.390436	NA	NA	16.8672	16.7645	16.8261	16.6722	16.8033	16.7644	16.7633	16.7864	16.8093	16.7453	16.5045	16.8534	16.9074	16.7677	16.7985	16.8607	16.8988	16.8685	16.8175	16.6372	16.868	16.8367	16.7931	Rattus	-0.057792	-0.0442409	0.387451	0.493249	-0.0746352	0.0610842	0.258178	0.509709	16.7867	16.7289	16.8478	16.8035	0.0610842
A0A0G2K3S4	A0A0G2K3S4	Abca9	0.0333064	0.685116	0.745147	0.201181	0.01624	0.125634	NA	NA	15.2267	15.423	15.2151	15.3303	15.5172	15.2668	15.4719	15.3246	15.4887	15.3165	15.3863	15.433	15.1148	15.3798	15.5783	15.4945	15.7653	15.5497	15.6815	15.5581	15.5756	15.4782	15.6186	Rattus	0.0333064	0.116005	0.147577	0.232219	-0.201181	0.118483	0.157961	0.390657	15.3425	15.3758	15.461	15.577	0.118483
A0A0G2K3S6	A0A0G2K3S6	Rbm10	-0.0316339	0.693404	0.752672	0.00732549	0.92359	0.966059	NA	NA	15.834	15.6135	15.5652	15.5412	15.6835	15.6438	15.6257	15.5517	15.7799	15.7322	15.3619	15.7105	15.6596	15.6496	15.6502	15.7459	15.6079	15.6486	15.7328	15.8016	15.2861	15.7106	15.5593	Rattus	-0.0316339	-0.0474495	0.536199	0.631361	-0.00732549	0.0231411	0.772857	0.898268	15.6475	15.6159	15.6706	15.6232	0.0231411
A0A0G2K3V1	A0A0G2K3V1	AABR07034438.1	0.0934131	0.451262	0.530143	-0.161208	0.17899	0.424874	NA	NA	15.0951	15.0021	15.0032	14.9175	14.8153	15.0483	15.2184	15.0542	14.9135	15.2715	14.8546	15.2612	15.2499	15.2549	14.9813	15.2195	15.3711	15.0694	15.1612	15.225	14.4118	15.008	14.5177	Rattus	0.0934131	-0.324107	0.0106594	0.0304864	0.161208	0.256312	0.0470046	0.198368	14.9667	15.0601	15.223	14.8989	0.256312
A0A0G2K3V4	A0A0G2K3V4	Ogt	-0.103531	0.391143	0.472797	0.184904	0.115529	0.341391	NA	NA	14.4569	13.7956	13.9337	13.6444	13.653	13.9401	14.0179	13.5254	13.6829	13.7341	13.8589	14.0464	13.8734	13.9359	13.8086	14.138	14.0292	14.0914	14.1517	14.1151	13.8709	13.8434	13.7961	Rattus	-0.103531	0.00617356	0.956863	0.970935	-0.184904	0.0752001	0.531718	0.742934	13.8967	13.7932	13.9719	13.9781	0.0752001
A0A0G2K3V9	A0A0G2K3V9	Clpb	0.130654	0.0732658	0.119984	-0.077021	0.257271	0.505027	NA	NA	16.4291	16.11	15.9594	15.9992	16.2416	16.3081	16.283	16.2941	16.3864	16.0676	16.3319	16.0576	15.848	15.9455	16.0299	16.0109	15.9581	16.2374	16.2363	16.1315	16.0946	16.2725	16.2367	Rattus	0.130654	0.226496	0.00245289	0.00992663	0.077021	-0.172863	0.0208773	0.118709	16.1479	16.2785	15.975	16.2015	-0.172863
A0A0G2K3W1	A0A0G2K3W1	Vwa8	0.160657	0.0400185	0.0738638	-0.0246048	0.729212	0.863494	NA	NA	16.3637	16.2187	16.1756	16.266	16.444	16.6211	16.4028	16.409	16.4072	16.4303	16.4552	16.0999	15.8207	16.2284	16.2428	16.1442	16.0274	16.4516	16.4268	16.648	16.4308	16.3951	16.2256	Rattus	0.160657	0.33576	8.91456446410689e-05	0.000773282	0.0246048	-0.199707	0.0126993	0.0861976	16.2936	16.4543	16.0939	16.4297	-0.199707
A0A0G2K3W2	A0A0G2K3W2	F5	0.451933	0.0025744	0.00855377	0.144784	0.265577	0.513965	NA	NA	17.4733	17.6109	17.3286	17.4837	17.7145	18.1169	17.8902	17.8676	17.8878	17.709	18.3733	17.1254	17.2149	17.2137	17.2886	17.3675	17.3653	17.8647	17.9205	18.7653	18.1841	17.8121	18.1668	Rattus	0.451933	0.856341	8.68812994641056e-07	2.8321935415858e-05	-0.144784	-0.259624	0.0636431	0.231939	17.5222	17.9741	17.2626	18.1189	-0.259624
A0A0G2K3Y6	A0A0G2K3Y6	Cpeb4	0.231201	0.00990314	0.0241318	0.0513771	0.517357	0.731509	NA	NA	15.2966	15.2642	15.4895	15.1249	15.4978	15.5118	15.5007	15.6869	15.6463	15.5568	15.4924	15.677	15.5792	15.5299	15.8643	15.7236	15.8559	15.627	15.7948	15.7757	15.3306	15.5548	15.6203	Rattus	0.231201	-0.0878133	0.272856	0.376416	-0.0513771	0.370391	0.000168563	0.00370116	15.3346	15.5658	15.705	15.6172	0.370391
A0A0G2K402	A0A0G2K402	Myef2	-0.0884193	0.107245	0.164992	0.119433	0.0264664	0.160947	NA	NA	17.9811	18.0317	17.9274	18.0014	18.1425	17.9771	18.0115	17.9932	18.0087	17.7149	17.8649	17.9939	17.826	17.9887	18.0222	17.9856	18.0024	18.1512	18.078	18.0362	18.0163	18.0067	17.9987	Rattus	-0.0884193	0.0780401	0.134332	0.215247	-0.119433	-0.0470265	0.381436	0.631606	18.0168	17.9284	17.9698	18.0478	-0.0470265
A0A0G2K428	A0A0G2K428	Dctn1	-0.137975	0.00151035	0.0056844	0.08676	0.025917	0.158957	NA	NA	17.8224	17.7585	17.7485	17.7481	17.7019	17.6071	17.6992	17.66	17.6483	17.4367	17.6561	17.7719	17.8149	17.7725	17.781	17.7592	17.8014	17.7194	17.7365	17.7075	17.6693	17.7328	17.6624	Rattus	-0.137975	-0.0788342	0.0410357	0.0853359	-0.08676	0.027619	0.476045	0.702852	17.7559	17.6179	17.7835	17.7047	0.027619
A0A0G2K435	A0A0G2K435	Dnajc7	-0.162576	0.0444382	0.080163	0.106654	0.156576	0.397891	NA	NA	15.8464	15.6748	15.6628	15.6297	15.4269	15.4859	15.551	15.6371	15.602	15.3256	15.3116	15.7325	15.4394	15.6805	15.7682	15.7673	15.6744	15.5122	15.67	15.7179	15.4241	15.6246	15.6043	Rattus	-0.162576	-0.0848607	0.255664	0.358301	-0.106654	0.0289394	0.70796	0.858259	15.6481	15.4855	15.677	15.5922	0.0289394
A0A0G2K459	A0A0G2K459	Mtch2	0.359313	0.0610615	0.103647	-0.43533	0.0199983	0.136397	NA	NA	14.3091	14.2726	14.2937	14.3736	14.4944	14.616	14.6455	14.2936	14.9408	14.6984	15.0537	14.1561	15.107	14.3449	13.7291	13.9101	14.6344	14.1669	14.4518	13.9128	14.2653	14.2099	14.6293	Rattus	0.359313	-0.0409318	0.815717	0.866582	0.43533	-0.0350855	0.848908	0.932642	14.3487	14.708	14.3136	14.2727	-0.0350855
A0A0G2K466	A0A0G2K466	Oxnad1	0.32597	0.0505582	0.0891443	-0.0139657	0.926786	0.966274	NA	NA	13.3396	13.6889	14.1043	13.8848	13.973	14.3951	14.0871	13.8796	13.8694	14.3041	14.2091	14.1523	13.5685	14.0047	13.8895	13.6835	13.7494	14.2338	13.9737	14.4069	14.583	13.7109	13.7522	Rattus	0.32597	0.268775	0.0874385	0.153583	0.0139657	0.0432294	0.786398	0.902703	13.7981	14.1241	13.8413	14.1101	0.0432294
A0A0G2K471	A0A0G2K471	Igtp	0.170713	0.161532	0.229178	-0.140259	0.225027	0.471479	NA	NA	16.4963	15.9619	16.1789	16.1268	16.1392	16.559	16.507	16.088	16.4382	15.9564	16.5594	15.9946	15.7417	16.2196	16.1482	16.1509	16.2865	16.1517	16.338	16.4062	16.0894	16.0128	16.2683	Rattus	0.170713	0.120795	0.293973	0.400344	0.140259	-0.0903407	0.451439	0.687875	16.1806	16.3513	16.0903	16.2111	-0.0903407
A0A0G2K478	A0A0G2K478	Dguok	0.0952697	0.152532	0.219646	0.00595472	0.923485	0.966059	NA	NA	16.6469	16.5294	16.4269	16.4192	16.6236	16.7833	16.6346	16.5481	16.6259	16.6049	16.55	16.4376	16.123	16.3725	16.3665	16.4074	16.4614	16.4841	16.636	16.7	16.7541	16.5071	16.7013	Rattus	0.0952697	0.269025	0.000233702	0.00163433	-0.00595472	-0.167801	0.0159845	0.100419	16.5292	16.6245	16.3614	16.6304	-0.167801
A0A0G2K4C0	A0A0G2K4C0	B4galt7	0.214016	0.0687892	0.113642	0.060767	0.574554	0.769542	NA	NA	14.6085	15.245	15.0587	15.1552	15.4769	15.4307	15.3838	15.0968	15.4229	15.4548	15.1482	15.0448	15.1507	15.238	15.1483	15.0499	15.3078	15.3712	15.2666	15.2946	15.3775	15.2873	15.7047	Rattus	0.214016	0.227081	0.0446604	0.0910809	-0.060767	0.0477025	0.673876	0.836857	15.1089	15.3229	15.1566	15.3836	0.0477025
A0A0G2K4D9	A0A0G2K4D9	Stag2	-0.134325	0.143145	0.20845	-0.089285	0.301278	0.549914	NA	NA	14.8302	14.7287	14.8456	14.3626	14.8603	14.8393	14.5612	14.6459	14.4608	14.4648	14.575	14.6917	14.3196	14.5025	14.6722	14.7676	14.6823	14.505	14.6022	14.534	14.4061	14.4151	14.5489	Rattus	-0.134325	-0.104116	0.230075	0.331077	0.089285	-0.119494	0.190493	0.429638	14.7255	14.5912	14.606	14.5019	-0.119494
A0A0G2K4E9	A0A0G2K4E9	Anxa4	0.374991	1.20085730901915e-05	0.000176923	0.0075937	0.906099	0.957685	NA	NA	20.2328	20.4928	20.3954	20.5441	20.6399	20.8981	20.7525	20.768	20.9233	20.667	21.007	20.5446	20.6079	20.4985	20.5234	20.5567	20.5245	20.7631	20.8917	20.6935	20.8776	20.8451	20.9907	Rattus	0.374991	0.300995	0.000101836	0.000862169	-0.0075937	0.0815895	0.234491	0.483462	20.461	20.836	20.5426	20.8436	0.0815895
A0A0G2K4F6	A0A0G2K4F6	Srrm1	0.0849964	0.317238	0.397486	0.0759373	0.348001	0.589748	NA	NA	15.0466	15.0372	15.113	14.8928	15.1333	15.1804	15.2194	15.083	15.2816	14.6984	15.3146	15.1598	15.2519	15.1582	15.1709	15.1816	15.0468	15.0311	15.2044	15.2579	15.3946	15.1653	15.1797	Rattus	0.0849964	0.0439731	0.584286	0.672676	-0.0759373	0.116961	0.173031	0.408408	15.0446	15.1296	15.1615	15.2055	0.116961
A0A0G2K4L3	A0A0G2K4L3	Retreg1	0.0713572	0.194241	0.26663	-0.00995894	0.846406	0.925575	NA	NA	16.2509	16.2157	16.2724	16.1596	16.3356	16.3991	16.3999	16.3887	16.3845	16.2668	16.0702	16.231	16.1762	16.2571	16.2175	16.2541	16.337	16.2905	16.3413	16.3339	16.3486	16.358	16.177	Rattus	0.0713572	0.0627914	0.229572	0.330574	0.00995894	-0.00139312	0.979379	0.990626	16.2468	16.3182	16.2454	16.3082	-0.00139312
A0A0G2K4L6	A0A0G2K4L6	Tsc22d2	-0.255752	0.168827	0.236834	0.247399	0.162975	0.404684	NA	NA	16.066	15.7436	16.097	15.8093	15.7867	15.8131	15.9295	16.0312	15.7866	14.4843	15.824	15.7437	15.8702	15.9557	15.9597	15.8867	15.7804	15.8462	15.7626	15.8429	15.9049	16.1632	15.8332	Rattus	-0.255752	0.0261106	0.8803	0.91684	-0.247399	-0.0344639	0.849711	0.932642	15.9005	15.6448	15.8661	15.8922	-0.0344639
A0A0G2K4Q1	A0A0G2K4Q1	LOC120098252	0.0136162	0.760089	0.809566	0.037879	0.376775	0.614886	NA	NA	19.1612	19.1531	19.163	19.103	19.1393	19.0796	19.1823	19.182	19.0874	19.1863	19.2277	19.1683	19.3781	19.2052	19.1679	19.2423	19.2363	19.307	19.1982	19.2249	19.0609	19.2431	19.1384	Rattus	0.0136162	-0.0376032	0.380197	0.486708	-0.037879	0.0890985	0.0553843	0.215499	19.1439	19.1575	19.233	19.1954	0.0890985
A0A0G2K4R1	A0A0G2K4R1	Ppp1r12c	0.0152521	0.938009	0.949244	-0.0257231	0.890599	0.948824	NA	NA	16.6391	16.0528	14.7271	15.9625	15.8812	15.9545	15.6982	15.8669	15.9009	15.7037	16.0823	16.1418	16.0452	15.83	15.8681	15.7956	15.7357	15.9489	15.9139	15.9223	15.7717	15.6913	15.8043	Rattus	0.0152521	-0.0606991	0.745752	0.809919	0.0257231	0.0502281	0.797995	0.908858	15.8525	15.8678	15.9027	15.842	0.0502281
A0A0G2K4T8	A0A0G2K4T8	Mipep	0.252813	0.000153374	0.00102249	-0.0160627	0.763999	0.8843	NA	NA	15.2812	15.3937	15.3393	15.3736	15.3814	15.6663	15.7366	15.6302	15.6464	15.5559	15.4046	15.4021	15.4892	15.1941	15.4267	15.4221	15.3331	15.6858	15.5688	15.6682	15.4931	15.5348	15.5928	Rattus	0.252813	0.212704	0.000568031	0.00311751	0.0160627	0.0240459	0.668598	0.834357	15.3538	15.6067	15.3779	15.5906	0.0240459
A0A0G2K4U2	A0A0G2K4U2	Gstm7	0.0110212	0.92964	0.942849	0.0863883	0.47055	0.691254	NA	NA	15.3806	15.1329	15.1895	14.4516	14.5425	15.1109	15.0897	14.8814	14.8474	14.9383	14.8347	15.0793	14.8189	14.9634	15.1027	15.1495	15.0729	15.1682	15.0447	14.9437	14.9057	15.0835	15.0749	Rattus	0.0110212	0.00568027	0.961929	0.973953	-0.0863883	0.0917293	0.465127	0.695675	14.9394	14.9504	15.0311	15.0368	0.0917293
A0A0G2K4V4	A0A0G2K4V4	Kdsr	0.328121	0.010252	0.0248352	-0.169152	0.143197	0.378084	NA	NA	16.2013	16.3786	15.9248	16.3316	16.4747	16.5617	16.5348	16.3934	16.7711	16.6399	16.641	16.124	16.4257	16.166	15.8404	15.9509	16.0757	16.1699	16.468	16.7216	16.1085	16.3711	16.6879	Rattus	0.328121	0.324053	0.00814821	0.0249878	0.169152	-0.165083	0.171718	0.406467	16.2622	16.5903	16.0971	16.4212	-0.165083
A0A0G2K4V6	A0A0G2K4V6	Cyrib	-0.216345	0.000229977	0.00136485	0.084766	0.0845728	0.288887	NA	NA	17.4	17.2652	17.3769	17.3127	17.1424	17.068	17.1621	17.212	16.9284	17.1082	17.0198	17.2103	17.0904	17.1805	17.2424	17.2268	17.2331	17.2282	17.1814	17.1795	17.1543	17.1363	17.1274	Rattus	-0.216345	-0.0293955	0.537487	0.632158	-0.084766	-0.102184	0.049776	0.205456	17.2994	17.0831	17.1973	17.1679	-0.102184
A0A0G2K4W2	A0A0G2K4W2	RGD1561589	-0.279908	0.0510501	0.0897302	0.0320609	0.806498	0.906365	NA	NA	16.3962	16.3207	16.3682	16.3183	16.2676	16.0812	16.2075	16.2047	16.2176	15.1866	16.4281	16.1616	16.2331	16.2262	16.1766	16.2755	16.1052	16.0794	16.1056	15.9968	16.1923	16.2443	15.8997	Rattus	-0.279908	-0.110015	0.404098	0.509584	-0.0320609	-0.137832	0.320583	0.578559	16.3342	16.0543	16.1964	16.0863	-0.137832
A0A0G2K502	A0A0G2K502	Me2	0.24376	5.3806413699789e-06	0.000105573	-0.0295686	0.45638	0.680134	NA	NA	17.3511	17.2844	17.3152	17.3098	17.3947	17.6019	17.5462	17.5716	17.6512	17.5587	17.5192	17.2447	17.2182	17.3481	17.3425	17.2941	17.3715	17.5182	17.5898	17.4229	17.5889	17.4944	17.6571	Rattus	0.24376	0.242039	3.03518534696925e-06	6.94235764444899e-05	0.0295686	-0.0278479	0.503075	0.72366	17.331	17.5748	17.3032	17.5452	-0.0278479
A0A0G2K516	A0A0G2K516	Stx11	0.308071	0.0387015	0.071914	-0.467362	0.0020326	0.0424998	NA	NA	13.1976	12.2929	12.574	12.6575	12.8172	13.2222	12.7608	12.7034	13.1801	13.1478	13.0812	12.574	12.8155	12.282	12.2738	12.2878	12.5213	12.3004	12.7834	12.3749	12.4256	12.6941	12.7129	Rattus	0.308071	0.0894889	0.509874	0.609376	0.467362	-0.24878	0.089623	0.284758	12.7078	13.0159	12.4591	12.5485	-0.24878
A0A0G2K528	A0A0G2K528	Stx16	0.188965	0.000492795	0.00242877	-0.021405	0.632367	0.809273	NA	NA	16.1938	16.2945	16.2281	16.2139	16.4318	16.3955	16.408	16.4217	16.5296	16.4282	16.5853	16.3668	16.3191	16.2762	16.2432	16.2942	16.3051	16.4015	16.5072	16.344	16.3995	16.4703	16.5173	Rattus	0.188965	0.139191	0.0045998	0.0159892	0.021405	0.0283697	0.546109	0.751376	16.2724	16.4614	16.3008	16.44	0.0283697
A0A0G2K548	A0A0G2K548	Akap9	-0.064533	0.211986	0.285406	-0.0550667	0.262301	0.509586	NA	NA	15.4021	15.3329	15.2282	15.3662	15.5067	15.3916	15.2827	15.2703	15.2612	15.2658	15.3447	15.3803	15.3342	15.364	15.4203	15.3844	15.4571	15.2673	15.3584	15.3711	15.1263	15.125	15.2376	Rattus	-0.064533	-0.142411	0.00698712	0.0222856	0.0550667	0.0228114	0.653983	0.824414	15.3672	15.3027	15.39	15.2476	0.0228114
A0A0G2K571	A0A0G2K571	Golim4	-0.00914144	0.934096	0.946052	0.082958	0.434476	0.66521	NA	NA	15.9357	15.6499	15.6547	15.5729	15.7867	15.7819	15.8776	15.7796	15.8076	15.0685	15.95	15.7178	15.4866	15.5977	15.6623	15.6491	15.4624	15.827	15.8856	15.7557	15.8503	15.801	15.6432	Rattus	-0.00914144	0.197814	0.0708596	0.13073	-0.082958	-0.123998	0.26877	0.52289	15.72	15.7109	15.596	15.7938	-0.123998
A0A0G2K583	A0A0G2K583	Mtap	-0.179157	0.00600663	0.0161059	0.146705	0.015948	0.124575	NA	NA	18.4794	18.2882	18.3792	18.2877	18.077	18.1804	18.2582	18.2135	18.071	17.9179	18.098	18.2711	18.222	18.2184	18.3201	18.2359	18.2468	18.2877	18.2245	18.3281	18.2696	18.289	18.2203	Rattus	-0.179157	0.0174843	0.758564	0.819749	-0.146705	-0.0499366	0.405846	0.6521	18.3023	18.1231	18.2524	18.2699	-0.0499366
A0A0G2K585	A0A0G2K585	Arpc5	-0.0474735	0.521496	0.59542	0.0658236	0.353748	0.593162	NA	NA	17.7236	17.7614	17.7428	17.7205	17.8382	17.5778	17.9479	17.6969	17.7267	17.7479	17.5618	18.0048	18.2203	17.996	17.9155	17.786	18.0795	17.8716	17.8637	17.7202	17.5619	17.7668	17.8697	Rattus	-0.0474735	-0.224692	0.00381849	0.0138672	-0.0658236	0.243042	0.00300376	0.0323002	17.7573	17.7098	18.0003	17.7757	0.243042
A0A0G2K591	A0A0G2K591	Mrps5	0.26758	9.79404887155505e-05	0.000725355	-0.0807323	0.147387	0.385459	NA	NA	16.1311	15.9758	15.9178	15.9313	16.0912	16.3301	16.1505	16.2105	16.378	16.187	16.4059	15.9503	15.7124	15.8987	15.9548	15.9158	15.9724	16.2118	16.2058	16.0875	16.1708	16.2801	16.2217	Rattus	0.26758	0.295539	1.59998254232297e-05	0.000217178	0.0807323	-0.108691	0.0669069	0.239201	16.0094	16.277	15.9007	16.1963	-0.108691
A0A0G2K5A4	A0A0G2K5A4	Golga3-ps1	-0.083416	0.171511	0.239965	-0.020621	0.717505	0.85666	NA	NA	15.5917	15.4358	15.3409	15.3973	15.4367	15.4712	15.2853	15.2374	15.4338	15.3423	15.3725	15.5228	15.5146	15.4409	15.5751	15.5432	15.4369	15.3154	15.4975	15.4757	15.175	15.199	15.356	Rattus	-0.083416	-0.169152	0.00650515	0.0211215	0.020621	0.0651149	0.281788	0.532209	15.4405	15.3571	15.5056	15.3364	0.0651149
A0A0G2K5D7	A0A0G2K5D7	Specc1	-0.00216334	0.975202	0.980888	-0.0826148	0.22114	0.469344	NA	NA	17.7566	17.8638	17.724	17.6939	17.8554	17.804	17.8367	17.8148	17.9587	17.7902	17.4551	17.7208	17.8709	17.7018	17.6598	17.5837	17.5138	17.7253	17.7451	17.6899	17.6011	17.6812	17.7213	Rattus	-0.00216334	0.0188219	0.776877	0.836046	0.0826148	-0.1036	0.146392	0.375039	17.7788	17.7766	17.6752	17.694	-0.1036
A0A0G2K5E4	A0A0G2K5E4	Dnaja3	0.155827	0.00317627	0.0100997	0.00982098	0.828741	0.917622	NA	NA	16.5524	16.5073	16.529	16.5041	16.6784	16.7103	16.728	16.6684	16.7861	16.5798	16.7878	16.5912	16.4264	16.4774	16.5411	16.5633	16.558	16.6336	16.7576	16.7092	16.8522	16.7291	16.6376	Rattus	0.155827	0.193662	0.000279015	0.0018482	-0.00982098	-0.0280139	0.55768	0.761475	16.5542	16.7101	16.5262	16.7199	-0.0280139
A0A0G2K5K3	A0A0G2K5K3	Nmral1	-0.112085	0.0134131	0.030629	0.144228	0.00148609	0.0357697	NA	NA	17.3042	17.17	17.121	17.1438	16.9537	17.0074	17.0615	17.0227	17.0222	16.9962	17.0488	17.2165	17.2173	17.226	17.1935	17.1991	17.2528	17.1548	17.1903	17.2359	17.1318	17.1394	17.1719	Rattus	-0.112085	-0.0468839	0.25074	0.353034	-0.144228	0.0790266	0.071199	0.247078	17.1385	17.0264	17.2176	17.1707	0.0790266
A0A0G2K5L1	A0A0G2K5L1	Fat1	0.152584	0.013964	0.0314973	0.441886	4.7169998353337e-08	8.87653605376432e-06	NA	NA	16.5735	16.6682	16.4292	16.504	16.7725	16.9219	16.7758	16.6838	16.7471	16.7423	16.5816	17.206	17.1243	17.1215	17.1444	17.1148	17.111	17.0656	17.1831	17.2819	17.2174	17.1662	17.1895	Rattus	0.152584	0.0469581	0.397923	0.503331	-0.441886	0.547512	2.62970309082525e-09	4.03221140593205e-07	16.5895	16.7421	17.137	17.184	0.547512
A0A0G2K5L2	A0A0G2K5L2-2	Slc25a22	0.0712284	0.692666	0.752068	-0.0351878	0.837528	0.921524	NA	NA	15.9169	16.2005	16.7968	16.679	16.5179	16.455	16.4419	16.4534	16.6053	16.4785	16.5266	16.219	15.9186	16.2737	16.413	16.1449	17.1894	16.3345	16.3681	16.2503	16.9951	16.3417	16.4599	Rattus	0.0712284	0.0984941	0.567272	0.657845	0.0351878	-0.0624535	0.728821	0.872814	16.4222	16.4934	16.3598	16.4583	-0.0624535
A0A0G2K5R3	A0A0G2K5R3	Rangap1	-0.0864306	0.0189404	0.0401308	0.0676998	0.0492737	0.214279	NA	NA	18.1833	18.0743	18.0924	18.0939	18.0493	17.9598	18.0336	18.0555	18.0922	18.0204	17.9119	18.0853	18.1674	18.1465	18.1353	18.1615	18.1874	18.0511	18.1001	18.0933	18.0448	18.09	18.1002	Rattus	-0.0864306	-0.0673203	0.0504511	0.100465	-0.0676998	0.0485895	0.168426	0.403082	18.0987	18.0122	18.1472	18.0799	0.0485895
A0A0G2K5T2	A0A0G2K5T2	Plec	-0.0101513	0.746041	0.798916	-0.0796202	0.0131485	0.116066	NA	NA	18.7098	18.7424	18.694	18.728	18.8389	18.745	18.7649	18.767	18.7353	18.6387	18.7439	18.671	18.6768	18.6701	18.6251	18.6717	18.6842	18.6395	18.6911	18.6388	18.6325	18.6655	18.6497	Rattus	-0.0101513	-0.0136143	0.649104	0.72846	0.0796202	-0.0761572	0.0222085	0.122755	18.7426	18.7325	18.6665	18.6528	-0.0761572
A0A0G2K654	A0A0G2K654	H1f2	-0.616935	0.349153	0.430848	0.670332	0.287445	0.537741	NA	NA	19.4305	18.6436	18.5847	18.3771	18.7902	19.2172	18.9392	18.65	18.7292	13.8275	19.5267	18.5388	18.7245	18.4417	18.5861	18.5108	17.7942	18.656	18.47	19.5689	18.6605	18.9416	18.6146	Rattus	-0.616935	0.385929	0.536703	0.631774	-0.670332	-0.332532	0.611256	0.800316	18.7652	18.1483	18.4327	18.8186	-0.332532
A0A0G2K658	A0A0G2K658	Cbr1l2	-0.369284	0.00569746	0.0154571	0.133489	0.257948	0.505273	NA	NA	17.9997	17.2134	17.1875	17.2373	16.8412	16.8814	16.9492	16.9764	16.9332	16.9997	16.8192	17.1696	17.0189	17.1411	17.1925	17.2035	17.349	17.12	17.082	17.0696	16.975	17.1751	16.9384	Rattus	-0.369284	-0.119109	0.311347	0.41877	-0.133489	-0.116686	0.343605	0.600474	17.2958	16.9265	17.1791	17.06	-0.116686
A0A0G2K695	A0A0G2K695	Myof	0.3294	5.4920182364169e-06	0.000106746	-0.0108379	0.839186	0.922035	NA	NA	19.2157	19.388	19.286	19.4331	19.6037	19.7717	19.6561	19.6282	19.784	19.6818	19.7663	19.3782	19.4089	19.4077	19.2918	19.3761	19.4153	19.5849	19.7184	19.6687	19.7971	19.6648	19.7893	Rattus	0.3294	0.32418	3.51858211869678e-06	7.59947274388904e-05	0.0108379	-0.00561805	0.920077	0.964092	19.3853	19.7147	19.3797	19.7039	-0.00561805
A0A0G2K6A7	A0A0G2K6A7	Zdhhc13	0.313684	2.24960180778634e-06	5.97009710527913e-05	-0.0689979	0.15793	0.398789	NA	NA	16.4702	16.5551	16.2953	16.4982	16.617	16.8202	16.8514	16.6822	16.8032	16.8235	16.8244	16.5016	16.4398	16.4876	16.5142	16.513	16.3768	16.8109	16.6993	16.7266	16.6633	16.6603	16.8304	Rattus	0.313684	0.259644	1.58665210333219e-05	0.000216237	0.0689979	-0.0149577	0.765368	0.894587	16.4871	16.8008	16.4722	16.7318	-0.0149577
A0A0G2K6D5	A0A0G2K6D5	Pitrm1	0.300912	1.70783862119893e-08	4.71363459450906e-06	-0.062838	0.0724765	0.265299	NA	NA	17.3838	17.4307	17.374	17.4346	17.5052	17.7993	17.6486	17.6546	17.7774	17.7178	17.7617	17.4545	17.4717	17.4605	17.4722	17.4341	17.4878	17.6311	17.6936	17.5918	17.709	17.6469	17.71	Rattus	0.300912	0.200275	4.74782489674127e-06	9.01651150115085e-05	0.062838	0.0377996	0.290922	0.541555	17.4257	17.7266	17.4635	17.6637	0.0377996
A0A0G2K6E8	A0A0G2K6E8	Spag9	-0.444733	0.00749838	0.0193556	0.224252	0.133672	0.366007	NA	NA	16.6014	16.09	16.0944	16.1591	16.1645	15.9847	15.9556	16.0508	16.0425	14.8323	15.797	16.1993	16.1822	16.191	16.2101	16.0677	16.2297	16.0324	16.0817	15.9172	15.954	16.0693	15.9538	Rattus	-0.444733	-0.178596	0.227949	0.328932	-0.224252	-0.0418853	0.784109	0.902226	16.2219	15.7772	16.18	16.0014	-0.0418853
A0A0G2K6F1	A0A0G2K6F1	Tcp11l1	-0.256959	0.000801354	0.00353313	0.149142	0.0273162	0.16331	NA	NA	15.4362	15.5265	15.6688	15.5737	15.4794	15.2695	15.3576	15.474	15.2085	15.2869	15.0833	15.532	15.3018	15.5074	15.5954	15.5367	15.584	15.584	15.4652	15.4963	15.3686	15.2883	15.3721	Rattus	-0.256959	-0.0804406	0.215544	0.314896	-0.149142	-0.027377	0.683021	0.84183	15.5369	15.28	15.5095	15.4291	-0.027377
A0A0G2K6F4	A0A0G2K6F4	Extl3	0.165319	0.0508231	0.089497	-0.00735373	0.92409	0.966076	NA	NA	14.2141	14.559	14.4416	14.6156	14.7446	14.6778	14.6781	14.5145	14.9276	14.7028	14.581	14.6939	14.4838	14.6033	14.5637	14.3904	14.4604	14.7177	14.6084	14.5888	14.6018	14.7291	14.7918	Rattus	0.165319	0.140375	0.0793407	0.141964	0.00735373	0.0175908	0.828035	0.92192	14.515	14.6803	14.5326	14.6729	0.0175908
A0A0G2K6F9	A0A0G2K6F9	Cstf2	-0.195646	9.18382135046556e-05	0.000698916	0.0271026	0.495338	0.713535	NA	NA	17.1808	16.9811	17.0169	16.9894	17.0219	16.8262	16.8859	16.9145	16.8585	16.8101	16.759	16.9588	16.9448	16.9356	17.014	16.9506	17.0455	16.9445	16.9326	16.8941	16.7895	16.8261	16.8299	Rattus	-0.195646	-0.105411	0.0131822	0.0358805	-0.0271026	-0.0631325	0.137845	0.363257	17.038	16.8424	16.9749	16.8695	-0.0631325
A0A0G2K6J2	A0A0G2K6J2	Pkn2	-0.128458	0.107443	0.165235	-0.00877175	0.905416	0.957452	NA	NA	16.0074	15.7064	15.7341	15.5567	15.7068	15.7056	15.6645	15.5301	15.6464	15.4011	15.7351	15.6371	15.7276	15.6682	15.6774	15.6004	15.44	15.7624	15.6252	15.7187	15.4536	15.6225	15.4479	Rattus	-0.128458	-0.0200666	0.785904	0.842249	0.00877175	-0.117164	0.140091	0.366378	15.7423	15.6138	15.6251	15.6051	-0.117164
A0A0G2K6J6	A0A0G2K6J6	Ipo8	-0.153314	0.0948067	0.148956	0.127541	0.141961	0.376496	NA	NA	15.719	15.4986	15.3695	15.458	15.4393	15.5755	15.3245	15.2845	15.1685	15.2364	15.4721	15.3972	15.3012	15.472	15.5888	15.5938	15.5714	15.5626	15.5969	15.7346	15.2847	15.3662	15.2817	Rattus	-0.153314	-0.0162941	0.847492	0.891416	-0.127541	-0.00947928	0.91502	0.961955	15.4969	15.3436	15.4874	15.4711	-0.00947928
A0A0G2K6N9	A0A0G2K6N9	Commd4	-0.0412258	0.564577	0.63584	0.00524332	0.938518	0.970217	NA	NA	14.6927	14.6852	14.8002	14.9012	14.7861	14.6616	14.7131	14.6895	14.7765	15.0465	14.504	14.5856	14.6539	14.767	14.7693	14.8142	14.7516	14.7551	14.7487	14.6306	14.8376	14.822	14.6287	Rattus	-0.0412258	0.013491	0.842743	0.888227	-0.00524332	-0.0494735	0.490104	0.712941	14.7731	14.7319	14.7236	14.7371	-0.0494735
A0A0G2K6R8	A0A0G2K6R8	Ehbp1l1	-0.18319	0.00411955	0.0121995	-0.048183	0.386672	0.626193	NA	NA	17.6603	17.3567	17.4364	17.2776	17.3937	17.2466	17.2789	17.2358	17.3471	17.0934	17.2489	17.3726	17.4176	17.3809	17.3431	17.2529	17.3322	17.2234	17.2921	17.2212	17.065	17.2351	17.1248	Rattus	-0.18319	-0.156287	0.00900855	0.026951	0.048183	-0.0750858	0.202954	0.446692	17.425	17.2418	17.3499	17.1936	-0.0750858
A0A0G2K6W6	A0A0G2K6W6	Dis3l2	-0.164506	0.122654	0.184054	0.104726	0.29536	0.543946	NA	NA	14.1775	14.7631	14.4967	14.4755	14.4495	14.1616	14.4206	14.4079	14.3615	14.5295	13.9668	14.4743	14.4204	14.4268	14.5402	14.4351	14.391	14.2269	14.6672	14.5395	14.1374	14.5136	14.3915	Rattus	-0.164506	-0.0352765	0.721479	0.79019	-0.104726	-0.0245035	0.813208	0.915605	14.4725	14.308	14.448	14.4127	-0.0245035
A0A0G2K712	A0A0G2K712	Tbc1d5	-0.0450362	0.490223	0.566666	0.0458758	0.461396	0.685759	NA	NA	14.8639	14.6487	14.7567	14.7501	14.3757	14.6791	14.6224	14.6883	14.5798	14.6411	14.5931	14.9251	14.7759	14.9306	14.8304	14.8971	14.8528	14.686	14.8611	14.704	14.6187	14.6476	14.5616	Rattus	-0.0450362	-0.188832	0.00540629	0.0182116	-0.0458758	0.189672	0.00731909	0.060002	14.679	14.634	14.8687	14.6798	0.189672
A0A0G2K717	A0A0G2K717	Cnot2	-0.281887	0.00573016	0.0155254	0.111498	0.21744	0.466668	NA	NA	15.6008	15.5933	15.6034	15.506	15.5032	15.0198	15.4147	15.2996	15.3442	15.378	15.2205	15.5538	15.0081	15.478	15.5267	15.3711	15.4642	15.5102	15.5437	15.3903	15.0448	15.4493	15.4075	Rattus	-0.281887	-0.00933935	0.916261	0.943143	-0.111498	-0.161049	0.0942919	0.291784	15.5614	15.2795	15.4003	15.391	-0.161049
A0A0G2K760	A0A0G2K760	Ppie	0.245892	0.0184641	0.0393014	0.206718	0.0352374	0.183196	NA	NA	15.5809	16.0343	15.8621	15.8304	15.9701	16.2936	16.1312	16.0114	16.1422	15.8799	16.1503	15.7342	16.0022	16.0153	15.9111	15.9052	15.8645	16.3493	16.3064	16.704	16.0188	16.1833	16.2871	Rattus	0.245892	0.402742	0.000243835	0.00167687	-0.206718	0.0498685	0.610908	0.800316	15.8555	16.1014	15.9054	16.3081	0.0498685
A0A0G2K777	A0A0G2K777	Rhot1	0.171254	0.00441261	0.0128378	-0.0661429	0.21213	0.462948	NA	NA	15.976	15.8927	15.785	16.0285	16.0808	16.2064	16.166	16.1117	16.1015	16.0138	16.1436	15.8394	15.7918	15.8472	15.8602	15.9329	16.0434	16.0823	16.1034	15.945	16.0339	16.0149	16.1668	Rattus	0.171254	0.171909	0.00296923	0.0113926	0.0661429	-0.0667981	0.228979	0.477809	15.9526	16.1239	15.8858	16.0577	-0.0667981
A0A0G2K7E7	A0A0G2K7E7	LOC108348617	0.420435	0.000114801	0.000826568	-0.336266	0.000723042	0.0228503	NA	NA	15.9887	15.9088	16.2284	16.2917	16.3382	16.5872	16.4482	16.5089	16.6548	16.6108	16.6198	15.7046	15.7466	15.7928	15.7674	15.7055	15.5229	16.4065	16.3928	15.8589	16.1092	16.3757	16.269	Rattus	0.420435	0.528716	3.27581269408662e-06	7.25233398583882e-05	0.336266	-0.444546	5.97998083868253e-05	0.00163718	16.1512	16.5716	15.7066	16.2353	-0.444546
A0A0G2K7F7	A0A0G2K7F7	Tpm1	-0.183637	0.0662802	0.110289	0.173321	0.0688622	0.257766	NA	NA	20.3349	20.4374	20.3452	20.2038	20.3487	20.2285	20.3943	20.3547	20.3728	19.7228	19.8291	20.5636	20.6363	20.4237	20.5258	20.5264	20.6511	20.385	20.3292	20.3387	20.2905	20.3168	20.282	Rattus	-0.183637	-0.230785	0.0183716	0.0464598	-0.173321	0.22047	0.0300099	0.149868	20.334	20.1504	20.5545	20.3237	0.22047
A0A0G2K7L2	A0A0G2K7L2	Igsf3	0.266187	0.000286908	0.0016073	0.0519378	0.387833	0.626464	NA	NA	14.7695	14.8666	14.6373	14.7512	14.7045	15.1462	14.999	14.7711	15.1536	14.9045	15.0976	15.025	14.9848	15.0293	14.9479	14.8536	15.0003	15.039	15.1942	15.1306	14.9871	15.0524	14.9803	Rattus	0.266187	0.0904609	0.139176	0.220932	-0.0519378	0.227664	0.00130706	0.0172883	14.7458	15.012	14.9735	15.0639	0.227664
A0A0G2K7M1	A0A0G2K7M1	AABR07030729.1	0.0439089	0.622306	0.690154	0.0802997	0.348338	0.590066	NA	NA	21.1262	21.4284	21.3825	21.3889	21.2965	21.2872	21.315	21.2845	21.6791	21.4115	21.2333	21.4507	21.7697	21.5263	21.4439	21.4198	21.371	21.2011	21.6221	21.4765	21.358	21.393	21.6417	Rattus	0.0439089	-0.0481836	0.571116	0.661191	-0.0802997	0.172392	0.0626023	0.230502	21.3245	21.3684	21.4969	21.4487	0.172392
A0A0G2K7N9	A0A0G2K7N9	Arhgap5	-0.374937	3.87365352780407e-05	0.000384579	0.136481	0.0630436	0.244975	NA	NA	15.7925	15.8211	15.7	15.6414	15.7749	15.42	15.548	15.3898	15.3961	15.2475	15.2248	15.6782	15.5318	15.6929	15.7487	15.7393	15.575	15.7111	15.6401	15.6136	15.381	15.4577	15.2416	Rattus	-0.374937	-0.153454	0.0384974	0.081233	-0.136481	-0.0850018	0.257411	0.509165	15.746	15.371	15.661	15.5075	-0.0850018
A0A0G2K7P7	A0A0G2K7P7	Mtch2	0.1539	0.194138	0.26663	-0.0191601	0.86277	0.933577	NA	NA	18.2148	18.9367	18.7753	18.8824	19.0795	18.9041	18.9636	18.7917	18.9551	18.9046	19.0707	18.2814	18.1531	18.224	18.0506	18.1594	18.4568	18.6875	18.8906	19.1176	18.9789	18.6977	19.1025	Rattus	0.1539	0.691588	2.37796752353803e-06	5.85999139729014e-05	0.0191601	-0.556848	7.67511889654463e-05	0.0019736	18.7777	18.9316	18.2209	18.9125	-0.556848
A0A0G2K7Q5	A0A0G2K7Q5	Ppm1b	-0.189246	0.00425474	0.0125015	0.0898172	0.126822	0.355794	NA	NA	17.5241	17.2664	17.4739	17.3214	17.0659	17.2027	17.1168	17.2361	17.1293	17.1311	17.0305	17.3772	17.3925	17.3207	17.3848	17.4553	17.3763	17.2985	17.2656	17.157	17.1775	17.2637	17.2231	Rattus	-0.189246	-0.153562	0.0127065	0.0347843	-0.0898172	0.0541326	0.371711	0.623788	17.3303	17.1411	17.3845	17.2309	0.0541326
A0A0G2K7T1	A0A0G2K7T1	Rcc1	-0.076922	0.206468	0.280068	0.0370177	0.517971	0.731878	NA	NA	15.4069	15.2465	15.1565	15.1278	15.3544	15.1439	15.1127	15.2494	15.114	15.2258	15.2432	15.3791	15.3492	15.1705	15.3577	15.4217	15.2498	15.2123	15.3049	15.3801	15.1586	15.1706	15.0847	Rattus	-0.076922	-0.10281	0.0816515	0.14533	-0.0370177	0.0629058	0.298619	0.550682	15.2584	15.1815	15.3213	15.2185	0.0629058
A0A0G2K7W4	A0A0G2K7W4	Map4k4	-0.134461	0.214256	0.288088	-0.121952	0.236667	0.48481	NA	NA	16.113	15.4465	15.4161	15.3002	15.5849	15.4765	15.4049	15.4043	15.389	15.3275	15.6241	15.3872	15.3174	15.47	15.4356	15.5471	15.4167	15.5133	15.3743	15.4843	15.0855	15.2435	15.1935	Rattus	-0.134461	-0.113252	0.270743	0.374	0.121952	-0.143161	0.187091	0.425191	15.5722	15.4377	15.429	15.3157	-0.143161
A0A0G2K850	A0A0G2K850	Ewsr1	-0.0829566	0.414108	0.493212	-0.125135	0.201408	0.452207	NA	NA	18.5506	17.8102	18.0161	17.7283	17.919	17.9817	17.8492	17.8613	17.9167	17.8874	18.035	17.8058	18.1511	17.9104	17.8516	17.8621	17.7924	17.791	17.7817	17.8287	17.7836	17.9233	17.6721	Rattus	-0.0829566	-0.0987944	0.309751	0.417031	0.125135	-0.109298	0.284611	0.534371	18.0048	17.9219	17.8955	17.7968	-0.109298
A0A0G2K865	A0A0G2K865	Tpd52	-0.182985	0.00115661	0.00467615	0.0280039	0.555204	0.756484	NA	NA	17.5967	17.4944	17.5123	17.4973	17.3541	17.2927	17.3361	17.3552	17.3803	17.3988	17.0849	17.5514	17.5698	17.5392	17.5692	17.5864	17.4943	17.3099	17.3418	17.3453	17.2589	17.4165	17.3436	Rattus	-0.182985	-0.215709	0.000134689	0.00105809	-0.0280039	0.0607274	0.228491	0.477753	17.491	17.308	17.5517	17.336	0.0607274
A0A0G2K871	A0A0G2K871	Rhox7	-0.0692451	0.323965	0.404468	-0.0596856	0.371596	0.610478	NA	NA	15.277	14.9589	14.9185	15.0793	14.9043	14.9967	14.9838	14.9441	15.0205	14.8353	14.9698	15.0626	15.1622	14.9658	15.1103	15.0331	14.9569	14.9907	15.128	14.8753	14.7114	14.831	14.8556	Rattus	-0.0692451	-0.149808	0.0320293	0.0703082	0.0596856	0.020877	0.763836	0.894016	15.0276	14.9584	15.0485	14.8987	0.020877
A0A0G2K8D1	A0A0G2K8D1	Mospd2	0.370348	3.44005761386115e-07	1.92457277316016e-05	-0.076338	0.135101	0.367488	NA	NA	15.5079	15.5989	15.4804	15.4071	15.6185	15.9677	15.7723	15.8076	15.9874	15.8635	15.9591	15.5391	15.6792	15.5557	15.6149	15.582	15.4022	15.7382	15.8916	15.7931	15.8392	15.7783	15.859	Rattus	0.370348	0.254383	3.51000627598412e-05	0.000374497	0.076338	0.0396263	0.450768	0.687593	15.5226	15.8929	15.5622	15.8166	0.0396263
A0A0G2K8D6	A0A0G2K8D6	Dcun1d1	-0.0134212	0.863571	0.892235	0.0464814	0.534232	0.743185	NA	NA	15.8365	15.8004	15.6138	15.6328	15.3281	15.7454	15.7331	15.6512	15.5291	15.6665	15.4481	15.6654	15.8433	15.6545	15.7508	15.8259	15.5878	15.6916	15.5898	15.7996	15.5912	15.7755	15.6045	Rattus	-0.0134212	-0.0459244	0.539098	0.633295	-0.0464814	0.0789846	0.317372	0.576246	15.6423	15.6289	15.7213	15.6754	0.0789846
A0A0G2K8E5	A0A0G2K8E5	Ints10	0.390301	0.0380076	0.070911	0.029527	0.862551	0.933577	NA	NA	12.8384	12.9306	12.3611	12.6351	13.3533	12.9526	13.0644	12.6577	13.4631	13.8119	13.3345	12.6604	12.5	12.8541	12.7165	12.9438	13.309	13.2464	13.2782	13.2265	13.2531	13.4195	13.0375	Rattus	0.390301	0.412897	0.0227432	0.0543004	-0.029527	0.0069311	0.969081	0.986881	12.8237	13.214	12.8306	13.2435	0.0069311
A0A0G2K8J5	A0A0G2K8J5	Ct47b1	0.319574	0.120353	0.181583	0.125973	0.511013	0.72601	NA	NA	15.4257	14.7982	14.8431	13.5486	14.2185	14.9798	14.8973	14.8189	15.019	14.7633	14.84	15.0067	15.0657	15.0315	15.1631	15.2401	15.178	15.0521	15.3424	15.0315	14.8549	14.7631	15.0302	Rattus	0.319574	-0.101832	0.594572	0.681799	-0.125973	0.547379	0.0112279	0.0795953	14.5668	14.8864	15.1142	15.0124	0.547379
A0A0G2K8L9	A0A0G2K8L9	Mrps28	0.315897	0.000369087	0.00195399	-0.129518	0.0844805	0.288887	NA	NA	16.5417	16.435	16.4932	16.3275	16.6421	17.1087	16.6125	16.6456	16.6571	17.0119	16.787	16.3171	16.4373	16.4149	16.4686	16.3525	16.3836	16.6754	16.6088	16.714	16.6628	16.612	16.7727	Rattus	0.315897	0.278629	0.000795044	0.004014	0.129518	-0.0922496	0.23276	0.481573	16.4879	16.8038	16.3957	16.6743	-0.0922496
A0A0G2K8N6	A0A0G2K8N6	Ankmy2	0.111331	0.490289	0.566666	-0.435728	0.00870237	0.0945229	NA	NA	16.7646	16.2501	16.0746	16.0245	16.217	16.7554	16.5502	16.0944	16.4017	16.0618	16.4015	16.0358	16.907	16.3399	16.1645	16.2084	16.3237	16.2719	15.8336	16.141	15.7621	16.0412	15.6009	Rattus	0.111331	-0.388094	0.0176644	0.0451424	0.435728	0.0636968	0.69199	0.84747	16.2662	16.3775	16.3299	15.9418	0.0636968
A0A0G2K8Q7	A0A0G2K8Q7	Lsm2	-0.223432	0.0225052	0.0460107	0.145742	0.107301	0.327856	NA	NA	17.1437	17.272	17.0678	17.0073	17.3558	16.9899	16.9886	17.0788	16.8056	16.9397	16.8727	17.0083	16.4794	16.8204	16.9317	16.9903	16.6752	17.1255	16.9896	17.3884	16.9637	16.9959	17.0867	Rattus	-0.223432	0.274079	0.00456955	0.0159242	-0.145742	-0.351769	0.000841113	0.0124365	17.1693	16.9459	16.8176	17.0916	-0.351769
A0A0G2K8V3	A0A0G2K8V3	Thoc2	0.26731	0.000871628	0.0037667	0.0136528	0.838528	0.921918	NA	NA	15.5168	15.5691	15.4862	15.4873	15.6919	15.8565	15.7871	15.5879	16.0026	15.7949	15.8763	15.7346	15.8486	15.8204	15.801	15.7818	16.0183	15.8696	15.9297	15.9442	15.675	15.6491	15.9197	Rattus	0.26731	-0.00292095	0.96521	0.976771	-0.0136528	0.283884	0.000487506	0.00840948	15.5503	15.8176	15.8341	15.8312	0.283884
A0A0G2K8Y7	A0A0G2K8Y7	Tmcc3	0.159297	0.0142129	0.0319444	0.153074	0.013565	0.117604	NA	NA	15.4554	15.559	15.3245	15.4429	15.595	15.7724	15.6353	15.7336	15.6646	15.4363	15.5656	15.4986	15.5192	15.3966	15.4487	15.4297	15.5267	15.6316	15.8212	15.6866	15.8651	15.8503	15.8715	Rattus	0.159297	0.317805	1.33941877823214e-05	0.000192541	-0.153074	-0.0054342	0.928435	0.968099	15.4754	15.6347	15.4699	15.7877	-0.0054342
A0A0G2K8Z9	A0A0G2K8Z9	Kif13b	-0.142604	0.0154564	0.0341824	0.0561903	0.289679	0.53924	NA	NA	15.5712	15.2197	15.4626	15.4393	15.2914	15.2962	15.2591	15.2655	15.2038	15.2246	15.2761	15.452	15.3243	15.4434	15.5718	15.4045	15.4569	15.3982	15.3967	15.2667	15.2358	15.2243	15.3407	Rattus	-0.142604	-0.131726	0.0185232	0.0467598	-0.0561903	0.0453118	0.413128	0.657168	15.3968	15.2542	15.4421	15.3104	0.0453118
A0A0G2K904	A0A0G2K904	Sltm	0.121626	0.341792	0.422773	0.0139612	0.907939	0.958161	NA	NA	15.3418	15.6284	15.443	15.6576	15.657	15.557	15.9582	15.6111	15.8909	15.7831	15.2029	15.9281	15.5902	15.9734	15.7372	15.788	15.5285	15.7326	15.8603	15.924	15.333	15.4352	15.8018	Rattus	0.121626	-0.0764063	0.528662	0.625689	-0.0139612	0.211993	0.10447	0.311604	15.5456	15.6672	15.7576	15.6812	0.211993
A0A0G2K916	A0A0G2K916	Ankhd1	-0.124234	0.0393862	0.0729897	-0.0759315	0.17424	0.418884	NA	NA	16.687	16.6044	16.5191	16.5793	16.5952	16.3384	16.4522	16.5425	16.5688	16.3874	16.5474	16.5572	16.5659	16.4712	16.5127	16.5236	16.5679	16.4438	16.4908	16.5963	16.2417	16.2543	16.3542	Rattus	-0.124234	-0.136234	0.0195331	0.0485148	0.0759315	-0.0639315	0.271794	0.525299	16.597	16.4728	16.5331	16.3969	-0.0639315
A0A0G2K931	A0A0G2K931	Psat1	-0.0570398	0.206967	0.28038	0.131384	0.00474833	0.0688105	NA	NA	20.0543	20.0741	20.173	20.0912	19.8766	20.0219	20.0118	20.0401	19.973	20.0565	19.8775	20.0609	20.1488	20.0808	20.1269	20.141	20.2081	20.131	20.0928	20.1597	20.1529	20.0903	20.1423	Rattus	-0.0570398	0.00043354	0.991823	0.993743	-0.131384	0.0739104	0.106159	0.314151	20.0538	19.9968	20.1278	20.1282	0.0739104
A0A0G2K933	A0A0G2K933	Eif4e2	-0.0857773	0.302745	0.38224	-0.00544381	0.944635	0.971477	NA	NA	15.5543	15.1669	15.2846	14.9926	15.1681	15.2513	15.1697	15.0796	14.9818	15.0645	15.3383	15.0497	15.0718	14.7976	15.1365	15.1604	15.0438	15.1989	15.124	15.2215	15.12	15.0238	15.1643	Rattus	-0.0857773	0.0987804	0.21576	0.315044	0.00544381	-0.190002	0.0289213	0.146196	15.2333	15.1475	15.0433	15.1421	-0.190002
A0A0G2K974	A0A0G2K974	Raly	-0.0456428	0.419681	0.499275	-0.00830104	0.876779	0.94062	NA	NA	18.1845	18.3606	18.2946	18.3442	18.565	18.2546	18.3027	18.3216	18.3448	18.3011	18.3001	18.1272	17.9138	18.1174	18.098	18.0756	18.0993	18.2844	18.212	18.4649	18.3282	18.2228	18.2628	Rattus	-0.0456428	0.223963	0.000342807	0.00211365	0.00830104	-0.277907	5.19252125505508e-05	0.0015208	18.3498	18.3041	18.0719	18.2958	-0.277907
A0A0G2K999	A0A0G2K999	Sdk2	-0.342974	0.075862	0.123464	0.137534	0.441641	0.669741	NA	NA	13.0918	12.6489	12.5535	12.146	12.1904	12.0048	12.128	11.8517	11.9986	12.4294	12.6863	12.7079	11.8042	12.1724	12.6333	12.4739	12.6387	12.3317	12.4439	12.0681	12.4087	12.6607	12.011	Rattus	-0.342974	-0.0843824	0.635433	0.716615	-0.137534	-0.121058	0.517606	0.734369	12.5261	12.1831	12.4051	12.3207	-0.121058
A0A0G2K9A1	A0A0G2K9A1	Micu2	0.199768	0.00248851	0.00832931	-0.0178747	0.751686	0.87883	NA	NA	15.7357	15.6788	15.4986	15.5817	15.8702	15.8933	15.8642	15.8266	15.9477	15.7185	15.9864	15.5922	15.5142	15.5725	15.5542	15.5503	15.509	15.82	15.9689	15.7133	15.7996	15.9307	15.897	Rattus	0.199768	0.306174	1.63612477447682e-05	0.000219921	0.0178747	-0.124281	0.0451574	0.193332	15.673	15.8728	15.5487	15.8549	-0.124281
A0A0G2K9F2	A0A0G2K9F2	Nemf	-0.30258	7.87764823528935e-06	0.000133116	0.0216729	0.667454	0.830058	NA	NA	16.6422	16.3976	16.4593	16.4933	16.4328	16.1605	16.2068	16.1405	16.2765	16.1753	16.1352	16.1036	16.1777	16.1306	16.2705	16.2469	16.0072	16.1777	16.2436	16.3516	16.1874	16.0937	16.1709	Rattus	-0.30258	0.0480631	0.344669	0.452563	-0.0216729	-0.32897	2.43307534090299e-06	0.000122841	16.4851	16.1825	16.1561	16.2041	-0.32897
A0A0G2K9J1	A0A0G2K9J1	Syncrip	-0.140204	0.000145575	0.000983164	0.0450319	0.136888	0.370403	NA	NA	18.6522	18.6979	18.6983	18.7264	18.7352	18.5037	18.6508	18.5642	18.5691	18.5378	18.5451	18.7777	18.729	18.7283	18.718	18.7377	18.7411	18.622	18.6343	18.6662	18.5548	18.5659	18.5978	Rattus	-0.140204	-0.131823	0.000170027	0.00127105	-0.0450319	0.0366507	0.243644	0.493573	18.702	18.5618	18.7386	18.6068	0.0366507
A0A0G2K9K4	A0A0G2K9K4	Tfg	-0.0566096	0.413989	0.493212	0.00551589	0.932958	0.968274	NA	NA	18.7704	18.5021	18.7107	18.2852	18.4275	18.5214	18.4577	18.5436	18.4652	18.4662	18.4414	18.7275	18.7091	18.6978	18.6914	18.7421	18.6361	18.2579	18.5313	18.605	18.5402	18.4755	18.5187	Rattus	-0.0566096	-0.212554	0.00343202	0.012774	-0.00551589	0.16146	0.0267067	0.139867	18.5392	18.4826	18.7007	18.4881	0.16146
A0A0G2K9M5	A0A0G2K9M5	Tbc1d8b	-0.178712	0.0119532	0.0280217	0.0809884	0.206247	0.457509	NA	NA	15.7653	15.6623	15.6718	15.7563	15.6377	15.7545	15.5732	15.3072	15.4919	15.6275	15.3654	15.5881	15.7198	15.6407	15.7361	15.6344	15.7089	15.6969	15.6028	15.7497	15.5545	15.4637	15.5381	Rattus	-0.178712	-0.0703604	0.270027	0.37326	-0.0809884	-0.0273632	0.678869	0.839847	15.6987	15.52	15.6713	15.601	-0.0273632
A0A0G2K9N0	A0A0G2K9N0	Smap2	-0.166844	0.0535154	0.0928947	-0.0993068	0.216081	0.46544	NA	NA	16.219	15.9231	15.9004	15.9872	15.9433	15.831	15.9256	15.8855	15.8362	15.8171	15.6711	15.9672	16.0837	15.988	15.8797	15.7093	15.6314	15.836	15.8769	15.7769	15.4746	15.7873	15.619	Rattus	-0.166844	-0.148122	0.0706642	0.130544	0.0993068	-0.118028	0.163025	0.397951	15.9946	15.8277	15.8766	15.7284	-0.118028
A0A0G2K9N3	A0A0G2K9N3	Ddx3y	-0.00759066	0.878347	0.903892	0.0354161	0.456626	0.680256	NA	NA	15.833	16.0166	15.9966	16.0111	16.0473	15.9511	16.1113	16.0316	15.9823	15.8756	15.8881	15.8982	15.8169	15.9903	15.947	15.9198	16.0612	16.0589	16.0128	16.0032	15.9666	15.9424	16.0685	Rattus	-0.00759066	0.0698397	0.149308	0.234231	-0.0354161	-0.0420142	0.400622	0.648225	15.9809	15.9733	15.9389	16.0087	-0.0420142
A0A0G2K9P5	A0A0G2K9P5	Cog5	-0.0052508	0.933869	0.946052	-0.00235572	0.968853	0.984092	NA	NA	16.0229	15.9186	15.8855	15.8251	15.9009	16.007	15.8216	15.7903	15.7151	16.0285	16.0695	16.0544	16.1823	16.046	16.0088	15.9901	15.9945	15.9331	15.9042	15.9645	15.7151	15.8953	16.0058	Rattus	-0.0052508	-0.143016	0.0254345	0.05929	0.00235572	0.135409	0.0415626	0.182668	15.9106	15.9053	16.046	15.903	0.135409
A0A0G2K9Q3	A0A0G2K9Q3	Naa25	-0.297342	5.22484563062176e-05	0.000463353	0.126481	0.0360689	0.185728	NA	NA	16.0205	16.1209	16.1075	16.1301	16.1426	15.7729	15.9352	15.8687	15.7813	15.8345	15.6494	16.0377	15.7136	15.9564	16.0215	15.909	15.977	16.04	15.8478	16.0744	15.8354	15.848	15.9553	Rattus	-0.297342	-0.00239944	0.966595	0.977934	-0.126481	-0.168462	0.00963228	0.0717224	16.1043	15.807	15.9359	15.9335	-0.168462
A0A0G2K9R9	A0A0G2K9R9	Psme4	-0.0445439	0.447339	0.525833	0.0477899	0.393372	0.630217	NA	NA	15.6558	15.6293	15.6763	15.4714	15.6715	15.6759	15.5736	15.5282	15.5234	15.5665	15.5904	15.491	15.4771	15.6513	15.6988	15.5669	15.7809	15.6519	15.6206	15.7134	15.5622	15.4585	15.7382	Rattus	-0.0445439	0.0131135	0.813399	0.864784	-0.0477899	-0.0098675	0.86548	0.941006	15.6209	15.5763	15.611	15.6241	-0.0098675
A0A0G2K9T1	A0A0G2K9T1	Itch	-0.162597	0.158122	0.225247	0.106991	0.32424	0.569034	NA	NA	14.8371	14.793	14.3941	14.6389	14.4792	14.4189	14.8821	14.5305	14.4841	14.0757	14.4039	14.586	14.3329	14.6374	14.6769	14.7332	14.4348	14.5535	14.8302	14.6195	14.3729	14.5321	14.5288	Rattus	-0.162597	0.00597587	0.955593	0.97036	-0.106991	-0.0615818	0.585575	0.782609	14.6284	14.4658	14.5669	14.5728	-0.0615818
A0A0G2K9Z4	A0A0G2K9Z4	Casp7	-0.226314	0.0280121	0.0550143	0.0455052	0.624732	0.804727	NA	NA	14.4874	14.9021	15.0854	14.9651	14.6221	14.3035	14.7333	14.7391	14.5804	14.7084	14.4519	14.757	14.5277	14.6623	14.7803	14.6687	14.7995	14.516	14.5213	14.8098	14.6635	14.5681	14.7111	Rattus	-0.226314	-0.067642	0.468637	0.569964	-0.0455052	-0.113167	0.252024	0.502108	14.8124	14.5861	14.6993	14.6316	-0.113167
A0A0G2KA08	A0A0G2KA08	Cpsf2	-0.111741	0.0319594	0.0613691	0.0216665	0.645945	0.817149	NA	NA	15.4413	15.4103	15.4164	15.5043	15.5986	15.4066	15.3627	15.3179	15.3614	15.3048	15.4211	15.3741	15.2564	15.4881	15.3716	15.4405	15.3036	15.4794	15.4186	15.4437	15.3505	15.219	15.3934	Rattus	-0.111741	0.0117129	0.803529	0.85648	-0.0216665	-0.101787	0.0487591	0.20349	15.4742	15.3624	15.3724	15.3841	-0.101787
A0A0G2KA50	A0A0G2KA50	Vps39	-0.172667	0.0192551	0.04063	0.102406	0.130429	0.360437	NA	NA	15.8981	15.8721	15.6844	15.8571	15.9619	15.7637	15.6789	15.6303	15.5273	15.6699	15.8222	15.6732	15.6031	15.7105	15.6896	15.6629	15.7301	15.9014	15.7047	16.052	15.5915	15.655	15.8021	Rattus	-0.172667	0.106196	0.117496	0.193875	-0.102406	-0.176457	0.0170438	0.10411	15.8547	15.682	15.6783	15.7845	-0.176457
A0A0G2KA71	A0A0G2KA71	Nectin2	0.216943	0.0123042	0.0285695	-0.243407	0.00404464	0.0637111	NA	NA	15.0394	15.2439	15.1859	15.1953	15.4147	15.5382	15.4118	15.4158	15.4669	15.5019	15.2622	15.5001	15.3419	15.5093	15.4952	15.4786	15.5494	14.8314	15.1515	15.1634	15.3562	15.4034	15.2303	Rattus	0.216943	-0.2897	0.000936358	0.00457137	0.243407	0.263235	0.00319345	0.0337188	15.2159	15.4328	15.4791	15.1894	0.263235
A0A0G2KA82	A0A0G2KA82	Sypl1	0.216141	0.0147892	0.0329534	-0.0859198	0.282012	0.530695	NA	NA	18.798	18.6545	18.4374	18.5959	18.8352	18.8607	18.9085	18.6794	18.8395	19.0824	18.9114	18.4723	18.7951	18.4713	18.3479	18.474	18.6622	18.8318	18.7365	18.7631	18.6714	18.791	18.9726	Rattus	0.216141	0.257263	0.00324829	0.0122375	0.0859198	-0.127042	0.13427	0.358399	18.6642	18.8803	18.5371	18.7944	-0.127042
A0A0G2KAA3	A0A0G2KAA3	Ndufa3	0.144988	0.139298	0.203995	-0.337049	0.00113615	0.0301518	NA	NA	15.2106	15.3552	15.1589	15.1985	15.4782	15.4706	15.3732	15.4619	15.5546	15.1079	15.5834	15.1353	15.2934	15.3516	15.0893	15.2097	15.1062	14.8393	15.2973	14.851	15.1667	15.333	15.0418	Rattus	0.144988	-0.109395	0.237663	0.338817	0.337049	-0.0826668	0.391229	0.640699	15.2803	15.4252	15.1976	15.0882	-0.0826668
A0A0G2KAA9	A0A0G2KAA9	Pla2g4a	-0.0407313	0.402343	0.482149	0.035063	0.448919	0.675427	NA	NA	16.681	16.662	16.5745	16.5744	16.561	16.5768	16.5686	16.5222	16.6909	16.5799	16.4807	16.4928	16.6052	16.5127	16.524	16.3838	16.3292	16.5655	16.5169	16.6462	16.6408	16.5758	16.6842	Rattus	-0.0407313	0.130284	0.00900972	0.026951	-0.035063	-0.135952	0.00931276	0.0700997	16.6106	16.5698	16.4746	16.6049	-0.135952
A0A0G2KAD4	A0A0G2KAD4	Lbh	-0.353711	0.0244161	0.0492845	-0.699797	5.10307221885726e-05	0.00330105	NA	NA	15.2921	15.1252	15.4375	15.2896	14.7388	15.0156	14.9242	14.7805	14.8338	14.4717	14.9117	14.878	15.3071	15.0384	14.8807	14.4768	15.2245	14.2524	14.1531	13.8625	14.4376	14.2776	13.7554	Rattus	-0.353711	-0.844501	4.34507436126303e-06	8.48519238473064e-05	0.699797	-0.209007	0.167352	0.402497	15.1766	14.8229	14.9676	14.1231	-0.209007
A0A0G2KAE2	A0A0G2KAE2	Tusc3	0.362874	2.7860962166125e-07	1.76170702961212e-05	-0.103332	0.0409157	0.196765	NA	NA	16.3228	16.5295	16.4855	16.4245	16.606	16.9258	16.7936	16.7196	16.832	16.8138	16.9344	16.4498	16.5804	16.4748	16.5106	16.513	16.5049	16.6243	16.7335	16.6745	16.8178	16.7222	16.8268	Rattus	0.362874	0.227583	8.92823449753973e-05	0.000773282	0.103332	0.031959	0.528447	0.74176	16.4737	16.8365	16.5056	16.7332	0.031959
A0A0G2KAH7	A0A0G2KAH7	Ext2	0.0583059	0.423977	0.503374	-0.108631	0.12567	0.354303	NA	NA	15.073	15.1209	15.1304	15.0932	15.1529	15.2672	15.1272	15.0925	15.2029	15.4204	14.924	14.9702	15.2038	15.0254	14.8758	14.8292	14.9983	15.2314	15.084	15.08	15.0404	14.9498	14.9968	Rattus	0.0583059	0.0799469	0.253892	0.35631	0.108631	-0.130272	0.0823619	0.268715	15.1141	15.1724	14.9838	15.0637	-0.130272
A0A0G2KAZ7	A0A0G2KAZ7	Hnrnpdl	-0.0221461	0.797698	0.841394	-0.164953	0.0549813	0.227598	NA	NA	17.1583	16.9403	17.0099	16.882	17.0446	17.0034	16.9981	17.0847	16.7472	16.965	17.1108	16.8396	16.8154	16.8208	16.8393	16.8914	16.4037	16.9426	16.67	16.9262	16.7527	16.9925	16.6353	Rattus	-0.0221461	0.0515358	0.533109	0.628616	0.164953	-0.238635	0.010544	0.0763199	17.007	16.9849	16.7684	16.8199	-0.238635
A0A0G2KB09	A0A0G2KB09	Parvb	0.348689	0.0532027	0.0925848	0.113939	0.491124	0.711426	NA	NA	14.4545	13.6511	14.1815	13.6207	14.2679	14.4953	14.417	13.8506	14.4285	14.3362	14.7754	14.3479	14.1252	14.5044	14.5752	14.6044	14.0828	14.4763	14.6068	14.6214	13.9196	14.7224	14.6401	Rattus	0.348689	0.124463	0.452453	0.554845	-0.113939	0.338164	0.0601759	0.225455	14.0351	14.3838	14.3733	14.4978	0.338164
A0A0G2KB26	A0A0G2KB26	Mxra8	-0.203679	0.00195561	0.0069615	0.0440564	0.433753	0.664388	NA	NA	16.2079	16.3334	16.4283	16.314	16.5258	16.2154	16.139	16.1722	16.2757	16.1123	16.0346	16.6313	16.526	16.5639	16.4952	16.4067	16.5398	16.289	16.2509	16.0577	16.1119	16.3144	16.1896	Rattus	-0.203679	-0.324891	6.47804723540027e-06	0.000111283	-0.0440564	0.165268	0.00927586	0.0700768	16.3619	16.1582	16.5272	16.2023	0.165268
A0A0G2KB56	A0A0G2KB56	Gfpt1	-0.256256	0.000251989	0.00145297	0.13089	0.0290912	0.167974	NA	NA	16.3557	16.3833	16.3453	16.4065	16.2854	16.1472	16.1712	16.1448	16.1345	16.0027	15.9938	16.2431	16.0977	16.2932	16.2749	16.2325	16.2815	16.1837	16.2128	16.5228	16.2174	16.0986	16.1442	Rattus	-0.256256	-0.00726469	0.89807	0.930141	-0.13089	-0.118102	0.0570161	0.218753	16.3553	16.099	16.2372	16.2299	-0.118102
A0A0G2KB60	A0A0G2KB60	Rps6kc1	0.0303446	0.82926	0.866079	-0.0252254	0.850842	0.927459	NA	NA	14.5965	14.6224	14.1381	14.3609	14.391	14.5958	14.3883	14.0828	14.4453	14.9897	14.2109	14.5477	14.1567	14.4184	14.5066	14.3102	14.2612	14.664	14.4009	14.7749	14.2077	14.0717	14.4423	Rattus	0.0303446	0.0600946	0.654786	0.733644	0.0252254	-0.0549754	0.696378	0.850157	14.4218	14.4521	14.3668	14.4269	-0.0549754
A0A0G2QC02	A0A0G2QC02	Skic2	-0.127463	0.00418545	0.0123417	0.0185552	0.630518	0.807957	NA	NA	16.1835	16.0764	16.1655	16.0702	16.0518	15.9224	16.0478	16.0094	16.0409	15.919	15.9526	16.1247	16.0876	16.1236	16.1474	16.1155	16.0512	16.0963	16.0331	16.0454	15.905	15.9109	16.0128	Rattus	-0.127463	-0.107763	0.00968757	0.0283639	-0.0185552	-0.00114551	0.977352	0.990506	16.1095	15.982	16.1083	16.0006	-0.00114551
A0A0G2QC19	A0A0G2QC19	Dnajc21	-0.207877	0.190452	0.262736	0.196501	0.194141	0.442907	NA	NA	14.4413	13.6661	13.6985	13.3126	13.803	13.527	13.4641	13.2768	13.3694	14.0482	13.7729	13.7667	13.5453	13.7303	13.9373	13.6952	13.9345	13.6825	13.6817	14.1673	13.6892	13.7609	13.656	Rattus	-0.207877	0.00470403	0.974711	0.981587	-0.196501	-0.0160808	0.917715	0.963093	13.7843	13.5764	13.7682	13.7729	-0.0160808
A0A0G2QC21	A0A0G2QC21	Arhgef7	-0.110789	0.0314158	0.0604936	-0.0244424	0.600155	0.788542	NA	NA	16.6825	16.6895	16.5926	16.7448	16.6421	16.4489	16.6245	16.574	16.6162	16.5047	16.5888	16.6827	16.8113	16.6959	16.6409	16.5144	16.5988	16.5884	16.6252	16.531	16.4223	16.5253	16.5181	Rattus	-0.110789	-0.12225	0.0143077	0.0382736	0.0244424	-0.0129817	0.790185	0.904692	16.6703	16.5595	16.6573	16.5351	-0.0129817
A0A0G2QC33	A0A0G2QC33	Atg4b	-0.147288	0.119234	0.180157	-0.0139303	0.873707	0.939031	NA	NA	15.5774	15.2926	15.3568	15.3117	14.801	15.283	15.0688	15.2469	14.9435	15.1786	15.0029	15.3134	15.3136	15.3595	15.3788	15.334	15.1908	15.1088	15.0131	15.2117	15.1595	15.1017	15.0454	Rattus	-0.147288	-0.208324	0.0250386	0.0587116	0.0139303	0.0471059	0.609291	0.79926	15.2679	15.1206	15.315	15.1067	0.0471059
A0A0G2QC38	A0A0G2QC38	Srsf11	-0.0253586	0.665165	0.727552	0.0807184	0.157204	0.3983	NA	NA	16.2505	16.3633	16.4369	16.3612	16.4881	16.2825	16.4112	16.3395	16.5752	16.2224	16.297	16.4932	16.4826	16.5322	16.4992	16.5248	16.5799	16.3631	16.5069	16.5567	16.5036	16.2802	16.4016	Rattus	-0.0253586	-0.0833128	0.144877	0.228579	-0.0807184	0.138673	0.0253628	0.13619	16.38	16.3546	16.5186	16.4353	0.138673
A0A0H2UH90	A0A0H2UH90	Vwa5a	-0.216241	2.0997428430838e-05	0.00025218	0.00297351	0.938814	0.970217	NA	NA	16.4996	16.4293	16.4528	16.38	16.4155	16.1639	16.2608	16.2353	16.2053	16.26	16.19	16.2649	16.2207	16.3002	16.3214	16.4133	16.3988	16.2422	16.2891	16.3131	16.1694	16.1755	16.1438	Rattus	-0.216241	-0.0977013	0.0182159	0.0462378	-0.00297351	-0.115566	0.00875717	0.0671383	16.4354	16.2192	16.3199	16.2222	-0.115566
A0A0H2UHM0	A0A0H2UHM0	Vps28	-0.0793465	0.055787	0.0961925	0.0599919	0.123549	0.350818	NA	NA	17.1311	17.0524	17.0138	17.0541	17.0257	16.9877	17.0446	17.0158	16.9637	16.8264	17.0183	17.1208	17.1431	17.1072	17.0815	17.0707	17.1365	17.1166	17.0625	17.0286	16.9212	17.0382	17.0492	Rattus	-0.0793465	-0.0738787	0.0613034	0.116474	-0.0599919	0.054524	0.179115	0.416235	17.0554	16.9761	17.1099	17.0361	0.054524
A0A0H2UHM7	A0A0H2UHM7	Tuba1c	-0.565698	0.216577	0.290453	0.339323	0.432052	0.663216	NA	NA	18.1307	17.6528	17.6079	17.7798	17.7401	17.7292	18.1127	17.8905	18.2465	15.094	16.2264	18.2678	18.8724	18.1655	17.7194	17.7257	17.2293	16.3582	17.9485	17.6114	17.453	18.0468	17.9173	Rattus	-0.565698	-0.44083	0.309726	0.417031	-0.339323	0.214455	0.634352	0.812353	17.7822	17.2166	17.9967	17.5559	0.214455
A0A0H2UHQ0	A0A0H2UHQ0	Slc3a2	0.510885	7.68017429506525e-10	3.17959215815702e-06	0.192889	0.000519552	0.0188679	NA	NA	18.1263	18.1057	17.9055	18.0485	18.1768	18.614	18.4715	18.4707	18.6335	18.5921	18.719	18.6526	18.66	18.6614	18.7127	18.7802	18.7672	18.7589	18.8371	18.6874	18.7956	18.7702	18.8089	Rattus	0.510885	0.070691	0.150788	0.236016	-0.192889	0.633083	1.32791086255582e-11	3.62662833652667e-09	18.0726	18.5835	18.7057	18.7764	0.633083
A0A0H2UHV9	A0A0H2UHV9	Copg2	-0.113187	0.00603	0.0161581	-0.000135747	0.996985	0.997949	NA	NA	17.4282	17.4393	17.383	17.369	17.4083	17.3213	17.3667	17.3327	17.2526	17.327	17.1538	17.3402	17.333	17.3256	17.2809	17.3302	17.3488	17.3618	17.2964	17.3674	17.2268	17.2533	17.2477	Rattus	-0.113187	-0.0342295	0.345595	0.453203	0.000135747	-0.0790935	0.0452059	0.193339	17.4055	17.2924	17.3265	17.2922	-0.0790935
A0A0U1RRN9	A0A0U1RRN9	Septin6	-0.402821	0.00701797	0.0183309	-0.0560837	0.668378	0.830368	NA	NA	15.54	14.8713	14.9061	14.7306	14.9092	14.7348	14.5128	14.5471	14.2619	14.5942	14.8809	14.6325	14.4584	14.6629	14.5706	14.3265	14.0583	14.7479	14.5011	14.739	14.3396	14.5822	14.2855	Rattus	-0.402821	0.0810212	0.536951	0.631887	0.0560837	-0.539926	0.000625969	0.00992917	14.9914	14.5886	14.4515	14.5325	-0.539926
A0A0U1RRU0	A0A0U1RRU0	Srpk1	-0.135416	0.09513	0.149408	0.050126	0.50542	0.723277	NA	NA	15.7403	15.5395	15.5161	15.489	15.628	15.4017	15.4585	15.3941	15.2384	15.5582	15.6322	15.3988	15.6558	15.5159	15.5283	15.6195	15.831	15.5905	15.4348	15.6874	15.4307	15.3166	15.5238	Rattus	-0.135416	-0.0942553	0.216265	0.31545	-0.050126	0.00896512	0.909128	0.961955	15.5826	15.4472	15.5916	15.4973	0.00896512
A0A0U1RRV5	A0A0U1RRV5	Cluh	-0.364141	0.00222345	0.00767731	-0.104102	0.310629	0.558704	NA	NA	15.3475	14.7864	15.0006	14.643	14.7116	14.5001	14.4398	14.5866	14.4172	14.8368	14.4216	14.7666	14.6994	14.3412	14.8109	14.7157	14.7543	14.4787	14.5565	14.4161	14.3821	14.4215	14.3225	Rattus	-0.364141	-0.251767	0.0199377	0.0491479	0.104102	-0.216476	0.0516737	0.208102	14.8978	14.5337	14.6814	14.4296	-0.216476
A0A0U1RRV7	A0A0U1RRV7	Srsf3	0.191443	0.166616	0.234702	0.01367	0.915652	0.962132	NA	NA	19.4003	19.7965	19.698	19.7267	19.6772	19.7235	19.7721	19.4252	19.9585	20.0054	20.2224	19.8892	20.1227	20.1877	20.0847	19.8855	20.7498	19.8492	19.972	19.9091	19.679	19.7859	19.994	Rattus	0.191443	-0.288409	0.034048	0.0736076	-0.01367	0.493523	0.00128917	0.0171219	19.6597	19.8512	20.1533	19.8649	0.493523
A0A0U1RS25	A0A0U1RS25	Upf1	-0.0810556	0.0415663	0.0759977	0.0454595	0.216262	0.465587	NA	NA	17.9161	17.9454	17.8881	17.9035	18.0161	17.8138	17.8885	17.9139	17.8599	17.8411	17.7995	17.8775	17.7853	17.9038	17.9135	17.9382	17.8986	17.9147	17.9136	18.0112	17.8277	17.8446	17.8776	Rattus	-0.0810556	0.0120868	0.738191	0.803817	-0.0454595	-0.0476828	0.21622	0.464772	17.9338	17.8528	17.8862	17.8982	-0.0476828
A0A0U1RS40	A0A0U1RS40	Stk38	0.0112892	0.904598	0.924472	-0.0178782	0.842252	0.923444	NA	NA	16.147	16.3276	15.9274	16.2612	16.1626	16.3628	16.088	16.0242	16.162	16.1498	16.2719	16.1173	15.8881	15.9673	16.245	16.2055	15.9963	16.382	16.3045	16.3413	15.8877	15.9681	16.0678	Rattus	0.0112892	0.0886526	0.32886	0.437072	0.0178782	-0.0952415	0.31749	0.576246	16.1652	16.1765	16.0699	16.1586	-0.0952415
A0A140TAA4	A0A140TAA4	Pdcd6ip	-0.0997365	0.00332304	0.0104554	0.0934604	0.00379913	0.0614391	NA	NA	18.9218	18.8667	18.9389	18.877	18.8162	18.7772	18.8317	18.8327	18.7862	18.7771	18.7014	18.9501	18.9511	18.9552	18.9746	18.9629	18.9915	18.9166	18.8817	18.901	18.8676	18.8346	18.8656	Rattus	-0.0997365	-0.0863887	0.00673601	0.0216515	-0.0934604	0.0801126	0.0148054	0.095623	18.8841	18.7844	18.9642	18.8778	0.0801126
A0A140TAE0	A0A140TAE0	Mvp	-0.194207	4.36580611556186e-05	0.000408051	0.0981235	0.0133387	0.11657	NA	NA	17.9944	17.8474	17.8583	17.8605	17.926	17.6679	17.7796	17.7301	17.6875	17.6209	17.7326	17.894	17.7504	17.7974	17.8753	17.8644	17.748	17.813	17.7827	17.8664	17.7773	17.8046	17.7633	Rattus	-0.194207	-0.0203739	0.581914	0.671065	-0.0981235	-0.0757097	0.060356	0.225464	17.8973	17.7031	17.8216	17.8012	-0.0757097
A0A140TAH0	A0A140TAH0	Cttn	-0.124713	0.0131476	0.0301892	0.0132028	0.767329	0.884639	NA	NA	19.3845	19.2937	19.3309	19.2879	19.2651	19.1174	19.2258	19.2584	19.2556	19.1149	19.154	19.3903	19.5647	19.372	19.3799	19.3306	19.3403	19.2077	19.2606	19.1747	19.0925	19.3164	19.1535	Rattus	-0.124713	-0.195388	0.000209946	0.00150117	-0.0132028	0.0838773	0.0832732	0.271031	19.3124	19.1877	19.3963	19.2009	0.0838773
A0A140TAH9	A0A140TAH9	Hnrnpc	-0.018227	0.611691	0.68069	0.0550245	0.117225	0.344193	NA	NA	19.1576	19.1237	19.1169	19.111	19.2259	19.097	19.1681	19.1834	19.1664	19.0972	19.0606	19.1291	19.1551	19.0271	19.0292	19.1009	19.0557	19.1886	19.1405	19.2605	19.1864	19.1936	19.1332	Rattus	-0.018227	0.100963	0.00672475	0.0216489	-0.0550245	-0.064165	0.0835185	0.271402	19.147	19.1288	19.0828	19.1838	-0.064165
A0A140TAI1	A0A140TAI1	Ubqln1	-0.162427	0.0162187	0.0354328	0.0212412	0.724404	0.860554	NA	NA	18.6948	18.4107	18.5443	18.3561	18.251	18.3379	18.2967	18.397	18.17	18.2574	18.2747	18.4299	18.4743	18.4842	18.4688	18.4813	18.3115	18.3172	18.2666	18.3255	18.3166	18.4438	18.1915	Rattus	-0.162427	-0.131475	0.0377882	0.080145	-0.0212412	-0.00971019	0.877723	0.947529	18.4514	18.289	18.4417	18.3102	-0.00971019
A0A140TAJ3	A0A140TAJ3	Fubp1	-0.139983	0.0189982	0.0402117	0.104361	0.0603832	0.239735	NA	NA	18.4558	18.1633	18.1212	18.0793	18.1259	18.026	18.1404	18.1049	18.0747	18.0335	17.9154	18.2101	18.3004	18.2186	18.2215	18.2726	18.3287	18.1953	18.2172	18.1719	18.0615	18.1827	18.0923	Rattus	-0.139983	-0.105156	0.0586003	0.112473	-0.104361	0.0695343	0.221685	0.470172	18.1891	18.0491	18.2586	18.1535	0.0695343
A0A140UHW6	A0A140UHW6	Trmt1	-0.134849	0.0769984	0.124911	-0.103556	0.149294	0.387082	NA	NA	16.2808	16.3047	16.0853	16.3219	16.3614	16.0582	16.0882	16.0714	16.2264	16.0874	16.2842	15.9875	15.6514	15.9357	15.9839	15.9175	15.8772	16.0909	16.099	16.2786	15.8808	15.8859	15.9592	Rattus	-0.134849	0.140192	0.0553956	0.107873	0.103556	-0.378597	3.19075811888654e-05	0.00107396	16.2708	16.136	15.8922	16.0324	-0.378597
A0A1B0GWT7	A0A1B0GWT7	Lamtor2	0.0441834	0.576279	0.646557	0.170067	0.0319848	0.175155	NA	NA	16.7213	17.0231	16.7294	16.9531	17.1046	16.9436	17.0631	16.8709	16.8559	17.2427	16.7269	16.979	16.8959	16.7877	16.8104	16.8511	16.7175	17.1343	17.0766	17.1218	17.0647	17.1846	17.1414	Rattus	0.0441834	0.280323	0.00104483	0.00500071	-0.170067	-0.066072	0.405417	0.652069	16.9063	16.9505	16.8402	17.1206	-0.066072
A0A1B0GWW0	A0A1B0GWW0	Ube3c	-0.0825626	0.0485054	0.0860557	0.0943637	0.0201953	0.137514	NA	NA	16.521	16.5188	16.5408	16.4733	16.489	16.4768	16.4531	16.4253	16.4399	16.4385	16.3227	16.4596	16.3929	16.5095	16.502	16.5158	16.6149	16.5226	16.5178	16.6106	16.5139	16.4098	16.5477	Rattus	-0.0825626	0.0212643	0.578273	0.667238	-0.0943637	-0.00946321	0.812986	0.915605	16.5086	16.426	16.4991	16.5204	-0.00946321
A0A1W2Q5Z6	A0A1W2Q5Z6	Tax1bp3	-0.451141	0.000704878	0.0031754	0.230414	0.0465903	0.208634	NA	NA	18.2822	18.2034	18.3162	18.2571	17.9964	17.4885	18.1086	18.0898	17.9852	17.3052	17.5822	18.1465	17.8201	18.1013	18.1515	18.0914	17.9958	17.9585	17.9401	18.0485	17.9661	18.0932	17.9357	Rattus	-0.451141	-0.0607713	0.5837	0.672188	-0.230414	-0.159956	0.176713	0.414031	18.2111	17.7599	18.0511	17.9903	-0.159956
A0A1W2Q607	A0A1W2Q607	Fam172a	0.114119	0.0813586	0.131111	-0.0793383	0.196523	0.445323	NA	NA	15.2997	15.3202	15.2237	15.292	15.3657	15.3596	15.4249	15.2005	15.5938	15.4824	15.4252	15.3122	15.2534	15.4594	15.3452	15.2869	15.344	15.3526	15.4876	15.3552	15.2121	15.1557	15.447	Rattus	0.114119	0.00151217	0.979975	0.98545	0.0793383	0.0332688	0.599697	0.791945	15.3003	15.4144	15.3335	15.335	0.0332688
A0A1W2Q645	A0A1W2Q645	Sumf2	0.192448	0.000200711	0.00124579	-0.0419269	0.320145	0.56641	NA	NA	17.7345	17.6812	17.6804	17.7346	17.7142	17.9341	17.853	17.8833	18.0266	17.8323	17.8793	17.8029	17.8458	17.7531	17.7335	17.6764	17.7805	17.7797	17.882	17.7219	17.9129	17.9277	17.9327	Rattus	0.192448	0.0941273	0.0324266	0.0709171	0.0419269	0.0563937	0.205573	0.449832	17.709	17.9014	17.7654	17.8595	0.0563937
A0A1W2Q667	A0A1W2Q667	Phldb2	-0.0528559	0.375635	0.45847	0.0314705	0.577988	0.771894	NA	NA	16.6138	16.4831	16.4029	16.2919	16.4052	16.438	16.3527	16.3935	16.4949	16.3566	16.2834	16.4826	16.392	16.5113	16.5363	16.5209	16.5878	16.316	16.4262	16.6459	16.3332	16.3823	16.4044	Rattus	-0.0528559	-0.0871386	0.132193	0.212617	-0.0314705	0.0657533	0.272736	0.525453	16.4394	16.3865	16.5051	16.418	0.0657533
A0A1W2Q689	A0A1W2Q689	Supt5h	-0.0308058	0.625957	0.692349	-0.00678801	0.910078	0.959441	NA	NA	15.859	15.5801	15.4938	15.5428	15.6447	15.5876	15.6649	15.6745	15.5645	15.4136	15.6545	15.4833	15.3834	15.3619	15.5137	15.4982	15.478	15.6137	15.6145	15.759	15.4888	15.5698	15.4729	Rattus	-0.0308058	0.133353	0.0352029	0.0755129	0.00678801	-0.170947	0.0118727	0.0835934	15.6241	15.5933	15.4531	15.5865	-0.170947
A0A1W2Q695	A0A1W2Q695	Msh6	0.107334	0.307707	0.386735	-0.150684	0.138422	0.372607	NA	NA	14.1852	13.7608	13.3273	13.7887	13.823	13.817	13.9451	13.9525	13.8044	13.7938	13.9934	13.6227	13.4726	13.7891	13.653	13.7415	13.8122	13.8271	13.7691	13.9652	13.5918	13.5695	13.6794	Rattus	0.107334	0.0518105	0.602326	0.688088	0.150684	-0.0951603	0.364587	0.618131	13.777	13.8844	13.6819	13.7337	-0.0951603
A0A1W2Q6G8	A0A1W2Q6G8	Mtch1	0.298979	0.00443025	0.0128754	-0.0500508	0.583342	0.775541	NA	NA	16.8625	17.2919	17.1088	17.1771	17.4524	17.5031	17.5129	17.3537	17.4861	17.568	17.4413	16.9241	16.9452	17.0609	16.7669	16.8995	16.9903	17.0947	17.4229	17.6834	17.6108	17.2736	17.4794	Rattus	0.298979	0.496296	1.51561640776971e-05	0.000209855	0.0500508	-0.247368	0.0155255	0.0984311	17.1785	17.4775	16.9312	17.4275	-0.247368
A0A1W2Q6I2	A0A1W2Q6I2	Otud6b	-0.183957	0.00561965	0.0153391	0.024614	0.67087	0.830563	NA	NA	15.4987	15.0906	15.2888	15.2222	15.064	15.1006	15.0394	15.1349	15.0063	15.0222	14.99	15.2927	15.3595	15.1888	15.3204	15.2955	15.1225	15.0854	15.0612	15.1291	15.0607	15.0951	15.0095	Rattus	-0.183957	-0.18975	0.00311146	0.0118505	-0.024614	0.0304076	0.616974	0.802978	15.2328	15.0489	15.2632	15.0735	0.0304076
A0A1W2Q6L1	A0A1W2Q6L1	Pdxdc1	-0.126418	0.00152239	0.00571317	0.0531652	0.124712	0.352669	NA	NA	18.0258	17.9655	17.9328	17.9873	17.9983	17.8358	17.8964	17.9089	17.849	17.8679	17.7752	17.931	18.0345	17.9659	17.9077	17.9066	18.0211	17.9787	17.9487	17.8868	17.8362	17.9045	17.8972	Rattus	-0.126418	-0.0524335	0.129708	0.209435	-0.0531652	-0.0208197	0.557255	0.761399	17.9819	17.8555	17.9611	17.9087	-0.0208197
A0A8I5XV17	A0A8I5XV17	Eif3m	-0.128501	0.0219254	0.0450701	0.0650355	0.203998	0.455529	NA	NA	17.3235	17.1505	17.2357	17.1444	17.1362	17.0672	17.1718	17.1653	17.0001	17.1025	16.9105	17.0956	16.9767	17.09	17.1945	17.2319	17.0764	17.2292	17.1016	17.1493	17.0902	17.1569	17.0805	Rattus	-0.128501	0.0237557	0.637225	0.718244	-0.0650355	-0.0872214	0.108291	0.317512	17.1981	17.0696	17.1109	17.1346	-0.0872214
A0A8I5XV89	A0A8I5XV89	Calm2	-0.658715	2.10103679485068e-05	0.00025218	0.256108	0.0390027	0.192327	NA	NA	17.704	17.9376	18.1124	18.1291	17.8931	17.539	17.674	17.3348	17.2765	16.8074	17.1475	18.1762	17.8201	18.0767	18.2646	18.0941	17.8076	17.6759	17.6362	17.6701	17.4688	17.3016	17.5632	Rattus	-0.658715	-0.487267	0.00039279	0.00231976	-0.256108	0.084661	0.496243	0.717835	17.9552	17.2965	18.0399	17.5526	0.084661
A0A8I5XVC5	A0A8I5XVC5	Limch1	-0.323059	0.0139916	0.0315155	0.025295	0.828461	0.917622	NA	NA	15.1001	14.5594	14.5877	14.4101	14.4315	14.4699	14.4943	14.2972	14.4575	14.0297	14.0196	14.5816	14.2973	14.6303	14.6346	14.5807	14.2509	14.492	14.3015	14.5445	14.2774	14.1271	14.1775	Rattus	-0.323059	-0.175882	0.141609	0.224106	-0.025295	-0.121882	0.324717	0.582464	14.6178	14.2947	14.4959	14.32	-0.121882
A0A8I5XVM7	A0A8I5XVM7	Ociad2	0.26689	0.0362455	0.0683316	0.0306687	0.790577	0.897939	NA	NA	13.3644	13.8798	14.0957	13.7879	14.1823	14.1168	14.3354	13.934	14.2043	14.0247	14.1583	13.8348	13.851	13.9337	13.8703	13.7836	14.3913	14.0416	14.2867	14.085	14.3236	14.0839	14.1366	Rattus	0.26689	0.215477	0.0722031	0.132207	-0.0306687	0.0820823	0.499895	0.720939	13.862	14.1289	13.9441	14.1596	0.0820823
A0A8I5XW09	A0A8I5XW09	Hdac5	-0.243054	0.065651	0.109509	-0.0719473	0.553662	0.755491	NA	NA	13.8164	14.1201	14.1067	13.6191	13.8552	13.703	14.0729	13.9022	13.3416	13.64	13.303	13.7247	13.8679	13.8723	13.5917	13.5963	13.7653	13.8112	13.6852	13.3489	13.495	13.7861	13.4045	Rattus	-0.243054	-0.147905	0.229317	0.330561	0.0719473	-0.167096	0.196523	0.439491	13.9035	13.6604	13.7364	13.5885	-0.167096
A0A8I5XW36	A0A8I5XW36	Wtap	0.0292729	0.796896	0.840761	-0.200554	0.0745898	0.268518	NA	NA	14.1947	13.756	13.4689	13.6732	14.0135	13.8142	13.8267	13.6141	14.1803	13.9446	13.7232	13.824	13.5899	13.8569	13.7764	13.8123	13.9702	13.7008	13.6218	13.3459	13.7679	13.6643	13.7992	Rattus	0.0292729	-0.154993	0.162106	0.250231	0.200554	-0.0162876	0.886072	0.952568	13.8213	13.8505	13.805	13.65	-0.0162876
A0A8I5XW39	A0A8I5XW39	Vrk1	-0.00644364	0.911082	0.928806	-0.0475956	0.390955	0.629054	NA	NA	15.037	15.3207	15.3396	15.1319	15.2693	15.3591	15.1477	15.1464	15.2101	15.1562	15.2599	15.1515	15.1586	15.2505	15.2278	15.2304	15.3056	15.2702	15.2488	15.1912	15.165	15.1084	15.0102	Rattus	-0.00644364	-0.0550742	0.322241	0.430846	0.0475956	0.00103493	0.985688	0.992883	15.2197	15.2132	15.2207	15.1656	0.00103493
A0A8I5XWT5	A0A8I5XWT5	Sirt3	0.632265	0.000212444	0.00129341	-0.194805	0.166501	0.409332	NA	NA	13.1109	13.5276	13.668	13.6736	13.5191	14.493	13.6448	13.7431	14.2865	14.247	14.3783	13.5991	13.5544	13.1403	13.4927	13.3475	13.2138	14.1642	14.0076	13.7969	13.6305	13.9511	14.0735	Rattus	0.632265	0.545991	0.000588749	0.00318201	0.194805	-0.108531	0.455248	0.689845	13.4998	14.1321	13.3913	13.9373	-0.108531
A0A8I5Y0C8	A0A8I5Y0C8	Kpna2	0.11357	0.102097	0.15813	0.0145012	0.821395	0.914873	NA	NA	15.6894	15.5402	15.3151	15.481	15.421	15.5333	15.659	15.6492	15.6117	15.5011	15.6631	15.5111	15.6701	15.6469	15.7664	15.6511	15.6964	15.7704	15.724	15.6259	15.3922	15.6782	15.5137	Rattus	0.11357	-0.0396184	0.538928	0.633295	-0.0145012	0.16769	0.0195476	0.113818	15.4893	15.6029	15.657	15.6174	0.16769
A0A8I5Y0H0	A0A8I5Y0H0	Cul1	-0.19394	0.00213743	0.00743609	0.0298332	0.58041	0.773791	NA	NA	17.5	17.4181	17.3739	17.3704	17.3929	17.2683	17.3116	17.2849	17.1165	17.1809	17.1405	17.1386	16.9724	17.0038	17.1567	17.2031	17.1167	17.2992	17.1565	17.4591	17.2385	17.1972	17.131	Rattus	-0.19394	0.148387	0.0106629	0.0304864	-0.0298332	-0.312494	1.24324233517006e-05	0.000485568	17.411	17.2171	17.0985	17.2469	-0.312494
A0A8I5Y0H3	A0A8I5Y0H3	Abcc4	0.0565836	0.413073	0.492546	-0.0387326	0.555303	0.756484	NA	NA	17.1797	17.2306	17.1202	17.2787	17.3231	17.2802	17.3618	17.2037	17.3318	17.0465	17.4744	17.1162	16.8917	17.2068	17.2303	17.2285	17.1949	17.207	17.3739	17.1915	17.2324	17.1714	17.2898	Rattus	0.0565836	0.0995875	0.137814	0.219273	0.0387326	-0.0817365	0.24094	0.490666	17.2265	17.2831	17.1447	17.2443	-0.0817365
A0A8I5Y0N1	A0A8I5Y0N1	Bltp3b	-0.0839949	0.401474	0.481489	-0.00610348	0.948601	0.972866	NA	NA	14.1013	13.9765	14.0959	13.5759	14.0641	14.1332	13.8399	13.835	13.8119	13.919	13.7336	13.893	13.7767	13.9381	14.1374	14.0196	13.962	13.9974	13.9233	14.0664	13.5954	13.6742	13.9792	Rattus	-0.0839949	-0.0818309	0.391463	0.496981	0.00610348	-0.00826749	0.933651	0.970057	13.9628	13.8788	13.9545	13.8727	-0.00826749
A0A8I5Y0N5	A0A8I5Y0N5	Pcbp3	-0.0593022	0.335163	0.41619	-0.171883	0.00667034	0.0821882	NA	NA	15.9217	15.9088	15.9716	15.9897	15.8628	15.8043	15.8796	16.0277	15.9285	15.772	15.8176	15.752	15.7725	15.806	15.7422	15.7428	15.4618	15.7498	15.604	15.6517	15.5865	15.8597	15.7468	Rattus	-0.0593022	-0.0131431	0.820949	0.870865	0.171883	-0.218042	0.00150774	0.0191694	15.9309	15.8716	15.7129	15.6997	-0.218042
A0A8I5Y144	A0A8I5Y144	Glb1l2	0.169801	0.176596	0.246081	0.133363	0.262457	0.50965	NA	NA	14.2935	14.4889	14.4194	14.3308	14.723	14.7902	14.4093	14.4052	14.4096	14.9613	14.7501	13.7919	13.5726	13.8968	14.1123	13.9584	14.0679	14.7467	14.6841	15.1098	14.8369	14.4221	14.7262	Rattus	0.169801	0.854305	2.27002808878529e-07	9.9977832846501e-06	-0.133363	-0.551142	0.000165	0.00365295	14.4511	14.6209	13.9	14.7543	-0.551142
A0A8I5Y176	A0A8I5Y176	Ranbp9	-0.31737	0.000578819	0.00274042	-0.129112	0.100556	0.318761	NA	NA	15.0993	14.9312	14.7789	14.675	14.8563	14.6573	14.6451	14.5237	14.6271	14.357	14.4944	14.6141	14.6727	14.5532	14.6572	14.6011	14.6923	14.521	14.5318	14.6698	14.2941	14.1963	14.317	Rattus	-0.31737	-0.210105	0.0106923	0.0304929	0.129112	-0.236378	0.00671788	0.0572264	14.8681	14.5508	14.6318	14.4217	-0.236378
A0A8I5Y1P9	A0A8I5Y1P9	Efr3a	0.497389	0.006089	0.0162845	0.201478	0.210703	0.462027	NA	NA	13.0068	13.8508	13.784	13.6566	14.2185	14.0676	14.3476	13.8884	14.3942	14.1925	14.3141	13.6489	13.4154	13.9646	13.7032	13.6441	14.2927	14.3568	14.6622	14.4716	14.4506	14.167	14.3051	Rattus	0.497389	0.624077	0.000613843	0.00326785	-0.201478	0.0747894	0.652639	0.824009	13.7034	14.2007	13.7781	14.4022	0.0747894
A0A8I5Y1Q7	A0A8I5Y1Q7	Map7d1	-0.277312	0.000194102	0.00121571	0.00473967	0.936927	0.970217	NA	NA	15.6814	15.5337	15.6418	15.5594	15.6749	15.3242	15.3733	15.2085	15.4926	15.2318	15.4151	15.4848	15.2182	15.6159	15.5722	15.5419	15.5161	15.4161	15.3256	15.4467	15.2676	15.3279	15.2901	Rattus	-0.277312	-0.145867	0.0220682	0.0530867	-0.00473967	-0.126706	0.0535253	0.212629	15.6182	15.3409	15.4915	15.3457	-0.126706
A0A8I5Y1S8	A0A8I5Y1S8	Lrrfip1	-0.315182	0.000724888	0.00324788	0.0844613	0.281866	0.530663	NA	NA	15.2412	15.3001	15.3377	15.3451	15.3899	15.0161	15.1476	15.1528	15.1088	14.5843	15.036	15.2361	15.347	15.2324	15.2678	15.2508	15.433	15.0723	15.3378	15.1128	14.9831	15.0234	15.023	Rattus	-0.315182	-0.202447	0.014821	0.0394085	-0.0844613	-0.0282732	0.728107	0.872748	15.3228	15.0076	15.2945	15.0921	-0.0282732
A0A8I5Y262	A0A8I5Y262	Map3k20	-0.212827	0.0200019	0.0418011	0.166977	0.0510063	0.218222	NA	NA	16.0139	15.7137	15.9483	15.4783	15.3308	15.5623	15.4521	15.4867	15.4616	15.4862	15.4563	15.7831	15.8798	15.7053	15.8347	15.7859	15.8336	15.6887	15.612	15.7768	15.6643	15.6161	15.549	Rattus	-0.212827	-0.152568	0.0725766	0.132669	-0.166977	0.106719	0.221647	0.470172	15.697	15.4842	15.8037	15.6512	0.106719
A0A8I5Y4S4	A0A8I5Y4S4	Enah	-0.138057	0.00894722	0.0222071	0.0590484	0.211666	0.462948	NA	NA	18.5302	18.642	18.5961	18.569	18.5715	18.4028	18.5971	18.5276	18.4553	18.3541	18.3255	18.6365	18.7253	18.5706	18.5877	18.5625	18.5663	18.412	18.5273	18.5129	18.4169	18.6095	18.538	Rattus	-0.138057	-0.105378	0.0315965	0.0696908	-0.0590484	0.0263695	0.589369	0.784815	18.5818	18.4437	18.6081	18.5028	0.0263695
A0A8I5Y4X4	A0A8I5Y4X4	Nub1	-0.182114	0.00337557	0.010579	-0.156192	0.00730919	0.0857225	NA	NA	16.4519	16.3358	16.3469	16.4267	16.2537	16.1652	16.2473	16.1568	16.0769	16.1056	16.3334	16.1379	16.2214	16.2272	16.2373	16.2066	16.2373	16.0928	16.1136	16.1226	15.8346	15.897	16.0874	Rattus	-0.182114	-0.186604	0.00187965	0.00794866	0.156192	-0.151702	0.0120342	0.0838749	16.363	16.1809	16.2113	16.0247	-0.151702
A0A8I5Y554	A0A8I5Y554	Galnt2	0.246646	3.68001797671825e-05	0.000373414	-0.0662778	0.160787	0.401969	NA	NA	17.0061	17.1667	16.9868	17.0651	17.3204	17.3561	17.3628	17.317	17.4115	17.3647	17.3219	17.045	16.9735	16.9868	16.9534	17.0119	16.9653	17.2657	17.3138	17.1807	17.2685	17.3443	17.3632	Rattus	0.246646	0.300063	1.31969802054429e-06	3.704754352942e-05	0.0662778	-0.119695	0.0204117	0.117031	17.109	17.3557	16.9893	17.2894	-0.119695
A0A8I5Y591	A0A8I5Y591	Ergic1	0.236536	2.54250245108861e-06	6.45764426227413e-05	-0.0314813	0.38992	0.628364	NA	NA	18.72	18.6264	18.6989	18.7482	18.7983	18.9731	18.9556	18.9251	19.0192	18.9302	18.9262	18.653	18.6056	18.7169	18.6977	18.6609	18.6766	18.8686	18.9188	18.8255	19.0047	18.9177	19.0053	Rattus	0.236536	0.254955	4.03332176742212e-07	1.54610667751181e-05	0.0314813	-0.0499005	0.198597	0.440011	18.7184	18.9549	18.6685	18.9234	-0.0499005
A0A8I5Y5F2	A0A8I5Y5F2	Acin1	0.0235473	0.649845	0.714326	-0.0545997	0.275086	0.523371	NA	NA	16.9244	16.7624	16.8585	16.5693	16.9077	16.8336	16.8225	16.7372	16.9232	16.768	16.8836	16.8693	16.8536	16.8347	16.8645	16.8194	16.9266	16.696	16.8136	16.8275	16.7782	16.7349	16.7904	Rattus	0.0235473	-0.0879302	0.085181	0.150215	0.0545997	0.0568778	0.278255	0.529048	16.8045	16.828	16.8614	16.7734	0.0568778
A0A8I5Y5L8	A0A8I5Y5L8	Sorbs3	-0.0981267	0.178152	0.247999	0.0653026	0.342173	0.585021	NA	NA	16.3626	16.3011	16.2279	16.0504	16.1445	16.0607	16.1908	16.1642	16.1314	16.0143	16.1535	16.3744	16.515	16.2975	16.493	16.31	16.5506	16.3669	16.239	16.3415	16.0753	15.9664	16.1176	Rattus	-0.0981267	-0.238959	0.00178593	0.00765397	-0.0653026	0.206135	0.00790109	0.063026	16.2173	16.1192	16.4234	16.1845	0.206135
A0A8I5Y611	A0A8I5Y611	Alg11	0.506121	0.000401158	0.00207599	-0.28291	0.0230391	0.149076	NA	NA	15.3062	15.5719	15.1637	15.562	15.7482	16.0167	15.7666	15.7866	16.0294	15.8981	16.3617	15.2212	15.2828	15.2634	15.4981	15.3307	15.183	15.8269	15.6932	16.143	15.4821	15.4614	15.5551	Rattus	0.506121	0.397072	0.00239906	0.00978224	0.28291	-0.173861	0.166279	0.401717	15.4704	15.9765	15.2965	15.6936	-0.173861
A0A8I5Y624	A0A8I5Y624	Ddx27	0.173029	0.00391659	0.0117498	-0.218604	0.000312038	0.0130178	NA	NA	16.2067	16.2426	16.0683	16.2714	16.3646	16.4531	16.3522	16.3068	16.5719	16.3389	16.3995	16.1561	16.1698	16.1655	16.232	16.2119	16.2072	16.2213	16.2314	16.3153	16.0557	16.0927	16.1945	Rattus	0.173029	-0.00527131	0.918908	0.94443	0.218604	-0.0403038	0.460751	0.692381	16.2307	16.4038	16.1904	16.1852	-0.0403038
A0A8I5Y641	A0A8I5Y641	Rrbp1	-0.136785	0.167912	0.235966	-0.249171	0.0123866	0.111593	NA	NA	18.0314	18.2237	18.2084	18.1288	18.4055	18.0338	18.1947	17.7708	18.3016	17.8858	18.19	18.1449	18.1911	18.2994	18.1806	18.0726	18.1793	17.5819	17.8643	18.1619	17.8766	17.6579	17.7391	Rattus	-0.136785	-0.364364	0.000628299	0.00331358	0.249171	-0.0215923	0.823976	0.920469	18.1996	18.0628	18.178	17.8136	-0.0215923
A0A8I5Y661	A0A8I5Y661	Fam177a1	0.125029	0.131186	0.194314	-0.238798	0.00475358	0.0688105	NA	NA	15.3133	15.5685	15.3231	15.4204	15.5517	15.4474	15.5284	15.6039	15.6496	15.497	15.6362	15.2248	15.1653	15.3938	15.3845	15.3629	15.1036	15.3167	15.4346	15.4569	14.9476	15.4247	15.3494	Rattus	0.125029	0.0491395	0.524769	0.622862	0.238798	-0.162908	0.0532329	0.212112	15.4354	15.5604	15.2725	15.3216	-0.162908
A0A8I5Y665	A0A8I5Y665	Cad	-0.13109	0.00206258	0.00723652	0.0702362	0.0624677	0.244201	NA	NA	18.9226	18.9064	18.8806	18.9935	18.9533	18.7504	18.8459	18.8091	18.798	18.8149	18.7828	18.7945	18.8789	18.867	18.8655	18.8189	18.8271	18.8672	18.8226	19.0409	18.8103	18.8207	18.8608	Rattus	-0.13109	0.0284464	0.435171	0.539242	-0.0702362	-0.0893005	0.0264582	0.13936	18.9313	18.8002	18.842	18.8704	-0.0893005
A0A8I5Y674	A0A8I5Y674	Gapvd1	-0.230286	0.000601536	0.00281079	0.0968796	0.0913329	0.300838	NA	NA	16.2488	16.1887	16.104	16.0798	16.0502	15.9715	15.9587	15.85	15.9308	15.8827	15.8303	16.0917	16.0852	16.1197	16.2005	16.1373	16.1818	16.0647	16.1431	16.134	15.7366	15.9697	15.9572	Rattus	-0.230286	-0.135131	0.0220913	0.0531115	-0.0968796	0.00172428	0.976366	0.990481	16.1343	15.904	16.136	16.0009	0.00172428
A0A8I5Y6D5	A0A8I5Y6D5	Npepl1	0.00275327	0.977675	0.982898	-0.156916	0.104804	0.3245	NA	NA	14.1608	14.4615	14.2699	14.2097	14.3872	14.245	14.2466	14.1762	14.5353	14.4362	14.1642	14.5252	14.7535	14.4489	14.2692	14.2082	14.6245	14.0786	14.2775	14.0445	13.8986	14.1915	14.3714	Rattus	0.00275327	-0.327907	0.00186125	0.00788696	0.156916	0.173744	0.0878839	0.280939	14.2978	14.3006	14.4716	14.1437	0.173744
A0A8I5Y6F4	A0A8I5Y6F4	Rnf170	-0.0310198	0.871899	0.899268	0.0949934	0.60554	0.791831	NA	NA	15.3419	15.0987	15.1532	15.1205	15.2765	15.6878	15.3429	15.3051	15.3138	13.9407	15.4126	15.0661	15.0663	15.2684	15.0986	15.0183	15.1611	15.2448	15.3013	14.9573	15.3832	15.2344	15.4519	Rattus	-0.0310198	0.149027	0.419895	0.525951	-0.0949934	-0.0850533	0.659026	0.828536	15.1982	15.1672	15.1131	15.2621	-0.0850533
A0A8I5Y6Q8	A0A8I5Y6Q8	Ankfy1	-0.135762	0.0415785	0.0759977	0.0993378	0.11093	0.334	NA	NA	16.0126	16.2873	16.0852	16.2312	16.297	16.0949	16.1085	16.1427	16.0152	16.0027	15.9174	16.1448	15.9646	16.0959	16.0684	16.0568	16.1503	16.1582	16.0374	16.3863	16.1656	16.0447	16.0851	Rattus	-0.135762	0.0661035	0.281003	0.385855	-0.0993378	-0.102528	0.116401	0.331888	16.1827	16.0469	16.0801	16.1462	-0.102528
A0A8I5Y6S6	A0A8I5Y6S6	Pycr3	-0.103339	0.00380692	0.0115717	0.0804003	0.0149677	0.121833	NA	NA	19.9759	19.9194	19.9929	19.9183	19.8477	19.8116	19.8388	19.8915	19.8073	19.8507	19.7651	19.9747	20.0471	19.9408	20.0074	20.0113	20.0004	19.9032	19.9261	19.8933	19.8734	19.9514	19.9001	Rattus	-0.103339	-0.0890613	0.00786069	0.0243312	-0.0804003	0.0661224	0.0504008	0.206892	19.9308	19.8275	19.997	19.9079	0.0661224
A0A8I5Y6T0	A0A8I5Y6T0	Hip1	-0.219191	0.000598073	0.00281047	-0.0391623	0.461003	0.685544	NA	NA	17.3573	17.4388	17.4117	17.2929	17.3033	17.1582	17.2827	17.1933	17.1877	17.087	16.9407	17.2893	17.2668	17.3029	17.2593	17.0665	17.109	17.1954	17.1238	17.1151	17.0514	17.0722	17.0567	Rattus	-0.219191	-0.113208	0.0411731	0.0855705	0.0391623	-0.145146	0.0145842	0.094637	17.3608	17.1416	17.2156	17.1024	-0.145146
A0A8I5Y6U5	A0A8I5Y6U5	Srp14	-0.0967772	0.0329408	0.0630199	-0.00908553	0.824741	0.916379	NA	NA	17.4005	17.4123	17.502	17.384	17.3534	17.1931	17.3579	17.347	17.2443	17.3058	17.4338	17.4731	17.5352	17.3912	17.3682	17.4659	17.4718	17.3295	17.2672	17.3359	17.2224	17.3401	17.3323	Rattus	-0.0967772	-0.146338	0.00155699	0.00685009	0.00908553	0.0404753	0.351483	0.607386	17.4104	17.3137	17.4509	17.3046	0.0404753
A0A8I5Y6W4	A0A8I5Y6W4	Mrps36	0.288958	4.4732981928532e-05	0.000415234	-0.0982025	0.0845061	0.288887	NA	NA	15.956	15.9618	15.9657	15.9874	16.1402	16.4315	16.1881	16.143	16.4264	16.2019	16.3562	16.0624	16.1393	15.962	15.9436	15.9355	16.0465	16.123	16.2837	16.2415	16.2476	16.127	16.1352	Rattus	0.288958	0.178094	0.00345097	0.012802	0.0982025	0.0126615	0.826275	0.921298	16.0022	16.2912	16.0149	16.193	0.0126615
A0A8I5Y6Z0	A0A8I5Y6Z0	Mtfr2	0.152134	0.12933	0.19253	-0.217779	0.027218	0.16331	NA	NA	16.0242	15.8166	15.6428	15.4587	15.6097	16.0921	15.6291	15.761	16.0147	15.668	16.0105	15.6794	15.8167	15.6062	15.4473	15.6274	15.6342	15.5646	15.7837	15.8067	15.5915	15.5913	15.5308	Rattus	0.152134	0.00957288	0.918109	0.944142	0.217779	-0.0752181	0.444188	0.680836	15.7104	15.8626	15.6352	15.6448	-0.0752181
A0A8I5Y6Z8	A0A8I5Y6Z8	Slc35b4	0.086436	0.578086	0.648233	-0.145127	0.330958	0.575217	NA	NA	15.1528	15.2593	15.537	15.2895	15.2533	15.711	14.9158	15.1544	15.5561	15.5278	15.4438	14.9003	14.9108	14.8455	14.8854	14.7965	15.7502	15.2564	15.3345	15.4345	15.2631	14.8495	15.3001	Rattus	0.086436	0.224926	0.137635	0.219157	0.145127	-0.283616	0.0774387	0.258963	15.2984	15.3848	15.0148	15.2397	-0.283616
A0A8I5Y704	A0A8I5Y704	AABR07021573.2	0.0953758	0.18497	0.255856	-0.0161885	0.80978	0.907905	NA	NA	23.3171	23.3295	23.1621	23.1991	23.3766	23.3862	23.3054	23.2908	23.422	23.3867	23.4424	23.1482	23.5862	23.2265	23.1341	23.2068	23.383	23.2456	23.4528	23.4774	23.2899	23.4282	23.2425	Rattus	0.0953758	0.0752364	0.269729	0.372972	0.0161885	0.00395093	0.955303	0.979434	23.2769	23.3722	23.2808	23.3561	0.00395093
A0A8I5Y708	A0A8I5Y708	Stk4	-0.102299	0.168462	0.236658	0.0481056	0.489825	0.710409	NA	NA	16.797	16.7811	16.6648	16.8295	16.5259	16.5921	16.8184	16.6423	16.5554	16.5474	16.5486	16.7614	16.7416	16.8416	16.8295	16.8507	16.63	16.8672	16.6761	16.5422	16.548	16.8492	16.51	Rattus	-0.102299	-0.110328	0.121487	0.199254	-0.0481056	0.0561342	0.442879	0.680521	16.7197	16.6174	16.7758	16.6655	0.0561342
A0A8I5Y721	A0A8I5Y721	Ppp1r21	-0.118883	0.0348064	0.0663132	0.0541507	0.294117	0.543106	NA	NA	15.504	15.4921	15.3565	15.2789	15.4195	15.3241	15.3677	15.3786	15.2451	15.2867	15.1457	15.4141	15.4556	15.4673	15.5506	15.6035	15.4867	15.4135	15.4492	15.4199	15.2614	15.2756	15.2531	Rattus	-0.118883	-0.150833	0.00669544	0.0215966	-0.0541507	0.0861	0.117473	0.334253	15.4102	15.2913	15.4963	15.3455	0.0861
A0A8I5Y738	A0A8I5Y738	Camk2g	0.0157103	0.688019	0.747808	-0.0352368	0.34889	0.590299	NA	NA	18.3064	18.3739	18.3455	18.3151	18.3669	18.3952	18.303	18.3273	18.3174	18.3977	18.4031	18.3224	18.4317	18.3714	18.273	18.1965	18.2744	18.4044	18.2833	18.3286	18.2982	18.2697	18.3481	Rattus	0.0157103	0.0104747	0.778662	0.836922	0.0352368	-0.0300012	0.445423	0.682225	18.3416	18.3573	18.3116	18.322	-0.0300012
A0A8I5Y757	A0A8I5Y757	Uckl1	0.0341373	0.649666	0.714326	0.0588197	0.414234	0.647876	NA	NA	16.0624	16.5422	16.534	16.6122	16.629	16.5977	16.5636	16.4362	16.4861	16.5027	16.4745	16.5075	16.4297	16.519	16.5556	16.4157	16.3773	16.5694	16.6231	16.7044	16.4867	16.4707	16.5594	Rattus	0.0341373	0.101476	0.165154	0.254083	-0.0588197	-0.00851897	0.909549	0.961955	16.476	16.5101	16.4675	16.5689	-0.00851897
A0A8I5Y7C0	A0A8I5Y7C0	Srp19	-0.109689	0.150248	0.21681	0.115781	0.113099	0.338073	NA	NA	15.5285	15.3046	15.5482	15.6119	15.6682	15.4778	15.4433	15.2248	15.3453	15.6637	15.3805	15.65	15.3942	15.526	15.6437	15.5092	15.4897	15.3319	15.5382	15.5368	15.634	15.5459	15.6434	Rattus	-0.109689	0.00291122	0.967275	0.978382	-0.115781	0.00318056	0.965912	0.984945	15.5323	15.4226	15.5354	15.5384	0.00318056
A0A8I5Y7G8	A0A8I5Y7G8	Hm13	0.337879	0.00235198	0.00798786	-0.26687	0.00936471	0.0978884	NA	NA	17.9974	17.9143	17.717	17.7625	18.1481	18.4105	18.2285	18.1415	18.3587	17.963	18.3723	17.6804	17.8121	17.8895	17.7459	17.7709	17.4468	17.7931	18.1229	18.0649	17.7284	17.9906	18.1733	Rattus	0.337879	0.254598	0.0125989	0.0345198	0.26687	-0.183588	0.0751587	0.255047	17.9079	18.2457	17.7243	17.9789	-0.183588
A0A8I5Y7I3	A0A8I5Y7I3	Rpl35	0.0890755	0.354179	0.43601	-0.127693	0.168753	0.41171	NA	NA	19.659	19.8635	19.9545	19.8978	19.9705	19.8426	20.0268	19.9196	20.1469	20.0553	19.7576	19.9261	20.0009	19.8917	19.9106	19.9319	20.5448	19.7781	19.8685	19.8022	19.7884	19.823	19.9223	Rattus	0.0890755	-0.203893	0.0332043	0.0721605	0.127693	0.165276	0.0929818	0.290524	19.8691	19.9581	20.0343	19.8304	0.165276
A0A8I5Y7L4	A0A8I5Y7L4	Top2b	-0.0404808	0.303879	0.383204	0.0370363	0.323386	0.568812	NA	NA	16.587	16.6633	16.5861	16.6412	16.7836	16.6066	16.7086	16.5902	16.6097	16.554	16.6015	16.6326	16.5214	16.6297	16.6433	16.6441	16.6271	16.6473	16.7031	16.6879	16.6224	16.5826	16.6496	Rattus	-0.0404808	0.0324582	0.385557	0.491745	-0.0370363	-0.0359027	0.360594	0.615262	16.6522	16.6118	16.6163	16.6488	-0.0359027
A0A8I5Y7N7	A0A8I5Y7N7	Myo6	0.031363	0.542376	0.615863	-0.00840154	0.863559	0.933943	NA	NA	16.7374	16.6009	16.575	16.4787	16.589	16.7282	16.6263	16.5769	16.7459	16.5998	16.4885	16.5962	16.5313	16.5038	16.6144	16.6122	16.6434	16.5866	16.7047	16.6843	16.4912	16.6056	16.6427	Rattus	0.031363	0.0356229	0.468789	0.569982	0.00840154	-0.0126614	0.805035	0.911879	16.5962	16.6276	16.5836	16.6192	-0.0126614
A0A8I5Y7S7	A0A8I5Y7S7	Tspan4	0.215645	0.0248982	0.0500138	-0.0739597	0.39583	0.631498	NA	NA	15.1925	15.3597	15.2592	15.1108	15.5152	15.5666	15.446	15.5603	15.5328	15.6908	15.2224	15.4415	15.7064	15.5238	15.4571	15.2136	15.5894	15.2941	15.6142	15.2778	15.519	15.4959	15.3741	Rattus	0.215645	-0.0594693	0.493506	0.593225	0.0739597	0.201154	0.0351036	0.165523	15.2875	15.5031	15.4886	15.4292	0.201154
A0A8I5Y857	A0A8I5Y857	LOC301444	0.179574	0.301196	0.380517	-0.289115	0.0875986	0.295007	NA	NA	19.8509	20.3301	20.4628	20.3043	20.0913	20.4251	20.2557	20.3657	20.5027	20.5763	20.1994	20.3516	20.8576	20.5522	20.6071	20.5395	20.4939	19.1137	20.2389	20.1918	20.3484	20.4846	20.2127	Rattus	0.179574	-0.468627	0.00835121	0.0253441	0.289115	0.359085	0.0457968	0.19466	20.2079	20.3875	20.567	20.0983	0.359085
A0A8I5Y868	A0A8I5Y868	Klc2	-0.246484	0.0020207	0.00712592	0.0905883	0.190886	0.438064	NA	NA	17.2235	16.9301	16.8566	16.9236	16.8178	16.8302	16.7666	16.8215	16.7502	16.4319	16.6226	16.8829	16.9073	16.9414	16.9638	16.9369	16.7823	16.8968	16.8383	16.8328	16.7126	16.7802	16.7059	Rattus	-0.246484	-0.107994	0.121909	0.199645	-0.0905883	-0.0479016	0.503336	0.72366	16.9503	16.7038	16.9024	16.7944	-0.0479016
A0A8I5Y8D3	A0A8I5Y8D3	Zfp512	0.0393946	0.631981	0.698452	-0.0294052	0.707416	0.850908	NA	NA	15.9731	15.6536	15.5029	15.8121	15.5786	15.6293	15.7356	15.6682	15.6761	15.9947	15.757	15.6676	15.6806	15.5352	15.6274	15.5087	15.6317	15.8048	15.766	15.9449	15.6105	15.5797	15.5785	Rattus	0.0393946	0.105545	0.186124	0.280303	0.0294052	-0.0955558	0.251342	0.502032	15.7041	15.7435	15.6085	15.7141	-0.0955558
A0A8I5Y976	A0A8I5Y976	Arpc4	0.0385243	0.696925	0.755513	-0.0460322	0.625829	0.805387	NA	NA	20.6169	20.7727	20.5811	20.5914	20.8171	20.7501	20.6456	20.5211	20.575	20.9748	20.8197	20.0649	19.7222	19.8492	19.8736	20.0935	20.0765	20.4623	20.5868	21.0323	20.7336	20.4589	20.7362	Rattus	0.0385243	0.721698	9.96824437296336e-08	6.1594823438908e-06	0.0460322	-0.729206	1.82250656855488e-07	1.60535684974834e-05	20.6759	20.7144	19.9467	20.6683	-0.729206
A0A8I5Y9A0	A0A8I5Y9A0	Tex264	0.277908	0.00293779	0.00950933	-0.0478925	0.551694	0.754014	NA	NA	17.0048	17.1323	17.0032	17.1548	17.1515	17.3224	17.2755	17.2368	17.4836	17.5011	17.3841	17.1112	17.5361	17.1824	17.0843	17.0718	17.4949	17.2168	17.3912	17.2073	17.2879	17.2795	17.5333	Rattus	0.277908	0.0725561	0.369701	0.475814	0.0478925	0.157459	0.0713258	0.247169	17.0893	17.3672	17.2468	17.3193	0.157459
A0A8I5Y9H0	A0A8I5Y9H0	ENSRNOG00000067865	-0.280856	0.00015927	0.00105159	-0.120426	0.0530641	0.223485	NA	NA	19.4662	19.0607	19.1052	19.0876	18.9976	18.8537	18.7829	18.8544	18.8937	18.8499	18.9412	19.0168	19.0914	19.0004	18.9248	18.9999	19.1027	18.7851	18.797	18.7636	18.8076	18.6736	18.6263	Rattus	-0.280856	-0.280468	9.42577274972645e-05	0.000811283	0.120426	-0.120814	0.0633373	0.231436	19.1435	18.8626	19.0227	18.7422	-0.120814
A0A8I5Y9M9	A0A8I5Y9M9	Sri	0.134666	0.00262324	0.00868122	0.00141891	0.970436	0.984092	NA	NA	19.0876	19.1009	19.2362	19.2368	19.189	19.3249	19.3363	19.3515	19.3235	19.3244	19.1681	19.0991	19.1691	19.1738	19.1432	19.1349	19.1503	19.266	19.2989	19.2192	19.3194	19.3373	19.3963	Rattus	0.134666	0.161125	0.000323042	0.00204728	-0.00141891	-0.0250396	0.534723	0.745665	19.1701	19.3048	19.1451	19.3062	-0.0250396
A0A8I5Y9U8	A0A8I5Y9U8	Ube2g2	-0.174307	0.145214	0.210795	0.236164	0.0431625	0.201854	NA	NA	15.5394	15.7887	16.0622	15.9452	15.8863	15.578	15.8627	15.6009	15.8314	15.8258	15.3215	15.7871	16.1367	15.9495	15.7252	15.8495	16.2391	15.5957	15.9085	16.0554	16.0989	15.7667	16.0122	Rattus	-0.174307	-0.0416325	0.708811	0.77941	-0.236164	0.10349	0.3796	0.630636	15.8444	15.6701	15.9479	15.9062	0.10349
A0A8I5Y9V4	A0A8I5Y9V4	Cars1	-0.107577	0.0527573	0.0919642	0.0797256	0.125803	0.354303	NA	NA	17.1637	16.9197	16.9571	16.8306	16.7444	16.8153	16.8738	16.825	16.832	16.7464	16.8006	16.9893	17.061	17.0417	17.006	16.9727	16.9796	16.9385	16.9383	16.9419	16.7726	16.9154	16.8647	Rattus	-0.107577	-0.113136	0.0341957	0.0737345	-0.0797256	0.0852842	0.11882	0.336238	16.9231	16.8155	17.0084	16.8952	0.0852842
A0A8I5Y9V8	A0A8I5Y9V8	Nudcd3	-0.156032	0.035318	0.0670185	0.0300873	0.654562	0.824175	NA	NA	17.2026	16.9021	16.8727	16.8426	16.7219	16.7918	16.849	16.8657	16.6509	16.6588	16.6978	16.8182	16.8902	16.832	16.9412	16.9137	16.8291	16.9344	16.8166	16.8176	16.6325	16.8586	16.635	Rattus	-0.156032	-0.0882835	0.196841	0.293233	-0.0300873	-0.0376607	0.593707	0.787551	16.9084	16.7523	16.8707	16.7824	-0.0376607
A0A8I5YBE8	A0A8I5YBE8	Pura	-0.151469	0.000668328	0.00305733	0.0818504	0.0352675	0.183196	NA	NA	17.8255	17.7609	17.752	17.72	17.7972	17.5524	17.7267	17.685	17.573	17.5386	17.6422	17.809	17.8506	17.7172	17.7998	17.8375	17.8289	17.7168	17.7063	17.7394	17.6625	17.7559	17.6282	Rattus	-0.151469	-0.105671	0.00837859	0.0253934	-0.0818504	0.0360524	0.356318	0.611591	17.7711	17.6197	17.8072	17.7015	0.0360524
A0A8I5YBG7	A0A8I5YBG7	Plpbp	-0.15885	0.00829167	0.020975	0.0765664	0.156658	0.397891	NA	NA	16.9528	16.7485	16.7549	16.7857	16.6351	16.646	16.6998	16.5841	16.4501	16.6897	16.6297	16.8113	16.7771	16.858	16.903	16.8431	16.9969	16.8364	16.6937	16.6481	16.6642	16.6779	16.6385	Rattus	-0.15885	-0.171802	0.0033383	0.012496	-0.0765664	0.0895178	0.116325	0.331888	16.7754	16.6166	16.8649	16.6931	0.0895178
A0A8I5YBK9	A0A8I5YBK9	Xirp1	-0.217533	0.00894438	0.0222071	-0.513224	4.09241566138155e-07	6.05092887075701e-05	NA	NA	15.856	15.7231	15.6907	15.6611	15.8519	15.4674	15.5608	15.4708	15.7258	15.4357	15.5738	15.2607	15.3411	15.418	15.1681	14.934	15.0576	15.0845	15.1043	15.165	14.8737	15.0007	14.9267	Rattus	-0.217533	-0.170744	0.027514	0.0627938	0.513224	-0.560014	2.1942027497471e-07	1.89249987165688e-05	15.7566	15.539	15.1966	15.0258	-0.560014
A0A8I5YBQ4	A0A8I5YBQ4	Hk1	-0.0301535	0.459314	0.537315	0.0876838	0.0315072	0.17392	NA	NA	17.772	17.9169	17.8816	17.9504	18.0553	17.8909	17.9745	17.9414	17.8157	17.851	17.837	17.8567	17.8488	17.8564	17.8459	17.9004	17.9033	17.9574	17.9547	17.9903	17.9714	17.9581	18.0047	Rattus	-0.0301535	0.1042	0.0122367	0.0337503	-0.0876838	-0.0466693	0.256204	0.507614	17.9152	17.8851	17.8686	17.9728	-0.0466693
A0A8I5YBQ9	A0A8I5YBQ9	Prkaca	-0.100514	0.0402649	0.0742524	0.110469	0.0198194	0.136074	NA	NA	18.1111	18.2006	18.0002	18.1068	18.0646	17.9986	18.0809	18.0365	17.9743	17.979	17.9077	18.1004	17.8919	18.0951	18.0771	18.0907	18.0329	18.1716	18.1306	18.1654	18.0252	18.0003	18.1465	Rattus	-0.100514	0.0586181	0.196087	0.29233	-0.110469	-0.0486625	0.302727	0.555074	18.0967	17.9962	18.048	18.1066	-0.0486625
A0A8I5YBR2	A0A8I5YBR2	Cops6	-0.110884	0.0216985	0.0446924	0.0771195	0.085188	0.289555	NA	NA	17.0729	17.3157	17.1577	17.0874	17.0947	16.9425	17.0806	16.9669	17.041	17.063	17.1147	17.1964	17.1488	17.1428	17.2503	17.2513	17.1495	17.106	17.1462	17.1705	17.1193	17.0047	17.1247	Rattus	-0.110884	-0.0779388	0.0821377	0.145944	-0.0771195	0.0441744	0.335597	0.592989	17.1457	17.0348	17.1898	17.1119	0.0441744
A0A8I5YBW7	A0A8I5YBW7	Nol9	-0.134261	0.193437	0.265967	-0.0219971	0.819814	0.913847	NA	NA	14.6427	14.4387	14.5173	14.8819	14.9114	14.7714	14.6331	14.4527	14.7016	14.4913	14.2148	14.1767	14.4356	14.5819	14.5364	14.251	14.5377	14.5607	14.6193	14.5047	14.602	14.3582	14.4879	Rattus	-0.134261	0.10228	0.2954	0.40176	0.0219971	-0.258538	0.0169675	0.103913	14.6784	14.5441	14.4199	14.5222	-0.258538
A0A8I5YBZ6	A0A8I5YBZ6	Pcca	0.363975	1.01741641786916e-06	3.70513033048543e-05	-0.167111	0.00394771	0.0630178	NA	NA	16.0981	15.9641	15.8104	15.9011	16.0437	16.3906	16.2048	16.1682	16.2992	16.4523	16.4497	15.9159	15.951	15.8831	15.9104	15.9256	15.9943	16.0694	16.1697	16.2069	16.1745	16.1316	16.21	Rattus	0.363975	0.230292	0.000207909	0.00148917	0.167111	-0.0334279	0.545455	0.751226	15.9635	16.3275	15.9301	16.1604	-0.0334279
A0A8I5YC26	A0A8I5YC26	Mcee	0.160845	0.0380795	0.0710132	0.058567	0.408444	0.642461	NA	NA	15.9816	16.0949	16.1141	16.1718	16.1416	16.2159	16.2087	16.1692	16.432	16.4336	16.1105	16.061	16.1744	16.1723	15.9128	15.9234	16.1191	16.056	16.368	16.2828	16.3459	16.4795	16.3891	Rattus	0.160845	0.259699	0.00114491	0.00535583	-0.058567	-0.0402874	0.586019	0.782872	16.1008	16.2616	16.0605	16.3202	-0.0402874
A0A8I5YC36	A0A8I5YC36	Ranbp2	0.133817	0.00202269	0.00712674	-0.0576074	0.128246	0.357535	NA	NA	17.3735	17.2286	17.186	17.1975	17.2652	17.4369	17.3662	17.3296	17.4469	17.3199	17.4044	17.2141	17.2117	17.2197	17.2581	17.2482	17.3468	17.2746	17.3667	17.3604	17.3248	17.2781	17.3537	Rattus	0.133817	0.0766226	0.0472013	0.0952805	0.0576074	-0.000412478	0.991488	0.996542	17.2502	17.384	17.2498	17.3264	-0.000412478
A0A8I5YC95	A0A8I5YC95	Mydgf	-0.00540454	0.971317	0.977931	0.108145	0.453429	0.677737	NA	NA	17.4675	17.3608	17.1875	17.4703	17.5014	17.6954	17.4663	17.3749	17.6338	16.6497	17.5325	17.2114	17.2846	17.048	17.2043	16.8876	17.1348	17.2681	17.3639	18.0472	17.5238	17.3396	17.4589	Rattus	-0.00540454	0.371809	0.0155037	0.0409345	-0.108145	-0.269068	0.0838967	0.272204	17.3975	17.3921	17.1284	17.5003	-0.269068
A0A8I5YC99	A0A8I5YC99	Eps15	-0.228567	0.00424464	0.0124807	0.000757715	0.991253	0.995121	NA	NA	15.6324	15.3409	15.3918	15.3132	15.4021	15.2099	15.316	15.1417	15.275	15.0568	15.1257	15.4595	15.3746	15.4109	15.4677	15.2861	15.4068	15.3526	15.2794	15.3328	14.9033	15.1619	15.0997	Rattus	-0.228567	-0.212698	0.00507986	0.0172949	-0.000757715	-0.0151111	0.834959	0.924012	15.4161	15.1875	15.401	15.1883	-0.0151111
A0A8I5YCC9	A0A8I5YCC9	Itga5	0.103783	0.160962	0.228447	-0.0700086	0.315856	0.561943	NA	NA	16.856	17.023	16.9354	17.1343	17.4136	17.2217	17.2502	17.2371	17.2062	16.9965	17.1459	16.9299	16.8251	16.9361	16.914	16.882	16.953	16.9769	17.1746	17.0867	17.1074	17.0803	17.2116	Rattus	0.103783	0.199583	0.00782684	0.024272	0.0700086	-0.165808	0.0301589	0.150365	17.0725	17.1763	16.9067	17.1063	-0.165808
A0A8I5YCE2	A0A8I5YCE2	Slc27a1	0.257221	7.09671249448676e-05	0.000579495	-0.084011	0.108879	0.33028	NA	NA	15.2299	15.1417	15.1691	15.1104	15.2864	15.4398	15.2647	15.4005	15.4972	15.5865	15.4795	15.1465	15.2144	15.3231	15.2852	15.2184	15.3961	15.2886	15.4433	15.3854	15.383	15.2813	15.3825	Rattus	0.257221	0.0967448	0.0673465	0.12531	0.084011	0.0764649	0.161116	0.394964	15.1875	15.4447	15.264	15.3607	0.0764649
A0A8I5YCG0	A0A8I5YCG0	Commd10	-0.231328	0.0581281	0.0993358	0.19914	0.0848249	0.289033	NA	NA	14.6217	14.4936	14.5856	14.734	14.4485	14.1906	14.5574	14.3574	14.1469	14.9279	13.892	14.6639	14.484	14.67	14.6307	14.7409	14.6199	14.6602	14.5773	14.4596	14.6084	14.4692	14.4923	Rattus	-0.231328	-0.0904077	0.421369	0.526586	-0.19914	0.0582196	0.619901	0.80601	14.5767	14.3454	14.6349	14.5445	0.0582196
A0A8I5YCH6	A0A8I5YCH6	Aaas	0.287606	0.00990337	0.0241318	0.046008	0.640392	0.814417	NA	NA	15.2929	15.277	15.0508	15.041	15.4318	15.5875	15.5547	15.4104	15.5305	15.3855	15.5693	15.1571	15.087	15.319	15.4594	15.1628	15.4126	15.6166	15.6969	15.7821	15.1089	15.3947	15.7147	Rattus	0.287606	0.285991	0.0075031	0.0235324	-0.046008	0.0476227	0.644746	0.81872	15.2187	15.5063	15.2663	15.5523	0.0476227
A0A8I5YCN7	A0A8I5YCN7	Smu1	-0.126585	0.109335	0.167692	0.108316	0.148439	0.386198	NA	NA	16.4407	16.5514	16.4243	16.5171	16.7144	16.4853	16.469	16.3869	16.424	16.4213	16.2315	16.3885	16.0784	16.3127	16.4947	16.5175	16.3139	16.6004	16.5518	16.7043	16.4415	16.3132	16.4566	Rattus	-0.126585	0.16035	0.0372658	0.0792401	-0.108316	-0.178619	0.0278778	0.14277	16.5296	16.403	16.351	16.5113	-0.178619
A0A8I5YCP1	A0A8I5YCP1	Stom	0.450038	0.00040585	0.00209504	-0.0265143	0.799378	0.902534	NA	NA	16.0445	16.1692	15.8043	15.7601	16.2942	16.6314	16.2795	16.2421	16.3999	16.4133	16.8209	15.7371	15.9762	15.7567	15.8984	15.9059	15.7918	16.1993	16.377	16.7636	16.4461	16.3987	16.4432	Rattus	0.450038	0.593618	8.6045104445907e-06	0.00013515	0.0265143	-0.170094	0.129889	0.351209	16.0145	16.4645	15.8444	16.438	-0.170094
A0A8I5ZJ57	A0A8I5ZJ57	Supt16h	0.0383114	0.429653	0.508509	-0.0622524	0.184135	0.430951	NA	NA	16.1443	16.0867	15.95	16.0465	16.1062	16.0728	16.0704	16.0258	16.1176	16.1018	16.2419	16.1004	16.0399	16.1315	16.1438	16.0876	16.1422	16.0645	16.0635	16.2149	15.9216	16.0063	15.986	Rattus	0.0383114	-0.0647724	0.167701	0.257397	0.0622524	0.0408314	0.400394	0.648225	16.0667	16.105	16.1076	16.0428	0.0408314
A0A8I5ZJ62	A0A8I5ZJ62	Glipr2	-0.129308	0.122658	0.184054	-0.020132	0.795637	0.900528	NA	NA	16.079	15.7988	15.6272	15.7297	15.9335	15.5757	15.8382	15.6572	15.7504	15.8976	15.5067	15.7941	15.7303	15.7362	15.7715	15.7119	15.913	15.6284	15.8036	15.8809	15.4989	15.6399	15.6534	Rattus	-0.129308	-0.0919903	0.243712	0.34568	0.020132	-0.05745	0.483162	0.706567	15.8336	15.7043	15.7762	15.6842	-0.05745
A0A8I5ZJ67	A0A8I5ZJ67	Nup205	0.206622	0.00225106	0.00773117	-0.0461466	0.426864	0.658856	NA	NA	15.998	16.2235	15.9884	16.2317	16.3863	16.4226	16.328	16.3113	16.3679	16.3882	16.4154	16.0286	15.9733	16.1135	15.9787	16.0313	15.9756	16.2727	16.3509	16.4739	16.2693	16.2109	16.3787	Rattus	0.206622	0.309236	1.90204044956873e-05	0.000243039	0.0461466	-0.14876	0.0209031	0.118709	16.1656	16.3722	16.0168	16.3261	-0.14876
A0A8I5ZJ69	A0A8I5ZJ69	Utp14a	-0.0924533	0.453067	0.53151	-0.193749	0.107329	0.327856	NA	NA	13.7367	13.6579	13.552	13.6728	14.0819	13.5874	13.3061	13.6984	13.5709	13.7433	13.9808	13.6193	13.7669	13.716	13.8766	13.7313	14.3355	13.5984	13.6035	13.5001	13.4158	13.2122	13.3944	Rattus	-0.0924533	-0.386851	0.00288457	0.0111609	0.193749	0.100648	0.414591	0.657443	13.7403	13.6478	13.8409	13.4541	0.100648
A0A8I5ZJ88	A0A8I5ZJ88	Dnajb2	-0.172232	0.17857	0.248498	0.0870654	0.46907	0.690839	NA	NA	16.4367	15.9876	16.1758	16.1558	16.0804	15.8411	16.1362	16.1693	16.0453	15.9051	15.8732	16.1488	16.2024	16.1651	16.2276	16.2378	15.3295	16.1506	16.1596	16.1097	16.0415	16.1292	15.9019	Rattus	-0.172232	0.030228	0.800493	0.853694	-0.0870654	-0.115395	0.361957	0.615907	16.1673	15.995	16.0519	16.0821	-0.115395
A0A8I5ZJB9	A0A8I5ZJB9	Syne1	0.0153225	0.766327	0.814463	-7.13834e-05	0.99884	0.998864	NA	NA	15.6974	15.6653	15.5179	15.5673	15.6785	15.7153	15.6987	15.6006	15.5963	15.5482	15.6845	15.5731	15.2813	15.3499	15.5391	15.5556	15.4655	15.6613	15.6418	15.6433	15.571	15.6825	15.6434	Rattus	0.0153225	0.179796	0.00124304	0.00569898	7.13834432204408e-05	-0.164545	0.00384333	0.0391906	15.6253	15.6406	15.4607	15.6405	-0.164545
A0A8I5ZJD7	A0A8I5ZJD7	Rab6a	0.172565	0.000118121	0.000844594	-0.0093091	0.794116	0.900477	NA	NA	19.3489	19.35	19.3117	19.4028	19.5025	19.5018	19.5552	19.557	19.5484	19.578	19.594	19.3578	19.2807	19.3367	19.3072	19.3609	19.4583	19.4878	19.541	19.5258	19.5868	19.5443	19.5928	Rattus	0.172565	0.196156	1.35896510697331e-05	0.000192675	0.0093091	-0.0329006	0.38302	0.633014	19.3832	19.5557	19.3503	19.5464	-0.0329006
A0A8I5ZJJ9	A0A8I5ZJJ9	Vps13a	0.0599935	0.247629	0.324426	0.0639766	0.197685	0.446733	NA	NA	16.2838	16.3387	16.2334	16.1625	16.3529	16.3888	16.3014	16.2414	16.292	16.3244	16.4575	16.1482	16.098	16.2403	16.3522	16.2708	16.24	16.4843	16.4177	16.4691	16.4019	16.2983	16.3181	Rattus	0.0599935	0.17332	0.0015987	0.00700382	-0.0639766	-0.0493498	0.339208	0.595682	16.2743	16.3343	16.2249	16.3982	-0.0493498
A0A8I5ZJK8	A0A8I5ZJK8	Mthfd1	-0.0173635	0.630272	0.696935	0.0929919	0.0119074	0.110283	NA	NA	18.9084	18.7962	18.8445	18.8453	18.7553	18.8451	18.8183	18.803	18.8308	18.7238	18.8545	18.838	18.8108	18.8542	18.8286	18.885	18.9389	18.863	18.8787	18.9834	18.9348	18.856	18.9175	Rattus	-0.0173635	0.0463398	0.185635	0.27977	-0.0929919	0.0292886	0.419113	0.661757	18.8299	18.8126	18.8592	18.9056	0.0292886
A0A8I5ZJL0	A0A8I5ZJL0	Atg4a	-0.223256	0.00418192	0.0123401	-0.0423317	0.5317	0.740473	NA	NA	15.489	15.3678	15.4732	15.5457	15.2538	15.2989	15.192	15.2047	15.1542	15.2774	15.0886	15.2926	15.3154	15.5321	15.0597	15.1897	15.2618	15.2546	15.211	15.078	15.0112	15.1197	15.2875	Rattus	-0.223256	-0.114896	0.0986177	0.168849	0.0423317	-0.150691	0.0422295	0.185398	15.4259	15.2026	15.2752	15.1603	-0.150691
A0A8I5ZJL1	A0A8I5ZJL1	Myh10	0.141361	0.0130225	0.0299852	0.000439461	0.99305	0.995937	NA	NA	19.4041	19.4369	19.4669	19.4175	19.4777	19.6245	19.5884	19.5805	19.7695	19.3292	19.5998	19.4606	19.5731	19.4852	19.441	19.4094	19.4589	19.5029	19.599	19.5347	19.6236	19.5876	19.6467	Rattus	0.141361	0.111068	0.0365293	0.0779945	-0.000439461	0.030733	0.56287	0.766288	19.4406	19.582	19.4714	19.5824	0.030733
A0A8I5ZJP1	A0A8I5ZJP1	Anapc4	-0.0723577	0.220231	0.294495	-0.107289	0.0625075	0.244201	NA	NA	16.0374	15.9736	15.8411	15.9732	16.005	15.7726	15.8857	15.9324	15.9212	15.9677	15.8824	15.9099	15.924	15.7475	15.7623	15.8395	15.8871	15.8394	15.8438	15.9451	15.7004	15.8356	15.5542	Rattus	-0.0723577	-0.0586366	0.295141	0.401672	0.107289	-0.121011	0.0464458	0.19641	15.966	15.8937	15.845	15.7864	-0.121011
A0A8I5ZK78	A0A8I5ZK78	Ascc2	-0.168385	0.152183	0.21922	-0.0262199	0.810832	0.908067	NA	NA	14.0932	14.1355	14.3958	13.8032	14.3591	14.0044	13.7507	13.8595	13.8507	14.2501	14.2184	14.1167	13.801	13.6691	14.0103	13.7021	13.7223	13.8757	13.8156	14.2172	14.054	13.7957	14.0184	Rattus	-0.168385	0.125831	0.257468	0.359986	0.0262199	-0.320437	0.00991539	0.073303	14.1574	13.989	13.8369	13.9628	-0.320437
A0A8I5ZK89	A0A8I5ZK89	Dock5	-0.0819478	0.122262	0.183659	0.14825	0.00588137	0.0760902	NA	NA	15.1037	15.0172	14.9953	14.9147	15.0829	14.9828	14.9657	14.893	14.9558	15.0116	14.836	15.2133	14.9433	15.0485	15.168	15.0904	15.1204	15.1056	14.9872	15.2336	15.1276	15.0207	15.0596	Rattus	-0.0819478	-0.00823737	0.866991	0.907316	-0.14825	0.0745398	0.157894	0.390657	15.0228	14.9408	15.0973	15.0891	0.0745398
A0A8I5ZKB4	A0A8I5ZKB4	Ehbp1	-0.155131	0.0607475	0.103156	0.136267	0.0822245	0.283911	NA	NA	15.0764	14.6773	14.8435	14.5578	14.74	14.6518	14.7504	14.6136	14.6749	14.5997	14.4528	14.9262	14.6671	14.8979	15.0598	15.0224	14.9479	14.8468	14.8082	14.8523	14.7177	14.7197	14.6162	Rattus	-0.155131	-0.160059	0.0437869	0.089697	-0.136267	0.141196	0.0857328	0.276513	14.779	14.6239	14.9202	14.7602	0.141196
A0A8I5ZKC0	A0A8I5ZKC0	AABR07038554.1	-0.26983	0.00363512	0.0112141	0.139116	0.0923314	0.301937	NA	NA	14.9101	14.7062	14.5214	14.7448	14.8131	14.4679	14.5262	14.5697	14.4747	14.3381	14.4391	14.7631	14.5983	14.511	14.5197	14.8322	14.4036	14.6856	14.8699	14.5941	14.3695	14.5715	14.5599	Rattus	-0.26983	0.00374235	0.962666	0.974435	-0.139116	-0.134456	0.119098	0.336795	14.7391	14.4693	14.6047	14.6084	-0.134456
A0A8I5ZKC7	A0A8I5ZKC7	Tmem63b	-0.0913702	0.461972	0.539662	-0.158874	0.185945	0.431994	NA	NA	14.636	14.4661	14.0202	14.1222	14.3166	14.2051	14.1484	14.2172	14.2907	14.1137	14.3499	14.2167	13.9573	14.2317	14.0191	14.1742	14.0448	14.5331	14.3144	14.0421	13.7151	13.7435	14.0236	Rattus	-0.0913702	-0.0453506	0.700472	0.773733	0.158874	-0.204894	0.107328	0.315331	14.3122	14.2208	14.1073	14.062	-0.204894
A0A8I5ZKD4	A0A8I5ZKD4	Nhlrc3	0.30505	0.000117878	0.000844314	-0.212764	0.0024779	0.0477141	NA	NA	16.6744	16.6753	16.4561	16.613	16.6444	16.947	16.874	16.9033	16.8572	16.8936	17.0309	16.5335	16.6603	16.5557	16.5808	16.6407	16.3193	16.6153	16.833	16.6015	16.5371	16.887	16.7555	Rattus	0.30505	0.156522	0.0198055	0.048952	0.212764	-0.064236	0.336142	0.593446	16.6126	16.9177	16.5484	16.7049	-0.064236
A0A8I5ZKE8	A0A8I5ZKE8	Itgb5	0.230435	0.00420831	0.0124003	-0.163357	0.0267718	0.162277	NA	NA	17.2807	17.3959	17.206	17.3667	17.512	17.6114	17.5202	17.4491	17.6529	17.6039	17.6585	17.3341	17.4134	17.4243	17.2555	17.0683	17.2854	17.2673	17.4902	17.2433	17.5295	17.3735	17.6121	Rattus	0.230435	0.122478	0.0889521	0.155647	0.163357	-0.055399	0.450922	0.687593	17.3522	17.5827	17.2968	17.4193	-0.055399
A0A8I5ZKH1	A0A8I5ZKH1	Ythdc2	0.0456086	0.644428	0.709934	-0.0205482	0.827043	0.917622	NA	NA	14.9002	15.3221	15.0017	15.2286	15.2478	15.1152	15.3946	15.177	14.8574	15.455	15.115	15.0867	14.9208	14.9901	15.0468	15.0901	14.9309	15.2903	15.0463	15.4274	15.1993	14.9706	15.057	Rattus	0.0456086	0.154266	0.111111	0.185484	0.0205482	-0.129206	0.198568	0.440011	15.1401	15.1857	15.0109	15.1651	-0.129206
A0A8I5ZKJ3	A0A8I5ZKJ3	Ndufa2	0.164015	0.0917621	0.144722	-0.044445	0.621264	0.803008	NA	NA	15.8637	15.4545	15.4151	15.4766	15.4746	15.7373	15.4347	15.4832	15.935	15.8254	15.7898	15.3041	15.3805	15.5411	15.3882	15.3757	15.6358	15.5077	15.7021	15.5187	15.7326	15.8291	15.6487	Rattus	0.164015	0.218913	0.0218349	0.0526479	0.044445	-0.0993425	0.297122	0.549145	15.5369	15.7009	15.4376	15.6565	-0.0993425
A0A8I5ZKK0	A0A8I5ZKK0	Ccpg1	0.00991949	0.90404	0.924358	0.0594467	0.451498	0.677737	NA	NA	15.7961	15.7226	15.601	15.8187	15.8315	15.7961	15.7644	15.7696	15.9766	15.5793	15.6975	15.6577	15.5952	15.737	15.8087	15.8084	15.863	15.7444	16.0213	15.9574	15.4943	15.7612	15.9614	Rattus	0.00991949	0.0783495	0.32334	0.431677	-0.0594467	-0.00898336	0.913055	0.961955	15.754	15.7639	15.745	15.8233	-0.00898336
A0A8I5ZKM6	A0A8I5ZKM6	ENSRNOG00000068749	0.342745	0.00052555	0.00254902	0.0570336	0.486328	0.707994	NA	NA	15.5615	15.1986	15.2885	14.9833	15.2432	15.7823	15.6522	15.5662	15.6068	15.5161	15.463	15.5288	15.8478	15.6029	15.5282	15.5733	15.5029	15.6038	15.9017	15.633	15.5622	15.6701	15.5582	Rattus	0.342745	0.0575092	0.482741	0.583007	-0.0570336	0.34227	0.000532813	0.00893055	15.255	15.5978	15.5973	15.6548	0.34227
A0A8I5ZKU9	A0A8I5ZKU9	Shmt1	-0.0838873	0.154089	0.221349	0.112452	0.0498605	0.215923	NA	NA	16.8865	16.784	16.8487	16.7821	16.6465	16.7411	16.727	16.755	16.5641	16.6748	16.7721	16.8117	16.6721	16.6634	16.8248	16.8662	16.5736	16.8211	16.7864	16.9776	16.7595	16.7422	16.8219	Rattus	-0.0838873	0.0828436	0.140546	0.222764	-0.112452	-0.0542787	0.349898	0.607115	16.7896	16.7057	16.7353	16.8181	-0.0542787
A0A8I5ZKV9	A0A8I5ZKV9	Ddx5	0.030582	0.494418	0.570483	-0.079468	0.0714962	0.263106	NA	NA	19.6987	19.8764	19.8727	19.89	19.9865	19.8362	19.8882	19.8736	19.984	19.9147	19.8759	19.7939	19.9308	19.8633	19.8255	19.8387	19.9079	19.7247	19.8484	19.8821	19.8273	19.7604	19.8529	Rattus	0.030582	-0.0440311	0.305449	0.412312	0.079468	-0.00485494	0.913163	0.961955	19.8649	19.8954	19.86	19.816	-0.00485494
A0A8I5ZKX7	A0A8I5ZKX7	Ddx47	0.183662	0.00723772	0.0188217	-0.0397965	0.50814	0.724414	NA	NA	15.95	16.1197	15.9984	16.1121	16.1576	16.1241	16.2147	16.2127	16.2013	16.2104	16.5441	15.943	15.9606	16.1326	16.0319	16.1188	16.162	16.3032	16.1395	16.2018	16.1714	16.2626	16.1901	Rattus	0.183662	0.153286	0.0166786	0.0434	0.0397965	-0.00942054	0.880703	0.949248	16.0676	16.2512	16.0581	16.2114	-0.00942054
A0A8I5ZKX8	A0A8I5ZKX8	Golga2	-0.0360682	0.461673	0.539465	-0.0455273	0.332062	0.575753	NA	NA	15.9056	16.0586	15.9589	15.9028	16.0719	15.8699	15.9819	15.9775	16.0869	15.9702	15.7744	15.9179	15.8569	15.8705	15.8982	15.8922	15.8763	15.8436	15.8595	15.8762	16	15.8407	15.9677	Rattus	-0.0360682	0.0126098	0.786099	0.842249	0.0455273	-0.0942053	0.0631901	0.231436	15.9795	15.9435	15.8853	15.8979	-0.0942053
A0A8I5ZKY9	A0A8I5ZKY9	Lims1	-0.0156347	0.95148	0.960762	0.281785	0.25714	0.505008	NA	NA	16.2331	16.2575	16.4187	16.1008	16.5139	16.5484	16.1927	16.5348	15.4454	16.3524	16.6614	16.0952	15.4757	15.7973	16.6394	16.656	15.2692	17.0451	16.1591	17.1195	16.5909	16.5287	15.9825	Rattus	-0.0156347	0.582173	0.0251105	0.0588318	-0.281785	-0.316023	0.226588	0.474733	16.3048	16.2892	15.9888	16.571	-0.316023
A0A8I5ZL33	A0A8I5ZL33	Asap2	-0.221528	0.000567821	0.00270827	0.0891698	0.103346	0.323151	NA	NA	16.4069	16.3166	16.2616	16.1587	16.2062	16.0566	16.1477	16.1214	16.0641	15.9179	15.9831	16.2562	16.0394	16.2399	16.2871	16.2442	16.2469	16.2365	16.0566	16.2176	16.0148	16.1643	16.1361	Rattus	-0.221528	-0.0812965	0.135566	0.216881	-0.0891698	-0.0510616	0.363549	0.618108	16.27	16.0485	16.2189	16.1376	-0.0510616
A0A8I5ZL54	A0A8I5ZL54	Raph1	-0.207765	5.90092868810899e-05	0.000506843	0.048107	0.2417	0.489549	NA	NA	16.9274	16.7766	16.8032	16.6645	16.6533	16.5341	16.5973	16.5905	16.5511	16.5991	16.4713	16.8536	16.8948	16.8394	16.8648	16.8166	16.8316	16.6624	16.5729	16.6543	16.6025	16.5908	16.5491	Rattus	-0.207765	-0.24479	3.68567974237853e-06	7.78505823135056e-05	-0.048107	0.0851327	0.0546175	0.214592	16.765	16.5572	16.8501	16.6053	0.0851327
A0A8I5ZL63	A0A8I5ZL63	Ankrd13a	-0.129554	0.120148	0.181339	0.0594949	0.444398	0.671708	NA	NA	15.127	15.1446	14.8594	14.9059	14.8534	14.8984	14.9846	14.8287	14.8357	14.9236	14.62	15.1044	14.8665	15.079	15.0952	14.9722	14.7408	14.9852	14.9758	15.0407	14.6756	14.8769	14.8938	Rattus	-0.129554	-0.0683692	0.380497	0.486943	-0.0594949	-0.00168999	0.983362	0.992553	14.978	14.8485	14.9764	14.908	-0.00168999
A0A8I5ZLA8	A0A8I5ZLA8	ENSRNOG00000066566	-0.383127	0.0646596	0.108202	0.221522	0.250778	0.498989	NA	NA	17.7286	18.1239	18.4695	18.293	18.2844	17.1439	18.3102	18.1137	18.2981	17.9392	16.9755	18.5036	18.8654	18.3219	18.4312	18.4368	18.4798	18.077	18.0725	17.7777	18.029	18.0822	18.0713	Rattus	-0.383127	-0.488172	0.0163738	0.0428493	-0.221522	0.326567	0.111523	0.32391	18.1799	17.7968	18.5065	18.0183	0.326567
A0A8I5ZLD0	A0A8I5ZLD0	Eif3l	-0.068741	0.145022	0.210589	-0.0176263	0.688401	0.840125	NA	NA	17.9295	17.8684	17.843	17.7544	17.9078	17.8003	17.8211	17.7919	17.6778	17.8366	17.8236	17.6444	17.5219	17.6226	17.6869	17.7262	17.6051	17.7551	17.7142	17.9371	17.7617	17.7088	17.7687	Rattus	-0.068741	0.139742	0.00393003	0.0141358	0.0176263	-0.226109	5.68032560354231e-05	0.00157829	17.8606	17.7919	17.6345	17.7743	-0.226109
A0A8I5ZLE0	A0A8I5ZLE0	AABR07053065.1	-0.295672	0.0239889	0.0485406	0.188314	0.119546	0.346636	NA	NA	15.0083	15.4664	15.1826	15.2313	14.9599	15.0553	14.9124	14.5444	14.5935	15.0944	15.0442	15.0036	15.0682	15.2999	15.366	15.2189	15.0768	15.075	15.1086	15.3048	14.9754	14.6349	15.2753	Rattus	-0.295672	-0.109884	0.354856	0.463001	-0.188314	0.00252623	0.983658	0.992553	15.1697	14.874	15.1722	15.0623	0.00252623
A0A8I5ZLF0	A0A8I5ZLF0	Ythdf1	0.0372249	0.669691	0.731087	-0.185397	0.0341842	0.180513	NA	NA	15.0194	14.8657	14.7714	14.6746	14.9094	14.8993	14.8256	14.8146	14.7457	14.9655	15.0614	14.9993	15.0227	14.8468	14.9882	14.855	14.9022	14.8905	14.8256	14.7738	14.2774	14.6324	14.8	Rattus	0.0372249	-0.235751	0.00886526	0.0266537	0.185397	0.0875792	0.320117	0.578413	14.8481	14.8853	14.9357	14.6999	0.0875792
A0A8I5ZLF3	A0A8I5ZLF3	Afg3l2	0.241062	2.51990065640826e-05	0.000291408	-0.0836263	0.0664733	0.252473	NA	NA	16.7181	16.6641	16.7942	16.7743	16.8933	17.0077	16.9619	16.9976	16.9824	17.0152	17.0944	16.6218	16.6887	16.6156	16.6811	16.6676	16.7729	16.8163	16.9789	16.8554	17.0139	16.8746	17.0185	Rattus	0.241062	0.251634	7.62786225466657e-06	0.000125814	0.0836263	-0.0941983	0.0500029	0.206182	16.7688	17.0099	16.6746	16.9262	-0.0941983
A0A8I5ZLF5	A0A8I5ZLF5	LOC679539	-0.286818	0.00103666	0.00427467	0.157159	0.0409973	0.196765	NA	NA	20.1007	19.7982	19.9444	19.865	19.6683	19.6422	19.6864	19.7833	19.5431	19.2311	19.645	19.8376	19.7898	19.7618	19.8786	19.8924	19.8014	19.8013	19.6832	19.8241	19.728	19.7376	19.6998	Rattus	-0.286818	-0.0812639	0.2737	0.377329	-0.157159	-0.0483953	0.530408	0.742589	19.8753	19.5885	19.8269	19.7457	-0.0483953
A0A8I5ZLK2	A0A8I5ZLK2	Mgst2	0.449141	1.89956945098351e-05	0.00023831	-0.20691	0.0155944	0.123918	NA	NA	16.3773	16.3601	16.4018	16.3767	16.6152	17.0395	16.7686	16.5154	16.8164	16.9488	17.1634	16.4017	16.3955	16.4125	16.4965	16.3799	16.3104	16.7165	16.8007	16.5434	16.562	16.6205	16.7675	Rattus	0.449141	0.269036	0.00252232	0.010158	0.20691	-0.0268041	0.749155	0.884131	16.4262	16.8753	16.3994	16.6684	-0.0268041
A0A8I5ZLK4	A0A8I5ZLK4	Tbc1d1	-0.229958	0.0780767	0.126413	0.083418	0.489335	0.710325	NA	NA	14.2502	14.1274	14.261	14.3203	14.3382	13.9848	14.3988	14.1506	14.32	13.5984	13.7242	14.453	14.4865	14.5564	14.1899	14.4015	14.4117	14.1491	14.3945	14.1639	13.7783	13.8932	14.298	Rattus	-0.229958	-0.303625	0.0178895	0.045605	-0.083418	0.157085	0.219997	0.468622	14.2594	14.0295	14.4165	14.1129	0.157085
A0A8I5ZLL7	A0A8I5ZLL7	Eny2	-0.0719314	0.218144	0.292081	0.00479729	0.93014	0.967683	NA	NA	16.2537	16.346	16.5412	16.5281	16.213	16.3346	16.214	16.3516	16.3174	16.2475	16.3618	16.4139	16.3798	16.415	16.5087	16.4794	16.4007	16.3789	16.3461	16.254	16.427	16.2681	16.1816	Rattus	-0.0719314	-0.123659	0.0322705	0.070738	-0.00479729	0.0565247	0.329976	0.587065	16.3764	16.3045	16.4329	16.3093	0.0565247
A0A8I5ZLM3	A0A8I5ZLM3	Efcab14	0.233695	0.0281407	0.055207	0.160554	0.104467	0.324312	NA	NA	15.6244	15.6695	15.1754	15.499	15.7216	15.5666	15.9015	15.6506	15.9978	15.6702	15.8433	15.8831	15.8388	15.9385	15.9382	15.46	15.6981	15.9553	16.0926	15.7935	15.9865	15.8254	15.94	Rattus	0.233695	0.139466	0.15542	0.241895	-0.160554	0.254782	0.0177661	0.107062	15.538	15.7717	15.7928	15.9322	0.254782
A0A8I5ZLN6	A0A8I5ZLN6	Larp4	-0.303834	3.12677813490702e-05	0.000335815	-0.0371874	0.509974	0.725281	NA	NA	15.147	15.2084	15.097	15.198	15.2714	15.0012	14.8168	15.0176	14.8409	14.6923	14.9145	14.9623	15.0068	15.0897	15.1491	15.1676	15.1115	14.8721	14.9565	14.9164	14.8511	14.7829	14.6812	Rattus	-0.303834	-0.237799	0.000302959	0.00195366	0.0371874	-0.103222	0.0901587	0.285583	15.1844	14.8805	15.0812	14.8434	-0.103222
A0A8I5ZLP6	A0A8I5ZLP6	Ddx42	-0.285442	0.000115763	0.000832045	0.0417079	0.48106	0.703244	NA	NA	16.0254	16.0351	15.9176	15.7884	16.1078	15.682	15.7896	15.6077	15.7446	15.6334	15.6792	15.8836	15.8957	15.6427	15.7928	15.6725	15.7594	15.8186	15.7834	15.843	15.6922	15.687	15.5626	Rattus	-0.285442	-0.0433402	0.464265	0.565477	-0.0417079	-0.200394	0.00339497	0.035226	15.9749	15.6894	15.7745	15.7311	-0.200394
A0A8I5ZLT4	A0A8I5ZLT4	Nat2	0.0478773	0.550415	0.623474	0.0221839	0.770971	0.887109	NA	NA	15.1543	15.1072	15.0503	14.8609	14.8129	15.2559	14.9377	15.2215	14.8471	14.9496	15.0582	15.054	14.9805	15.1225	15.2878	15.1321	15.0637	15.0608	15.0621	15.199	15.014	15.1757	14.8915	Rattus	0.0478773	-0.0395878	0.604194	0.689651	-0.0221839	0.109649	0.178765	0.416235	14.9971	15.045	15.1068	15.0672	0.109649
A0A8I5ZLU6	A0A8I5ZLU6	Afdn	-0.178416	0.0019703	0.00700175	0.0863929	0.0883261	0.29585	NA	NA	15.1812	15.1841	15.13	15.0819	15.1397	14.9954	15.0062	15.0313	14.901	15.0067	14.8493	15.2661	15.1644	15.1701	15.2636	15.2437	15.1851	15.1807	15.1132	15.191	14.9001	14.9975	14.9259	Rattus	-0.178416	-0.164113	0.00264965	0.0105072	-0.0863929	0.0720902	0.169937	0.404489	15.1434	14.965	15.2155	15.0514	0.0720902
A0A8I5ZLW4	A0A8I5ZLW4	Safb2	0.265219	0.0622098	0.105079	-0.134715	0.306617	0.555048	NA	NA	14.7671	13.9897	13.7732	13.6086	14.2444	14.277	14.2716	14.2572	14.4789	14.2097	14.5566	14.0479	14.0378	14.1994	14.224	13.9317	13.8894	14.2959	14.0986	14.3219	14.111	14.2654	14.15	Rattus	0.265219	0.152084	0.249977	0.352492	0.134715	-0.0215801	0.874445	0.945609	14.0766	14.3418	14.055	14.2071	-0.0215801
A0A8I5ZLX1	A0A8I5ZLX1	Rpl22	0.0215625	0.769867	0.817663	-0.172363	0.0211388	0.141381	NA	NA	19.8925	19.9526	19.8776	19.8349	19.9705	20.0105	19.8333	19.8019	19.8137	19.966	20.1376	19.5533	19.651	19.4154	19.4032	19.548	19.2583	19.7081	19.6101	20.0046	19.7705	19.7229	19.7126	Rattus	0.0215625	0.28329	0.000495709	0.0027808	0.172363	-0.43409	5.34243169757475e-06	0.000242472	19.9056	19.9272	19.4715	19.7548	-0.43409
A0A8I5ZLY7	A0A8I5ZLY7	Tapbp	0.468691	1.22718245135689e-05	0.000179186	-0.0879877	0.281353	0.530661	NA	NA	17.5235	17.4062	17.7284	17.8604	17.8719	18.1723	17.9639	18.2036	17.9856	18.1475	18.4077	17.6961	17.7869	17.8324	17.7193	17.8595	17.9446	17.9882	18.0454	17.9502	18.2218	18.0567	18.0903	Rattus	0.468691	0.252298	0.00447156	0.0156559	0.0879877	0.128405	0.138632	0.36433	17.6781	18.1468	17.8065	18.0588	0.128405
A0A8I5ZM00	A0A8I5ZM00	Hars2	0.440826	0.00026745	0.00152094	-0.181938	0.0739958	0.268251	NA	NA	14.5341	14.654	14.7422	14.8158	14.8152	15.2267	15.0403	14.866	15.1109	15.5347	15.14	14.1728	14.4497	14.3689	14.6448	14.4252	14.315	14.9818	14.9285	15.1794	14.8465	14.7207	15.17	Rattus	0.440826	0.575091	5.76674901769209e-06	0.000102465	0.181938	-0.316203	0.00512379	0.0478838	14.7123	15.1531	14.3961	14.9712	-0.316203
A0A8I5ZM12	A0A8I5ZM12	Anxa7	0.211104	5.78347543044614e-05	0.000498825	0.0215682	0.600202	0.788542	NA	NA	18.0749	18.0946	18.0711	18.1347	18.182	18.4075	18.2995	18.2751	18.4316	18.279	18.2427	18.0865	17.9977	18.0315	18.0235	18.0462	18.0503	18.2901	18.378	18.2068	18.4325	18.3374	18.42	Rattus	0.211104	0.304859	1.6474813267856e-07	8.62552154905631e-06	-0.0215682	-0.0721865	0.10381	0.310979	18.1115	18.3226	18.0393	18.3441	-0.0721865
A0A8I5ZM14	A0A8I5ZM14	Ube3a	-0.168747	0.0327181	0.0627096	-0.000476272	0.994677	0.996896	NA	NA	16.0163	15.8923	15.5346	15.6668	15.8594	15.6914	15.6343	15.5466	15.6168	15.708	15.5537	15.707	15.6382	15.6338	15.6808	15.6939	15.4854	15.6069	15.6414	15.8637	15.4396	15.5535	15.6428	Rattus	-0.168747	-0.0151835	0.831674	0.879471	0.000476272	-0.154039	0.0493315	0.204847	15.7939	15.6251	15.6398	15.6247	-0.154039
A0A8I5ZM23	A0A8I5ZM23	Mmab	0.609484	0.000210632	0.00128806	-0.158352	0.240022	0.488553	NA	NA	12.9252	13.1007	13.1934	12.8597	13.2869	14.1235	13.6987	13.4007	13.5499	13.4247	13.8986	13.3733	13.3628	13.278	13.0955	13.5285	12.9244	13.3838	13.5897	13.8838	13.1556	13.7137	13.4194	Rattus	0.609484	0.26392	0.0565544	0.109358	0.158352	0.187212	0.187215	0.425191	13.0732	13.6827	13.2604	13.5243	0.187212
A0A8I5ZM51	A0A8I5ZM51	Cela1	-0.196797	0.0683105	0.112987	0.0580507	0.559155	0.759482	NA	NA	15.4749	14.9454	14.7711	14.7929	14.8799	14.7701	14.8928	14.7495	14.7941	14.5307	14.9189	15.0105	14.9009	15.0036	14.977	14.939	15.0425	15.0043	14.864	15.026	14.5365	14.7872	14.7865	Rattus	-0.196797	-0.144826	0.153141	0.238916	-0.0580507	0.00607911	0.953311	0.978393	14.9728	14.776	14.9789	14.8341	0.00607911
A0A8I5ZM54	A0A8I5ZM54	Sumf1	0.148317	0.00972189	0.0237515	-0.0815741	0.116652	0.342998	NA	NA	15.8905	15.6855	15.8248	15.765	15.7791	15.9964	15.807	15.9379	15.8898	15.9059	16.0868	15.7142	15.7132	15.6621	15.7376	15.6388	15.7187	15.6887	15.7799	15.8658	15.997	15.8721	15.9308	Rattus	0.148317	0.158258	0.00445251	0.0156215	0.0815741	-0.0915144	0.0945903	0.291806	15.789	15.9373	15.6975	15.8557	-0.0915144
A0A8I5ZM76	A0A8I5ZM76	Asmtl	-0.190802	0.00559788	0.0152972	0.123734	0.048539	0.213141	NA	NA	16.8939	16.8007	16.9263	16.9966	16.5532	16.6725	16.6566	16.7247	16.6183	16.7401	16.448	16.9026	16.8551	16.9147	16.884	16.8434	16.9703	16.8288	16.7027	16.7234	16.7833	16.8432	16.7211	Rattus	-0.190802	-0.127931	0.0419935	0.086773	-0.123734	0.0608624	0.337967	0.595397	16.8342	16.6434	16.895	16.7671	0.0608624
A0A8I5ZM96	A0A8I5ZM96	Cbx1	0.466335	0.00273975	0.00901633	-0.328588	0.0206755	0.139636	NA	NA	14.7296	14.637	14.3204	14.2969	14.2684	15.0887	14.7197	14.8411	15.0351	14.9605	14.8557	14.7579	15.2083	14.5655	14.5417	14.5553	14.5379	14.8584	14.7738	14.763	14.007	14.6237	14.5034	Rattus	0.466335	-0.10623	0.428835	0.533307	0.328588	0.243977	0.0914326	0.287856	14.4505	14.9168	14.6944	14.5882	0.243977
A0A8I5ZMC8	A0A8I5ZMC8	Smg1	-0.144314	0.107828	0.165705	0.0287596	0.729381	0.863494	NA	NA	15.2446	15.1232	14.8379	15.0832	15.2867	14.9261	15.0675	14.8261	15.0408	14.8391	15.1254	15.1705	14.8171	15.0115	15.089	15.0905	15.2026	15.0563	15.1201	15.1976	14.8542	14.8045	14.9646	Rattus	-0.144314	-0.0639866	0.443955	0.547185	-0.0287596	-0.0515676	0.555276	0.759196	15.1151	14.9708	15.0635	14.9996	-0.0515676
A0A8I5ZMD4	A0A8I5ZMD4	Anxa6	0.386449	4.88866918076102e-08	8.43295433681275e-06	0.0141748	0.758405	0.882191	NA	NA	20.4224	20.5751	20.5241	20.6052	20.6926	20.9933	20.8623	20.9037	21.0034	20.9213	21.0181	20.6056	20.703	20.5782	20.6037	20.6503	20.6801	20.8871	21.0028	20.8363	21.0275	20.9796	21.0537	Rattus	0.386449	0.327709	3.26417984714143e-07	1.29939466991976e-05	-0.0141748	0.0729157	0.14091	0.367591	20.5639	20.9503	20.6368	20.9645	0.0729157
A0A8I5ZMI8	A0A8I5ZMI8	LOC120093742	2.35274	0.000660533	0.00303845	-0.338193	0.556259	0.757287	NA	NA	15.7792	17.057	15.9385	15.6728	17.0611	17.5425	19.3466	18.9531	18.2312	18.7722	19.0814	15.7714	18.719	17.0929	16.3194	16.0108	15.6879	15.9065	18.8722	20.2436	17.7884	18.7299	18.3571	Rattus	2.35274	1.71607	0.00612786	0.0201344	0.338193	0.298486	0.620083	0.80601	16.3017	18.6545	16.6002	18.3163	0.298486
A0A8I5ZMJ8	A0A8I5ZMJ8	Aspscr1	0.0122746	0.85373	0.885691	0.105908	0.105536	0.325775	NA	NA	16.8106	16.7301	16.5994	16.5554	16.8212	16.5557	16.7873	16.7586	16.8008	16.6744	16.7168	16.7616	16.6658	16.7191	16.8585	16.8499	17.0489	16.8909	16.9187	16.8559	16.7171	16.712	16.8346	Rattus	0.0122746	0.00420956	0.947111	0.963637	-0.105908	0.113973	0.0972701	0.297458	16.7033	16.7156	16.8173	16.8215	0.113973
A0A8I5ZMN0	A0A8I5ZMN0	RGD1564148	0.220187	0.140468	0.2052	-0.67001	7.06086783269081e-05	0.00429882	NA	NA	14.3732	13.7616	13.9399	14.5061	14.4507	14.5136	14.2781	14.3005	14.2469	14.6046	14.615	13.955	14.5496	14.2198	14.2279	14.1787	13.9803	14.25	13.8918	13.7035	13.6373	13.4626	13.5936	Rattus	0.220187	-0.42875	0.00495455	0.01698	0.67001	-0.0210739	0.884968	0.951875	14.2063	14.4265	14.1852	13.7565	-0.0210739
A0A8I5ZMR4	A0A8I5ZMR4	Lsm7	0.11456	0.202238	0.275339	-0.00777081	0.926341	0.966274	NA	NA	16.9344	17.4242	17.4328	17.3038	17.4744	17.4975	17.4116	17.41	17.2893	17.4013	17.5611	17.452	17.6041	17.4679	17.5387	17.4987	17.4194	17.7205	17.4155	17.4473	17.1621	17.4434	17.3354	Rattus	0.11456	-0.0760963	0.369733	0.475814	0.00777081	0.182886	0.0475802	0.200185	17.3139	17.4285	17.4968	17.4207	0.182886
A0A8I5ZMR7	A0A8I5ZMR7	Vps13c	0.062174	0.539026	0.612731	0.0607102	0.52937	0.739155	NA	NA	15.1034	15.4172	15.2539	15.116	15.4882	15.4737	15.155	15.5358	15.2717	15.2101	15.3812	15.1458	14.9326	15.1666	15.1652	15.1214	15.0716	15.5501	15.3364	15.5476	14.9525	15.6076	15.3977	Rattus	0.062174	0.298103	0.00478404	0.0164912	-0.0607102	-0.175218	0.0925548	0.289846	15.2758	15.3379	15.1005	15.3986	-0.175218
A0A8I5ZMT9	A0A8I5ZMT9	Ppih	-0.172308	0.0199917	0.0418009	0.138181	0.0464691	0.208431	NA	NA	17.1551	17.2641	17.303	17.2369	17.1921	17.0526	17.2054	17.0221	17.169	17.1403	16.7582	17.3548	17.2381	17.2344	17.3657	17.321	17.5282	17.2341	17.2383	17.1947	17.0319	17.1481	17.3295	Rattus	-0.172308	-0.144269	0.0383774	0.0810624	-0.138181	0.110142	0.123072	0.341118	17.2302	17.0579	17.3404	17.1961	0.110142
A0A8I5ZMV4	A0A8I5ZMV4	Def6	0.0305321	0.681418	0.741996	-0.0592765	0.406051	0.6401	NA	NA	15.7205	15.9682	15.7828	15.63	15.8175	15.9462	15.7705	15.7422	15.7528	15.9908	15.6834	15.6325	15.7159	15.8193	15.7731	15.8805	15.7095	15.903	15.9127	15.79	15.53	15.624	15.7706	Rattus	0.0305321	-9.604e-05	0.998917	0.999349	0.0592765	-0.0286483	0.700023	0.852057	15.7838	15.8143	15.7551	15.755	-0.0286483
A0A8I5ZMV7	A0A8I5ZMV7	Rela	-0.215391	0.00468324	0.0133771	-0.0944553	0.161876	0.403473	NA	NA	16.6328	16.3447	16.373	16.282	16.2311	16.1923	16.1652	16.0975	16.0837	16.1716	16.2336	16.2224	16.1825	15.8653	16.1702	16.1037	16.137	16.0587	16.1083	16.2252	15.9144	16.0854	15.985	Rattus	-0.215391	-0.0506535	0.445879	0.548896	0.0944553	-0.259193	0.00101377	0.0144725	16.3727	16.1573	16.1135	16.0629	-0.259193
A0A8I5ZMX0	A0A8I5ZMX0	Rpf2	-0.0572029	0.553924	0.626912	0.0407962	0.657388	0.825474	NA	NA	14.8561	14.7753	14.7918	14.6685	14.9292	14.9252	14.7468	14.4154	14.6628	14.778	14.9537	14.6515	14.3937	14.6048	14.6542	14.6603	14.6936	14.9104	14.8583	15.1039	14.6342	14.5175	14.7023	Rattus	-0.0572029	0.178109	0.0624336	0.118025	-0.0407962	-0.194515	0.0531204	0.211964	14.8042	14.747	14.6097	14.7878	-0.194515
A0A8I5ZN29	A0A8I5ZN29	Git2	-0.121858	0.0426173	0.0774179	0.0631448	0.25464	0.501765	NA	NA	16.3769	16.2485	16.2213	16.1769	16.206	16.2946	16.1825	16.1311	16.0927	16.0339	16.0097	16.3235	16.4783	16.3221	16.2851	16.1559	16.4137	16.2489	16.2686	16.2108	16.1005	16.1752	16.1193	Rattus	-0.121858	-0.142558	0.0149371	0.0396661	-0.0631448	0.0838447	0.152828	0.384624	16.2459	16.1241	16.3298	16.1872	0.0838447
A0A8I5ZN42	A0A8I5ZN42	Erbin	-0.0334621	0.574497	0.645082	-0.0265427	0.640066	0.814344	NA	NA	15.5856	15.6235	15.506	15.5019	15.614	15.6085	15.5574	15.4599	15.5809	15.4389	15.5508	15.6495	15.3289	15.6627	15.7062	15.6427	15.7054	15.6298	15.506	15.4275	15.4525	15.4264	15.5949	Rattus	-0.0334621	-0.109716	0.0628046	0.118456	0.0265427	0.0497114	0.406284	0.6521	15.5662	15.5327	15.6159	15.5062	0.0497114
A0A8I5ZN47	A0A8I5ZN47	Mtrex	-0.208397	7.34113387832935e-05	0.000590046	0.127013	0.00511522	0.0710821	NA	NA	15.5877	15.4644	15.4308	15.5492	15.6326	15.3815	15.3137	15.3833	15.2826	15.2931	15.2931	15.4199	15.3095	15.4671	15.4381	15.4812	15.3857	15.4207	15.414	15.5649	15.5005	15.3832	15.426	Rattus	-0.208397	0.0346105	0.405945	0.511291	-0.127013	-0.115995	0.0128651	0.0868864	15.5329	15.3245	15.4169	15.4515	-0.115995
A0A8I5ZN65	A0A8I5ZN65	Cherp	0.160041	0.0217398	0.0447552	-0.0859935	0.177813	0.423804	NA	NA	15.6943	15.8678	15.6932	15.7989	15.9452	16.0005	16.0054	15.9729	16.1058	15.6967	15.9782	15.8368	15.8916	15.8966	15.9102	15.7693	15.8648	15.7816	16.0106	15.9934	15.8263	15.727	15.9048	Rattus	0.160041	0.0123783	0.843019	0.888292	0.0859935	0.0616691	0.351507	0.607386	15.7999	15.9599	15.8616	15.8739	0.0616691
A0A8I5ZN77	A0A8I5ZN77	Rbm27	-0.370324	0.000135544	0.000927522	0.178016	0.0296765	0.169697	NA	NA	15.1509	14.7767	14.9479	14.8423	14.8514	14.6205	14.5535	14.678	14.6198	14.2862	14.5031	14.7144	14.5126	14.6124	14.8466	14.7696	14.904	14.7662	14.9022	14.7578	14.5614	14.6967	14.6449	Rattus	-0.370324	-0.00507046	0.947788	0.96409	-0.178016	-0.187238	0.0292612	0.147465	14.9138	14.5435	14.7266	14.7215	-0.187238
A0A8I5ZN89	A0A8I5ZN89	Gcdh	0.247356	0.000158959	0.00105126	-0.0634918	0.233863	0.481322	NA	NA	17.0294	17.1256	17.1249	17.2065	17.2095	17.4499	17.3009	17.2806	17.5045	17.3734	17.41	17.1089	17.1964	17.1331	17.0944	17.0967	17.1921	17.1373	17.3891	17.208	17.42	17.3291	17.4548	Rattus	0.247356	0.186115	0.00163917	0.00714332	0.0634918	-0.0022509	0.967368	0.985701	17.1392	17.3865	17.1369	17.323	-0.0022509
A0A8I5ZN98	A0A8I5ZN98	Agps	0.295568	3.2688178664066e-07	1.91743548433184e-05	-0.0542542	0.179646	0.425223	NA	NA	17.3747	17.3669	17.388	17.3633	17.5701	17.7634	17.7154	17.6235	17.7141	17.673	17.7596	17.4737	17.4012	17.4405	17.4748	17.5415	17.3603	17.6386	17.6683	17.6093	17.7165	17.6589	17.632	Rattus	0.295568	0.205278	2.93361039806564e-05	0.00033093	0.0542542	0.036036	0.389569	0.638992	17.4126	17.7082	17.4487	17.6539	0.036036
A0A8I5ZND3	A0A8I5ZND3	Tcirg1	0.259704	5.09246747594389e-05	0.000456338	-0.0730193	0.153337	0.393805	NA	NA	16.2978	16.3585	16.0391	16.1546	16.4189	16.6212	16.4906	16.4619	16.4543	16.4838	16.5691	16.0801	16.1563	16.1272	16.1584	16.1673	16.1909	16.3798	16.4774	16.4628	16.4177	16.4526	16.4524	Rattus	0.259704	0.293753	5.50548456861286e-06	9.92214592324797e-05	0.0730193	-0.107068	0.0506412	0.207373	16.2538	16.5135	16.1467	16.4405	-0.107068
A0A8I5ZNE7	A0A8I5ZNE7	Psmd3	-0.228168	0.000685314	0.00310785	0.066609	0.23955	0.488299	NA	NA	18.8337	18.7673	18.709	18.7218	18.7655	18.6097	18.6125	18.5407	18.4346	18.4704	18.52	18.4456	18.1636	18.355	18.3765	18.4057	18.3775	18.5477	18.5178	18.8223	18.673	18.4487	18.578	Rattus	-0.228168	0.243919	0.000213172	0.00151671	-0.066609	-0.405478	4.88028774044891e-07	3.54463004306289e-05	18.7595	18.5313	18.354	18.5979	-0.405478
A0A8I5ZNF1	A0A8I5ZNF1	Copa	-0.131635	0.000987109	0.00414213	0.0154582	0.644533	0.816541	NA	NA	19.353	19.4515	19.4017	19.4722	19.52	19.2958	19.3357	19.3222	19.2744	19.3228	19.2973	19.2853	19.3141	19.3766	19.2753	19.2919	19.3225	19.2539	19.3105	19.4243	19.333	19.2791	19.3401	Rattus	-0.131635	0.0125421	0.707921	0.779145	-0.0154582	-0.128718	0.00121026	0.0163742	19.4397	19.308	19.3109	19.3235	-0.128718
A0A8I5ZNH9	A0A8I5ZNH9	Septin9	-0.229071	3.1625260348381e-06	7.61212661873821e-05	0.0395417	0.274634	0.523349	NA	NA	17.9847	17.8162	17.798	17.8071	17.909	17.6758	17.7114	17.6757	17.5553	17.5786	17.6068	17.831	17.7984	17.8596	17.8003	17.7863	17.7751	17.6781	17.6995	17.6807	17.6528	17.6914	17.6385	Rattus	-0.229071	-0.134951	0.000927531	0.00453814	-0.0395417	-0.0545784	0.154528	0.386326	17.863	17.6339	17.8084	17.6735	-0.0545784
A0A8I5ZNI5	A0A8I5ZNI5	C1galt1	0.151184	0.0287456	0.0561088	-0.0470359	0.453172	0.677737	NA	NA	15.8975	15.9791	15.7109	16.0643	16.2139	16.1252	16.0717	16.1255	16.1057	16.1064	16.2114	15.6637	15.5736	15.5411	15.6343	15.5842	15.7434	15.9764	16.1507	16.1499	16.044	15.9695	16.1731	Rattus	0.151184	0.453881	2.26095785280421e-07	9.9977832846501e-06	0.0470359	-0.349733	1.95247065366724e-05	0.000690874	15.9731	16.1243	15.6234	16.0773	-0.349733
A0A8I5ZNK9	A0A8I5ZNK9	ENSRNOG00000068626	0.0550292	0.258402	0.336305	0.000302156	0.994729	0.996896	NA	NA	15.3647	15.592	15.5287	15.4996	15.5949	15.5266	15.6744	15.6231	15.4744	15.5909	15.5365	15.4935	15.6228	15.6289	15.638	15.5601	15.6956	15.6373	15.6017	15.5753	15.4543	15.6009	15.5584	Rattus	0.0550292	-0.0351935	0.444727	0.547642	-0.000302156	0.0905248	0.0694577	0.244203	15.516	15.571	15.6065	15.5713	0.0905248
A0A8I5ZNT3	A0A8I5ZNT3	H6pd	0.189337	0.000612812	0.00285703	-0.0725631	0.122657	0.349895	NA	NA	15.5702	15.5377	15.542	15.5202	15.5736	15.7294	15.7463	15.6886	15.9336	15.6363	15.6943	15.5191	15.2873	15.3804	15.4005	15.3424	15.4598	15.6532	15.7099	15.6067	15.6449	15.6196	15.759	Rattus	0.189337	0.267289	5.9874749436073e-06	0.000105035	0.0725631	-0.150515	0.00438402	0.0429074	15.5488	15.7381	15.3983	15.6655	-0.150515
A0A8I5ZNU0	A0A8I5ZNU0	Hectd1	-0.266933	9.4768368341188e-05	0.000711995	0.0889765	0.110332	0.332926	NA	NA	15.9292	15.7681	15.8495	15.7246	15.6938	15.5048	15.626	15.5494	15.4388	15.552	15.4857	15.7185	15.5692	15.7319	15.7699	15.7435	15.7151	15.6822	15.6877	15.7846	15.4619	15.4991	15.5749	Rattus	-0.266933	-0.0929383	0.096211	0.165481	-0.0889765	-0.0850184	0.143803	0.371394	15.793	15.5261	15.708	15.6151	-0.0850184
A0A8I5ZNV8	A0A8I5ZNV8	Pcnp	-0.40443	0.0101918	0.0247183	0.166488	0.237807	0.486423	NA	NA	16.9433	16.6075	16.5878	16.7405	16.8774	16.6765	16.4807	16.314	16.4472	15.5119	16.6509	16.5828	16.6409	16.2729	16.6989	16.6768	16.6401	16.6375	16.3766	16.6328	16.513	16.5121	16.4081	Rattus	-0.40443	-0.0720695	0.604622	0.689949	-0.166488	-0.165872	0.261385	0.513833	16.7513	16.3469	16.5854	16.5134	-0.165872
A0A8I5ZNW6	A0A8I5ZNW6	Syne2	0.251323	0.000233126	0.00137289	-0.0969189	0.0896389	0.298524	NA	NA	15.2485	15.242	14.9592	15.013	15.2309	15.3295	15.3263	15.3779	15.3827	15.4011	15.5228	15.1816	15.0601	15.0391	15.1218	15.2406	15.0583	15.3415	15.3039	15.3169	15.1668	15.2414	15.3882	Rattus	0.251323	0.176206	0.00386933	0.0139922	0.0969189	-0.0218017	0.706975	0.857818	15.1387	15.39	15.1169	15.2931	-0.0218017
A0A8I5ZNY0	A0A8I5ZNY0	Avl9	-0.186651	0.0192712	0.0406351	0.0133207	0.8518	0.927597	NA	NA	15.3992	15.3272	15.219	15.0981	15.2432	15.2595	15.0977	15.1073	14.7573	15.0874	15.115	15.0735	14.9559	15.0975	15.2045	15.1761	15.1477	15.1504	15.0044	15.2126	15.1953	15.0113	14.9301	Rattus	-0.186651	-0.0251792	0.724261	0.79219	-0.0133207	-0.148152	0.0574825	0.219942	15.2573	15.0707	15.1092	15.084	-0.148152
A0A8I5ZNY6	A0A8I5ZNY6	Mrps27	0.251681	0.000577078	0.00274001	-0.00950547	0.874969	0.939656	NA	NA	15.0226	15.2626	15.2779	15.3485	15.4368	15.6169	15.4717	15.3518	15.5123	15.6029	15.5726	15.2109	15.0227	15.2502	15.1761	15.1982	15.0236	15.4942	15.512	15.4583	15.5652	15.4641	15.5773	Rattus	0.251681	0.3649	3.78258081891979e-06	7.82994229516396e-05	0.00950547	-0.122724	0.0628357	0.230825	15.2697	15.5214	15.147	15.5119	-0.122724
A0A8I5ZP04	A0A8I5ZP04	Ccdc9	-0.189912	0.0522936	0.0913868	0.133492	0.144621	0.3804	NA	NA	16.1416	15.6949	15.5565	15.5263	15.4627	15.534	15.6438	15.542	15.4279	15.3195	15.4517	15.7041	15.5958	15.555	15.7437	15.6916	15.5473	15.7967	15.6249	15.6385	15.4379	15.7173	15.5045	Rattus	-0.189912	-0.0196086	0.826217	0.875117	-0.133492	-0.0368113	0.694682	0.848951	15.6764	15.4865	15.6396	15.62	-0.0368113
A0A8I5ZP25	A0A8I5ZP25	Slc12a2	0.338844	0.0155608	0.0343271	-0.198797	0.120871	0.349086	NA	NA	13.6829	13.9321	14.3452	14.2391	14.4113	14.5164	14.5531	14.5683	14.3887	14.4396	14.2996	13.8708	14.2043	14.0728	13.8248	13.9911	13.8273	14.5585	14.1935	14.5089	13.9059	14.4644	13.9417	Rattus	0.338844	0.296968	0.0247406	0.0580976	0.198797	-0.156921	0.237457	0.486428	14.1221	14.4609	13.9652	14.2621	-0.156921
A0A8I5ZP59	A0A8I5ZP59	G6pc1	-0.178019	0.00097127	0.00409477	-0.0341054	0.452689	0.677737	NA	NA	17.2063	17.2976	17.2578	17.2708	17.3556	17.0545	17.1904	17.1919	17.022	17.1522	16.9866	17.1235	16.9976	17.1725	17.1202	17.1308	17.05	17.1785	17.0379	17.117	16.9549	17.0787	17.0258	Rattus	-0.178019	-0.0336052	0.45926	0.560701	0.0341054	-0.178519	0.000946401	0.0136519	17.2776	17.0996	17.0991	17.0655	-0.178519
A0A8I5ZP60	A0A8I5ZP60	Snw1	-0.115005	0.0301765	0.0584881	-0.0607453	0.212553	0.462948	NA	NA	15.7668	15.5722	15.5482	15.5851	15.7057	15.513	15.492	15.4974	15.6197	15.5704	15.4311	15.6985	15.6603	15.5235	15.744	15.6981	15.556	15.4743	15.5498	15.4795	15.3676	15.4933	15.3946	Rattus	-0.115005	-0.186891	0.000682453	0.00355838	0.0607453	0.0111408	0.824434	0.920733	15.6356	15.5206	15.6467	15.4598	0.0111408
A0A8I5ZP70	A0A8I5ZP70	Tom1l2	-0.0743891	0.221846	0.296081	-0.0212468	0.710059	0.853268	NA	NA	15.5955	15.489	15.5983	15.4674	15.4601	15.4407	15.5407	15.5743	15.4658	15.2915	15.3728	15.6501	15.556	15.5537	15.6281	15.6059	15.5178	15.518	15.6314	15.3276	15.2658	15.4691	15.3465	Rattus	-0.0743891	-0.158883	0.0100599	0.0292472	0.0212468	0.0632473	0.296681	0.548779	15.522	15.4476	15.5853	15.4264	0.0632473
A0A8I5ZP83	A0A8I5ZP83	Chmp4b	0.197252	0.000895362	0.00384523	-0.0926439	0.0719143	0.26432	NA	NA	17.4822	17.3144	17.4717	17.4031	17.2961	17.6545	17.4672	17.5691	17.6467	17.5959	17.6112	17.2545	17.4914	17.2671	17.3349	17.1779	17.3161	17.4436	17.5355	17.4018	17.5776	17.507	17.5232	Rattus	0.197252	0.191133	0.000769291	0.00391261	0.0926439	-0.0865246	0.106394	0.314535	17.3935	17.5908	17.307	17.4981	-0.0865246
A0A8I5ZP89	A0A8I5ZP89	Prmt5	-0.297842	0.000347174	0.0018642	0.12358	0.0793852	0.279109	NA	NA	16.7692	16.7523	16.6211	16.711	16.689	16.5592	16.4563	16.3691	16.4428	16.3701	16.2665	16.4832	16.2149	16.4674	16.5009	16.5115	16.2983	16.4339	16.4854	16.8464	16.5016	16.4026	16.5355	Rattus	-0.297842	0.121552	0.0840964	0.148722	-0.12358	-0.295814	0.000372446	0.00670403	16.7085	16.4107	16.4127	16.5342	-0.295814
A0A8I5ZPD6	A0A8I5ZPD6	Mettl27	-0.153936	0.0792216	0.127916	-0.0755694	0.353593	0.593142	NA	NA	16.1721	15.872	15.7408	15.7996	15.7649	15.8806	15.6712	15.6825	15.7029	15.9166	15.4418	15.6147	15.6661	15.7269	15.7764	15.7838	15.5044	15.6989	15.7145	15.6586	15.4363	15.5931	15.7408	Rattus	-0.153936	-0.0383374	0.635428	0.716615	0.0755694	-0.191168	0.0322737	0.155726	15.8699	15.7159	15.6787	15.6404	-0.191168
A0A8I5ZPQ1	A0A8I5ZPQ1	Ergic3	0.462546	0.000145853	0.000983441	-0.30181	0.00480794	0.069355	NA	NA	16.1876	15.8695	16.2351	16.2136	16.1281	16.6144	16.4349	16.5013	16.5931	16.5199	16.8724	15.9089	16.5061	15.8151	16.044	15.9669	16.3167	16.2233	16.2529	16.2236	16.3379	16.2834	16.404	Rattus	0.462546	0.194575	0.0555479	0.108017	0.30181	-0.0338396	0.740617	0.88192	16.1268	16.5893	16.093	16.2875	-0.0338396
A0A8I5ZPQ9	A0A8I5ZPQ9	Golm2	-0.0312836	0.649968	0.714326	-0.147879	0.0325997	0.176884	NA	NA	15.1955	14.9998	14.9954	15.188	15.0475	15.0644	14.8156	15.0155	14.9809	15.2492	15.1982	14.8601	14.8552	14.7846	14.8204	14.5826	14.6613	14.8287	14.9554	14.8968	14.9216	14.997	14.837	Rattus	-0.0312836	0.145371	0.0353575	0.0757662	0.147879	-0.324534	9.16962479425085e-05	0.00224629	15.0852	15.054	14.7607	14.9061	-0.324534
A0A8I5ZPS5	A0A8I5ZPS5	Trnt1	-0.0826704	0.0378241	0.07076	0.0961026	0.0132493	0.11657	NA	NA	16.9199	16.8191	16.8755	16.8532	16.7222	16.7154	16.8756	16.7642	16.6736	16.7554	16.7476	16.9151	16.9354	16.881	16.943	16.9377	16.8809	16.8452	16.8871	16.8848	16.8038	16.8163	16.8712	Rattus	-0.0826704	-0.0641023	0.086049	0.151537	-0.0961026	0.0775345	0.0501308	0.206304	16.838	16.7553	16.9155	16.8514	0.0775345
A0A8I5ZPX1	A0A8I5ZPX1	Faf2	0.264702	2.45013916332484e-05	0.000284932	-0.0836839	0.091679	0.300977	NA	NA	17.8554	17.8571	17.8756	17.886	17.9952	18.2215	18.1377	18.1222	18.2423	18.127	18.1007	17.9566	18.1035	17.9418	17.8691	17.9043	18.134	17.9782	18.1285	18.0496	18.0762	18.0207	18.1959	Rattus	0.264702	0.0899676	0.0711649	0.131128	0.0836839	0.0910505	0.0808997	0.266025	17.8938	18.1585	17.9849	18.0749	0.0910505
A0A8I5ZPY8	A0A8I5ZPY8	Ndufb4	0.0978003	0.432294	0.511342	0.0568224	0.630753	0.807957	NA	NA	14.7061	14.7789	14.5879	14.4604	14.7989	15.0039	14.6583	14.4697	15.0401	14.5608	14.8526	14.8437	14.4524	14.7766	14.7497	14.6966	14.324	15.0282	15.0458	15.0394	14.5106	14.665	14.6373	Rattus	0.0978003	0.180569	0.135649	0.216881	-0.0568224	-0.0259462	0.833884	0.923617	14.6664	14.7643	14.6405	14.8211	-0.0259462
A0A8I5ZPZ0	A0A8I5ZPZ0	Memo1	0.156172	0.0667165	0.110926	-0.0624203	0.427339	0.658856	NA	NA	16.2096	16.0765	15.9737	16.0865	15.8559	15.9702	16.3505	16.074	16.313	16.2578	16.2142	16.2052	16.4495	16.2084	16.1808	16.2551	15.9859	16.2364	16.0347	16.1282	16.0421	16.0366	16.3272	Rattus	0.156172	-0.0799308	0.311651	0.419044	0.0624203	0.173682	0.0432159	0.188529	16.0404	16.1966	16.2141	16.1342	0.173682
A0A8I5ZQ10	A0A8I5ZQ10	Naa50	-0.197713	0.0696315	0.11485	0.124123	0.222354	0.470212	NA	NA	16.7664	16.6715	16.4651	16.5857	16.5678	16.5549	16.3679	15.9596	16.3258	16.4891	16.7844	16.4326	16.3741	16.2723	16.4635	16.5158	16.146	16.7101	16.4827	16.6849	16.5438	16.4004	16.4045	Rattus	-0.197713	0.170353	0.0988216	0.169128	-0.124123	-0.243943	0.0279677	0.14277	16.6113	16.4136	16.3674	16.5377	-0.243943
A0A8I5ZQ13	A0A8I5ZQ13	Pus7	-0.260022	0.00140163	0.0053929	-0.0195	0.77654	0.890794	NA	NA	16.093	16.079	16.0605	15.9424	15.9414	15.7983	15.8878	15.7441	15.7381	15.507	15.9041	16.0054	15.6915	15.9975	16.0777	15.9548	15.7314	15.7411	15.7076	15.855	15.6733	15.6978	15.7877	Rattus	-0.260022	-0.16597	0.0229323	0.0546259	0.0195	-0.113552	0.124907	0.343369	16.0233	15.7632	15.9097	15.7437	-0.113552
A0A8I5ZQ15	A0A8I5ZQ15	Hnrnpk	-0.087275	0.159346	0.22662	0.0180495	0.755012	0.87971	NA	NA	20.0744	20.2723	20.3816	20.2644	20.3919	20.0955	20.2383	20.2634	20.2829	20.2814	19.9763	20.2819	20.3887	20.2843	20.1783	20.1733	20.3333	20.2009	20.197	20.1568	20.2317	20.2565	20.2032	Rattus	-0.087275	-0.0656157	0.263059	0.36595	-0.0180495	-0.0036098	0.952501	0.978393	20.2769	20.1896	20.2733	20.2077	-0.0036098
A0A8I5ZQ24	A0A8I5ZQ24	Atp6v1h	0.0697477	0.0652973	0.109092	0.114572	0.0029514	0.0533571	NA	NA	16.8492	16.8343	16.8448	16.8528	16.9483	17.0067	16.9794	16.9568	16.8877	16.8571	16.9259	16.8364	16.7149	16.7897	16.8023	16.9033	16.8474	17.028	17.0511	17.0433	17.0668	17.0157	17.0962	Rattus	0.0697477	0.23451	7.18835382517131e-07	2.45948635009994e-05	-0.114572	-0.0501906	0.176612	0.414028	16.8659	16.9356	16.8157	17.0502	-0.0501906
A0A8I5ZQ25	A0A8I5ZQ25	Lamb1	0.135656	0.106604	0.164189	0.0789955	0.315291	0.561352	NA	NA	17.3054	17.5841	17.4641	17.4374	17.68	17.612	17.6523	17.5739	17.9769	17.4274	17.5365	17.7641	17.8464	17.8512	17.6307	17.5128	17.7479	17.7115	17.7334	17.6562	17.7141	17.6346	17.8032	Rattus	0.135656	-0.0166831	0.830186	0.878122	-0.0789955	0.231335	0.00891568	0.0679759	17.4942	17.6298	17.7255	17.7088	0.231335
A0A8I5ZQ56	A0A8I5ZQ56	Sf1	-0.114143	0.0185353	0.0394327	-0.042879	0.327233	0.571914	NA	NA	18.0381	17.9552	18.0853	17.8994	18.0604	17.9367	17.9484	17.968	17.9088	17.782	17.8172	17.9778	18.0355	18.0312	17.953	18.0365	18.1452	17.8627	17.8265	17.9064	17.8241	17.9207	17.7635	Rattus	-0.114143	-0.179206	0.000382195	0.0022734	0.042879	0.0221836	0.626012	0.808077	18.0077	17.8935	18.0299	17.8507	0.0221836
A0A8I5ZQ80	A0A8I5ZQ80	Stk25	-0.107363	0.117809	0.178329	0.0857927	0.186283	0.432535	NA	NA	15.9238	15.5927	15.7905	15.7016	15.6889	15.6716	15.5946	15.746	15.6434	15.4357	15.7014	15.7223	15.704	15.8363	15.7438	15.7202	15.6959	15.8546	15.8203	15.666	15.7426	15.4663	15.7576	Rattus	-0.107363	-0.0191626	0.763439	0.824156	-0.0857927	-0.00240742	0.971212	0.988158	15.7395	15.6321	15.7371	15.7179	-0.00240742
A0A8I5ZQ88	A0A8I5ZQ88	Epha2	0.392721	3.01444449356847e-06	7.38449716175944e-05	0.0917262	0.142494	0.377058	NA	NA	15.5847	15.7174	15.5094	15.5119	15.7742	16.1294	16.0073	15.9523	16.0011	15.9534	16.0301	15.9347	15.8848	15.9083	16.0299	16.0508	15.9944	15.8159	16.0929	16.2199	16.1521	16.1874	16.1557	Rattus	0.392721	0.136802	0.0334638	0.0726102	-0.0917262	0.347645	1.60336395002178e-05	0.000598011	15.6195	16.0122	15.9672	16.104	0.347645
A0A8I5ZQD4	A0A8I5ZQD4	Dst	-0.118483	0.0420034	0.0765043	-0.0281048	0.596516	0.785874	NA	NA	16.6833	16.706	16.584	16.6486	16.8162	16.5834	16.6823	16.5804	16.5396	16.5614	16.4678	16.5424	16.3753	16.546	16.5753	16.5502	16.692	16.5382	16.6287	16.6773	16.4183	16.4707	16.513	Rattus	-0.118483	-0.00583809	0.912159	0.940089	0.0281048	-0.14075	0.0176621	0.106902	16.6876	16.5691	16.5469	16.541	-0.14075
A0A8I5ZQE1	A0A8I5ZQE1	Ints9	-0.0684148	0.540639	0.614059	0.0207341	0.845205	0.924722	NA	NA	13.6474	13.9993	13.9297	13.9196	14.2814	13.7717	13.9347	14.0693	13.8984	14.0249	13.6234	13.5002	13.5162	13.5953	13.8537	13.4988	13.1657	14.1181	13.9425	13.7663	13.7176	13.8946	14.0077	Rattus	-0.0684148	0.386143	0.00131632	0.00596233	-0.0207341	-0.433824	0.000697276	0.0108523	13.9555	13.8871	13.5217	13.9078	-0.433824
A0A8I5ZQG7	A0A8I5ZQG7	Exd2	0.194852	0.038168	0.0711461	-0.262281	0.00506333	0.0710582	NA	NA	14.2063	14.2761	14.2809	14.3475	14.4674	14.7833	14.5964	14.3246	14.3383	14.4353	14.5852	14.0812	14.1412	14.1738	14.3034	14.0216	14.4112	14.4604	14.1525	14.0719	14.1478	14.2051	14.4516	Rattus	0.194852	0.0594714	0.48757	0.587639	0.262281	-0.126901	0.164951	0.400228	14.3156	14.5105	14.1887	14.2482	-0.126901
A0A8I5ZQI3	A0A8I5ZQI3	Ints4	0.220243	0.0100386	0.024404	-0.14803	0.0596422	0.238588	NA	NA	13.8001	13.8489	13.8124	13.7886	14.0395	14.0408	14.0416	13.8297	14.1453	14.1623	14.2492	14.0525	13.9169	13.8262	14.0311	13.8605	13.7516	13.8847	13.8328	14.1633	14.0128	13.7174	13.9698	Rattus	0.220243	0.023658	0.753929	0.816231	0.14803	0.0485544	0.540912	0.747455	13.8579	14.0782	13.9065	13.9301	0.0485544
A0A8I5ZQJ5	A0A8I5ZQJ5	Plin2	-0.0583097	0.445377	0.523824	-0.682097	2.88826050631558e-09	9.96449874678875e-07	NA	NA	17.3098	17.2173	17.3495	17.3394	17.4582	17.3112	17.1567	17.2387	17.2187	17.3185	17.4152	16.3776	16.5114	16.7258	16.8933	16.5841	16.5282	16.5838	16.7187	16.366	16.656	16.6125	16.6297	Rattus	-0.0583097	-0.0089807	0.901245	0.93235	0.682097	-0.731426	1.94034535136968e-09	3.10793062760101e-07	17.3348	17.2765	16.6034	16.5944	-0.731426
A0A8I5ZQN1	A0A8I5ZQN1	Mtmr2	-0.169068	0.0132592	0.0303781	0.0362592	0.550718	0.753959	NA	NA	15.8595	15.8774	15.8879	15.8781	15.813	15.6278	15.8519	15.7809	15.476	15.597	15.8311	15.8357	15.6154	15.8306	15.8511	15.7868	15.8236	15.6661	15.6722	15.8911	15.6504	15.6752	15.8274	Rattus	-0.169068	-0.0601574	0.325635	0.43418	-0.0362592	-0.072651	0.259404	0.511397	15.8632	15.6941	15.7905	15.7304	-0.072651
A0A8I5ZQQ2	A0A8I5ZQQ2	Smarcd3	-0.0921532	0.399894	0.480012	-0.0853981	0.413045	0.647484	NA	NA	16.0455	15.498	15.626	15.7486	15.7607	15.8746	15.7112	15.7486	15.4864	15.2762	15.7646	15.713	15.8076	15.4003	15.7077	15.6771	15.5518	15.743	15.7175	15.6737	15.4473	15.3456	15.4222	Rattus	-0.0921532	-0.084661	0.417027	0.522862	0.0853981	-0.0928903	0.396197	0.64425	15.7358	15.6436	15.6429	15.5582	-0.0928903
A0A8I5ZQQ3	A0A8I5ZQQ3	Pdpr	0.060555	0.249993	0.327316	0.0627964	0.212122	0.462948	NA	NA	15.7397	15.8939	15.8231	15.9294	15.8864	15.9858	15.9326	15.8374	15.8905	15.8895	15.9546	15.7588	15.6066	15.6668	15.7886	15.5718	15.7837	15.8987	15.9479	15.9671	16.0993	15.8635	16.0907	Rattus	0.060555	0.281802	8.4507002233423e-06	0.000133534	-0.0627964	-0.158451	0.00533086	0.049373	15.8545	15.9151	15.6961	15.9779	-0.158451
A0A8I5ZQQ5	A0A8I5ZQQ5	Smarca5	0.0665783	0.385716	0.467877	-0.127012	0.0904657	0.299383	NA	NA	16.5588	16.5487	16.6018	16.5055	16.7194	16.796	16.6102	16.6106	16.6201	16.3197	16.9639	16.4794	16.4329	16.5045	16.4003	16.417	16.6247	16.484	16.5495	16.5931	16.5885	16.486	16.4574	Rattus	0.0665783	0.049931	0.493638	0.593225	0.127012	-0.110364	0.156516	0.388541	16.5868	16.6534	16.4765	16.5264	-0.110364
A0A8I5ZQR8	A0A8I5ZQR8	Sars2	0.294371	4.62505024405801e-06	9.55140478729029e-05	-0.0514069	0.281768	0.530663	NA	NA	15.8597	15.7087	15.7876	15.8195	15.9515	16.1606	16.0671	16.0417	16.2613	16.0748	16.113	15.8814	15.9894	15.8982	15.8841	15.8239	15.9489	15.9977	16.0402	16.1534	16.0935	15.9643	16.161	Rattus	0.294371	0.164048	0.00192583	0.00812221	0.0514069	0.0789162	0.120555	0.339061	15.8254	16.1198	15.9043	16.0684	0.0789162
A0A8I5ZQU8	A0A8I5ZQU8	Psmg2	-0.0786743	0.205419	0.27883	0.0596559	0.310661	0.558704	NA	NA	16.9606	17.1322	17.1531	17.0488	17.0342	16.9828	17.0542	16.9847	16.7962	17.112	16.9927	17.1585	17.3442	17.1111	17.1623	17.0982	17.2959	17.0694	17.1693	17.0895	16.8932	16.9415	17.1178	Rattus	-0.0786743	-0.148279	0.0171146	0.0441943	-0.0596559	0.129261	0.0433548	0.188918	17.0658	16.9871	17.195	17.0468	0.129261
A0A8I5ZQX9	A0A8I5ZQX9	Deptor	-0.0456611	0.399183	0.479575	0.0860965	0.103182	0.322883	NA	NA	15.7639	15.7755	15.8521	15.7671	15.6337	15.7484	15.7019	15.7667	15.607	15.6655	15.7872	15.8191	16.0542	15.8109	15.9534	15.7367	15.9262	15.8834	15.7979	15.6987	15.8333	15.7302	15.8499	Rattus	-0.0456611	-0.0844964	0.10936	0.183202	-0.0860965	0.124932	0.0280193	0.142775	15.7585	15.7128	15.8834	15.7989	0.124932
A0A8I5ZQY2	A0A8I5ZQY2	Kank1	-0.372018	0.000251963	0.00145297	-0.161115	0.060397	0.239735	NA	NA	16.8734	16.895	16.6377	16.7345	16.6834	16.4597	16.4446	16.3968	16.4543	16.4888	16.1121	16.5419	16.5211	16.5987	16.4511	16.3074	16.3034	16.3688	16.3687	16.4484	16.1188	16.1149	15.9702	Rattus	-0.372018	-0.222289	0.0121957	0.0336601	0.161115	-0.310845	0.00144114	0.0188337	16.7648	16.3927	16.4539	16.2316	-0.310845
A0A8I5ZQZ1	A0A8I5ZQZ1	Nufip2	-0.106295	0.0710698	0.116897	-0.116347	0.0404565	0.196765	NA	NA	16.3062	16.1388	16.0905	16.0881	16.2283	16.1803	16.1034	16.112	16.0341	15.9012	16.0534	16.0683	16.0361	16.1104	16.2071	16.1255	16.1328	16.006	16.0767	16.0442	15.832	15.9118	15.8157	Rattus	-0.106295	-0.165651	0.00522587	0.0176902	0.116347	-0.0569908	0.320215	0.578413	16.1704	16.0641	16.1134	15.9477	-0.0569908
A0A8I5ZR32	A0A8I5ZR32	Ptbp1-ps3	-0.393421	0.00434755	0.0126842	-0.104575	0.385102	0.624979	NA	NA	15.9002	16.5003	16.3021	16.5133	16.5715	16.0901	16.3249	15.9801	16.0382	15.7993	15.5516	16.3029	15.9057	15.9401	16.1072	16.1246	15.9679	15.8264	15.9835	16.0974	15.8435	15.6622	15.7439	Rattus	-0.393421	-0.198616	0.106502	0.179644	0.104575	-0.299379	0.0242937	0.131908	16.3575	15.9641	16.0581	15.8595	-0.299379
A0A8I5ZR43	A0A8I5ZR43	Irf2bp2	-0.19858	0.0292839	0.0569447	-0.268468	0.00321797	0.0555099	NA	NA	14.6073	14.5293	14.3551	14.426	14.3269	14.2346	14.3156	14.2108	14.3535	14.2966	14.0907	14.4569	14.2045	14.328	14.3935	14.2134	13.9705	14.2007	14.148	14.0031	13.9732	13.8005	13.7656	Rattus	-0.19858	-0.279258	0.00234496	0.00962154	0.268468	-0.187789	0.038219	0.17445	14.4489	14.2503	14.2611	13.9819	-0.187789
A0A8I5ZR44	A0A8I5ZR44	Snrpd2	-0.125802	0.159535	0.226812	-0.0415043	0.619413	0.802649	NA	NA	18.5499	18.8247	18.7928	18.973	19.0366	18.5796	18.7448	18.6874	18.8153	18.7119	18.7186	18.733	18.8994	18.74	18.5714	18.6636	18.3543	18.4802	18.6559	18.7545	18.6063	18.6732	18.8385	Rattus	-0.125802	0.00782468	0.925191	0.947388	0.0415043	-0.175131	0.0549752	0.214968	18.8354	18.7096	18.6603	18.6681	-0.175131
A0A8I5ZR45	A0A8I5ZR45	Pbx1	-0.179055	0.224742	0.299271	-0.0375374	0.786141	0.895427	NA	NA	16.016	15.6231	15.0686	15.3548	15.6797	15.4689	15.3898	15.6454	15.3886	14.8574	15.4662	15.6573	15.5384	15.5419	15.6038	15.4495	15.4269	15.4607	15.4534	15.4473	14.8702	15.5101	15.2493	Rattus	-0.179055	-0.204463	0.148863	0.233799	0.0375374	-0.0121297	0.933327	0.970057	15.5484	15.3694	15.5363	15.3318	-0.0121297
A0A8I5ZR47	A0A8I5ZR47	Atg2b	0.214803	0.0560407	0.0965495	-0.258991	0.0182221	0.130971	NA	NA	14.2323	13.8553	13.7456	13.5404	13.9079	14.1011	14.0848	14.218	14.3223	14.0131	13.6871	13.9401	13.9316	13.8623	13.9583	13.965	13.7501	13.8146	13.9062	14.0147	13.5412	13.8114	13.7846	Rattus	0.214803	-0.0891078	0.389603	0.495227	0.258991	0.0449205	0.677219	0.838924	13.8563	14.0711	13.9012	13.8121	0.0449205
A0A8I5ZR53	A0A8I5ZR53	Map3k6	-0.0253223	0.755227	0.805627	-0.0778919	0.319561	0.566345	NA	NA	13.6819	13.7328	13.6805	13.7131	13.8108	13.8369	13.6863	13.6622	13.6029	13.6765	13.7262	13.691	13.3668	13.577	13.7261	13.7168	13.8653	13.9185	13.441	13.4846	13.6695	13.4853	13.7249	Rattus	-0.0253223	-0.0365357	0.637583	0.718307	0.0778919	-0.0666784	0.414782	0.657443	13.7238	13.6985	13.6572	13.6206	-0.0666784
A0A8I5ZR56	A0A8I5ZR56	Eif3m	-0.127706	0.0276869	0.0544791	0.0297531	0.570336	0.766382	NA	NA	16.6774	16.6057	16.7443	16.6764	16.5239	16.4737	16.6549	16.5285	16.4654	16.6832	16.3013	16.6222	16.5744	16.6249	16.5395	16.6285	16.5352	16.5419	16.4656	16.59	16.6034	16.5489	16.5359	Rattus	-0.127706	-0.0398349	0.448662	0.551338	-0.0297531	-0.058118	0.294855	0.546419	16.6456	16.5179	16.5874	16.5476	-0.058118
A0A8I5ZR58	A0A8I5ZR58	Cux1-ps1	0.217829	3.85749198607127e-05	0.000383895	-0.0868992	0.0431218	0.201854	NA	NA	15.8463	15.8475	15.811	15.847	15.9536	16.1049	16.0862	16.0734	16.0634	15.953	16.1926	15.872	15.8693	15.7479	15.837	15.8777	15.8128	15.9506	16.0984	15.9846	15.9211	16.0595	15.9379	Rattus	0.217829	0.155908	0.000867788	0.00430256	0.0868992	-0.0249774	0.56234	0.765818	15.8611	16.0789	15.8361	15.992	-0.0249774
A0A8I5ZR65	A0A8I5ZR65	Ecpas	-0.206683	0.00406145	0.0120804	0.171333	0.0107088	0.105113	NA	NA	15.614	15.6121	15.7534	15.8011	15.748	15.469	15.6075	15.5407	15.5062	15.5782	15.2926	15.5996	15.3971	15.6266	15.6449	15.7263	15.7442	15.7057	15.6102	15.8099	15.7258	15.5255	15.6451	Rattus	-0.206683	0.0472334	0.450164	0.552529	-0.171333	-0.082583	0.213305	0.460914	15.7057	15.499	15.6231	15.6704	-0.082583
A0A8I5ZR75	A0A8I5ZR75	Uggt1	0.240503	5.02275602500016e-06	0.000100943	-0.0207194	0.593842	0.783463	NA	NA	18.0111	18.0269	17.9736	18.0893	18.163	18.3593	18.247	18.2577	18.3325	18.2695	18.2937	18.0125	18.0365	18.0355	17.9996	17.8639	17.989	18.1948	18.2588	18.2277	18.3354	18.2943	18.3244	Rattus	0.240503	0.28308	2.14600191012712e-07	9.82552933182911e-06	0.0207194	-0.0632963	0.129254	0.350432	18.0528	18.2933	17.9895	18.2726	-0.0632963
A0A8I5ZR88	A0A8I5ZR88	ENSRNOG00000066660	0.25923	0.120675	0.181803	-0.0984148	0.526957	0.738401	NA	NA	17.928	18.0234	17.3086	17.8814	18.1671	18.2162	18.0425	18.1728	17.9331	18.0581	18.3028	17.7125	17.5976	17.7944	17.8896	18.0671	17.025	18.1218	18.0721	18.306	17.8058	18.2223	17.6071	Rattus	0.25923	0.341467	0.0362399	0.0775366	0.0984148	-0.180652	0.272664	0.525453	17.8617	18.1209	17.681	18.0225	-0.180652
A0A8I5ZR89	A0A8I5ZR89	Prdx5	-0.0995099	0.0289799	0.0564863	0.0358173	0.387274	0.626193	NA	NA	20.3092	20.2601	20.392	20.3481	20.0908	20.1278	20.2046	20.2216	20.2077	20.1685	20.1529	20.3073	20.2708	20.2626	20.289	20.1941	20.329	20.2605	20.2133	20.1517	20.1879	20.236	20.2487	Rattus	-0.0995099	-0.0591265	0.159494	0.247027	-0.0358173	-0.00456611	0.915588	0.961955	20.28	20.1805	20.2755	20.2163	-0.00456611
A0A8I5ZRA1	A0A8I5ZRA1	Relch	-0.116367	0.00657228	0.0173861	0.0404344	0.285814	0.535417	NA	NA	16.3149	16.4206	16.3812	16.4015	16.3338	16.2022	16.3178	16.3464	16.1929	16.2699	16.195	16.4233	16.3775	16.3531	16.3655	16.3456	16.434	16.396	16.3266	16.3125	16.1955	16.2455	16.2906	Rattus	-0.116367	-0.0886898	0.0253321	0.0591352	-0.0404344	0.0127575	0.745198	0.884057	16.3704	16.254	16.3832	16.2945	0.0127575
A0A8I5ZRB1	A0A8I5ZRB1	Cert1	-0.270635	0.0347006	0.0661421	0.121306	0.301391	0.549914	NA	NA	14.6876	14.436	14.4544	14.4783	14.2584	14.4145	14.2164	14.3504	14.2505	13.4996	14.4224	14.451	14.2785	14.2338	14.2905	14.3881	14.261	14.1734	14.2112	14.5145	14.4542	14.2998	14.2286	Rattus	-0.270635	-0.00355683	0.975524	0.981802	-0.121306	-0.145772	0.238148	0.487439	14.4629	14.1923	14.3172	14.3136	-0.145772
A0A8I5ZRB2	A0A8I5ZRB2	Atxn2	-0.10566	0.0680828	0.112655	-0.0680058	0.208653	0.459114	NA	NA	16.0478	15.7415	15.8673	15.6938	15.7163	15.6572	15.7995	15.6994	15.6956	15.6439	15.7505	15.6703	15.8765	15.7952	15.7428	15.7338	15.8035	15.7145	15.6943	15.6754	15.5506	15.644	15.5593	Rattus	-0.10566	-0.130663	0.0208826	0.0508554	0.0680058	-0.0430022	0.44316	0.680521	15.8133	15.7077	15.7703	15.6397	-0.0430022
A0A8I5ZRG3	A0A8I5ZRG3	Frmd4b	-0.133449	0.279563	0.357891	-0.0987872	0.398664	0.634065	NA	NA	15.4124	14.8602	14.8924	14.6376	14.8354	14.8193	14.8607	14.6775	15.0942	14.762	14.5512	14.7288	14.8028	14.9042	14.827	14.5173	14.6201	14.6214	14.6762	15.07	14.5992	14.4257	14.7797	Rattus	-0.133449	-0.0380269	0.743527	0.807715	0.0987872	-0.194209	0.120918	0.339362	14.9276	14.7941	14.7334	14.6954	-0.194209
A0A8I5ZRL9	A0A8I5ZRL9	Pnpt1	0.321871	1.46314144604194e-06	4.47017587572404e-05	-0.0922716	0.0625502	0.244201	NA	NA	15.4698	15.4263	15.3275	15.4197	15.6235	15.855	15.7883	15.665	15.7569	15.7384	15.8478	15.4416	15.346	15.4201	15.4518	15.4306	15.2652	15.6033	15.674	15.6669	15.7186	15.6549	15.7801	Rattus	0.321871	0.290388	3.26660948552996e-06	7.25233398583882e-05	0.0922716	-0.0607886	0.230816	0.479708	15.4534	15.7752	15.3926	15.683	-0.0607886
A0A8I5ZRQ2	A0A8I5ZRQ2	Shroom1	-0.108554	0.0503247	0.0887704	0.0504585	0.323701	0.568812	NA	NA	16.2197	16.0034	15.9364	15.9063	15.9443	15.9521	15.9743	15.9387	15.7909	15.8255	15.8791	16.1179	15.9316	16.0239	16.0751	15.9894	15.9946	15.9617	15.9341	16.0605	15.8551	15.931	15.921	Rattus	-0.108554	-0.0781817	0.132055	0.212479	-0.0504585	0.020086	0.705277	0.856763	16.002	15.8934	16.0221	15.9439	0.020086
A0A8I5ZRQ9	A0A8I5ZRQ9	Akt1s1	0.0376202	0.685391	0.745147	-0.017418	0.843821	0.92389	NA	NA	15.8644	15.7686	15.8155	15.6494	15.5922	15.6263	15.6796	15.5802	15.7116	16.3144	15.7418	15.8623	16.0761	15.962	15.9533	15.9287	15.9218	15.9045	15.7671	15.7316	15.7094	15.67	15.7669	Rattus	0.0376202	-0.192462	0.0383995	0.0810677	0.017418	0.212664	0.0299775	0.149868	15.738	15.7757	15.9507	15.7582	0.212664
A0A8I5ZRS5	A0A8I5ZRS5	Hm13	-0.185969	0.010447	0.0252483	0.0952927	0.146643	0.384241	NA	NA	15.9511	15.8263	15.7392	15.7583	15.7797	15.6974	15.6366	15.6716	15.5323	15.5883	15.6236	15.5115	15.4509	15.5158	15.5261	15.6056	15.5103	15.889	15.6428	15.8257	15.382	15.7308	15.8512	Rattus	-0.185969	0.200215	0.00452914	0.01581	-0.0952927	-0.290892	0.000239356	0.00477679	15.8109	15.625	15.52	15.7202	-0.290892
A0A8I5ZRW0	A0A8I5ZRW0	LOC103690100	-0.251211	0.00563091	0.0153391	0.1753	0.0351134	0.182855	NA	NA	18.088	18.273	18.1654	18.2268	18.3846	17.9062	18.0917	17.8954	18.093	18.1207	17.7512	18.1699	17.9688	17.9662	18.0423	18.0633	18.0886	18.0208	18.0525	18.4892	18.2058	17.9556	18.1862	Rattus	-0.251211	0.101805	0.205672	0.303959	-0.1753	-0.177716	0.0410363	0.181507	18.2276	17.9764	18.0499	18.1517	-0.177716
A0A8I5ZRY0	A0A8I5ZRY0	Mien1	-0.358621	0.0356691	0.06746	0.14994	0.337053	0.581173	NA	NA	18.2979	17.8078	17.8263	17.8392	17.6279	17.7496	17.7657	17.7223	17.6969	16.5507	17.6418	17.6907	17.7563	17.8034	17.8646	17.7375	17.6075	17.7041	17.7678	17.7934	17.4324	17.6598	17.6693	Rattus	-0.358621	-0.0722154	0.641091	0.722012	-0.14994	-0.136466	0.403574	0.650622	17.8798	17.5212	17.7433	17.6711	-0.136466
A0A8I5ZS17	A0A8I5ZS17	Snx25	0.209248	0.0857174	0.136699	-0.0414137	0.712358	0.85415	NA	NA	14.2023	13.8726	13.4247	13.7188	13.5924	13.9318	13.6427	14.1581	13.9149	14.2105	13.9704	13.8293	13.6722	13.6914	13.9061	13.9371	14.1612	13.9096	14.1192	13.887	13.8001	13.997	13.8671	Rattus	0.209248	0.0637801	0.570991	0.661191	0.0414137	0.104055	0.380611	0.631469	13.7621	13.9714	13.8662	13.93	0.104055
A0A8I5ZS67	A0A8I5ZS67	Gigyf2	-0.159513	0.0178918	0.0383793	-0.0787463	0.198746	0.448152	NA	NA	16.1079	15.8181	15.8013	15.6776	15.9174	15.707	15.7913	15.6481	15.6767	15.603	15.8037	15.8818	15.8782	15.8886	15.8854	15.8373	15.8193	15.6528	15.7705	15.7475	15.5343	15.5104	15.542	Rattus	-0.159513	-0.23887	0.000576087	0.00314229	0.0787463	0.000610091	0.992278	0.996611	15.8645	15.705	15.8651	15.6262	0.000610091
A0A8I5ZS69	A0A8I5ZS69	Snx6	-0.0407057	0.509524	0.584329	0.0486817	0.409395	0.643468	NA	NA	16.8133	17.04	16.7202	16.8642	16.8637	16.8758	16.8605	16.8975	16.6924	16.8037	16.7876	17.0693	16.9836	17.0062	17.0235	16.9647	16.8654	16.9251	16.9706	16.8493	16.6135	16.9422	16.9088	Rattus	-0.0407057	-0.117179	0.0552544	0.107699	-0.0486817	0.125155	0.0512759	0.20739	16.8603	16.8196	16.9854	16.8683	0.125155
A0A8I5ZS76	A0A8I5ZS76	Rab5a	0.0828148	0.0735368	0.120285	0.0115719	0.785573	0.895427	NA	NA	16.5353	16.4451	16.483	16.5978	16.5814	16.5465	16.5533	16.613	16.5398	16.6685	16.7469	16.5237	16.6497	16.5607	16.5908	16.544	16.5873	16.561	16.5662	16.6481	16.6469	16.5672	16.748	Rattus	0.0828148	0.0468684	0.276701	0.380706	-0.0115719	0.0475183	0.292594	0.543444	16.5285	16.6113	16.576	16.6229	0.0475183
A0A8I5ZS95	A0A8I5ZS95	Ranbp3	-0.242365	0.000212317	0.00129341	0.0142183	0.787795	0.89637	NA	NA	16.4334	16.3329	16.3223	16.2688	16.3149	16.104	16.1376	16.0712	15.9604	16.1537	16.1257	16.0975	16.0893	16.124	16.2053	16.1769	16.2642	16.1307	16.005	16.3431	16.142	16.0274	15.9897	Rattus	-0.242365	-0.0532293	0.318783	0.42697	-0.0142183	-0.174917	0.0041742	0.0416205	16.3345	16.0921	16.1595	16.1063	-0.174917
A0A8I5ZSB6	A0A8I5ZSB6	Lsp1	-0.0865907	0.271084	0.349404	-0.0248944	0.736775	0.868769	NA	NA	17.2353	16.8201	16.8974	16.7152	16.8723	16.8773	16.836	16.8668	17.0554	16.5564	16.7368	17.0039	17.0485	16.9567	16.9679	17.0382	17.1194	16.7991	16.8768	16.8113	16.7443	16.8221	16.7257	Rattus	-0.0865907	-0.225886	0.00536797	0.018112	0.0248944	0.114401	0.15003	0.381057	16.908	16.8215	17.0224	16.7966	0.114401
A0A8I5ZSH4	A0A8I5ZSH4	Chuk	-0.0499919	0.516108	0.590082	0.125602	0.095998	0.309526	NA	NA	14.9994	15.3967	15.2404	15.3442	15.1419	15.2273	15.1978	15.1429	15.0609	15.2844	15.134	15.3309	15.3505	15.5217	15.4131	15.3464	15.4425	15.2623	15.4177	15.3612	15.1225	15.09	15.5472	Rattus	-0.0499919	-0.100691	0.177187	0.269589	-0.125602	0.1763	0.0295442	0.148438	15.2245	15.1745	15.4008	15.3001	0.1763
A0A8I5ZSJ6	A0A8I5ZSJ6	Arih1	-0.277027	0.0109018	0.026013	0.214302	0.0343357	0.180852	NA	NA	16.0705	15.7707	15.6751	15.737	15.5792	15.4608	15.7939	15.5697	15.2993	15.5749	15.2384	15.8736	15.4559	15.7779	15.8998	15.8828	15.7883	15.7009	15.7029	15.9492	15.5693	15.6554	15.645	Rattus	-0.277027	-0.0759255	0.432609	0.537032	-0.214302	0.0132008	0.895778	0.957331	15.7665	15.4895	15.7797	15.7038	0.0132008
A0A8I5ZSJ8	A0A8I5ZSJ8	Mff	0.0320166	0.752932	0.803804	-0.112254	0.253712	0.501417	NA	NA	14.4535	14.7775	14.6769	14.8266	14.7849	14.747	14.8463	14.5556	15.0808	14.4057	14.7801	14.8592	14.8654	14.7849	14.7982	14.6402	14.6782	14.3719	14.6656	14.8393	14.702	14.7337	14.4296	Rattus	0.0320166	-0.147362	0.138162	0.219624	0.112254	0.0671247	0.510926	0.730147	14.7039	14.7359	14.771	14.6237	0.0671247
A0A8I5ZSK1	A0A8I5ZSK1	Pum2	-0.300036	0.00371991	0.0114097	0.141836	0.121915	0.349794	NA	NA	16.6423	16.3085	16.2531	16.3225	16.4147	16.2138	16.2018	16.0782	16.1076	15.67	16.2578	16.1218	15.9667	16.1488	16.241	16.1756	16.094	16.4346	16.2068	16.3827	16.1457	16.0338	16.1765	Rattus	-0.300036	0.105365	0.244754	0.346185	-0.141836	-0.263565	0.00930795	0.0700997	16.3882	16.0882	16.1247	16.23	-0.263565
A0A8I5ZSL2	A0A8I5ZSL2	Isca2-ps1	0.181281	0.00563176	0.0153391	-0.136181	0.0243743	0.153825	NA	NA	15.8161	15.8004	15.743	15.8753	15.8154	15.9895	16.0497	16.0496	15.912	15.8799	16.0672	15.6801	15.8238	15.7999	15.7887	15.5887	15.5972	15.8991	15.9135	15.7482	15.916	15.6496	16.0043	Rattus	0.181281	0.142062	0.0194265	0.04842	0.136181	-0.0969625	0.115003	0.329255	15.81	15.9913	15.7131	15.8551	-0.0969625
A0A8I5ZSS4	A0A8I5ZSS4	Vps29	-0.191914	0.0985872	0.153787	0.0452066	0.674151	0.832584	NA	NA	17.4522	17.6984	17.5898	17.5824	17.7349	17.5541	17.4296	17.3024	17.2895	17.4072	17.5349	17.0488	16.8616	16.9514	17.2303	17.2063	16.9767	17.2396	17.1811	18.0062	17.6012	17.2445	17.5162	Rattus	-0.191914	0.418981	0.000683357	0.00355861	-0.0452066	-0.565688	4.31181440656461e-05	0.00135858	17.6115	17.4196	17.0458	17.4648	-0.565688
A0A8I5ZST1	A0A8I5ZST1	Tns3	-0.346799	2.17807661270336e-06	5.86595452420399e-05	0.0724029	0.178263	0.42463	NA	NA	17.3524	17.3097	17.1768	17.3122	17.2077	16.9049	17.0931	17.0138	16.931	16.7788	16.8283	17.2144	17.108	17.1779	17.1641	17.028	17.1602	16.9933	17.0576	17.1067	16.8524	17.0175	16.9569	Rattus	-0.346799	-0.144727	0.0109337	0.0309191	-0.0724029	-0.129669	0.0267234	0.139867	17.2718	16.925	17.1421	16.9974	-0.129669
A0A8I5ZSU6	A0A8I5ZSU6	Coro1b	-0.0795738	0.0960366	0.150546	0.0697903	0.123971	0.351637	NA	NA	18.7492	19.026	18.9178	18.9439	18.9541	18.8013	18.9004	18.8882	18.8666	18.819	18.7562	18.8942	19.0314	18.8815	18.8394	18.9153	18.845	18.8513	18.9369	18.9743	18.885	18.8488	18.9542	Rattus	-0.0795738	0.00728506	0.868918	0.908644	-0.0697903	-0.0170686	0.712719	0.860692	18.9182	18.8386	18.9011	18.9084	-0.0170686
A0A8I5ZSX1	A0A8I5ZSX1	Tbk1	-0.148902	0.15534	0.222606	-0.00426748	0.96512	0.982294	NA	NA	14.5644	13.9554	13.9239	13.9409	14.0497	14.2113	13.9209	13.6432	14.0148	13.9598	13.8777	13.7181	13.6627	13.6777	13.8093	13.931	13.8597	13.898	13.8452	14.1279	13.8516	13.9987	13.8806	Rattus	-0.148902	0.157273	0.117342	0.193698	0.00426748	-0.310442	0.00563772	0.0510725	14.0868	13.9379	13.7764	13.9337	-0.310442
A0A8I5ZT11	A0A8I5ZT11	Xpot	-0.108095	0.0861198	0.137235	-0.010537	0.85593	0.92909	NA	NA	16.3837	16.5046	16.2782	16.4683	16.4669	16.4566	16.4012	16.2866	16.2186	16.2408	16.2696	16.2065	16.1866	16.2229	16.3618	16.3515	16.2022	16.3388	16.303	16.5217	16.1553	16.2224	16.2691	Rattus	-0.108095	0.0464498	0.426727	0.531997	0.010537	-0.165082	0.0118502	0.0835769	16.4203	16.3123	16.2553	16.3017	-0.165082
A0A8I5ZT34	A0A8I5ZT34	Gpat4	0.227318	0.0130949	0.0301015	-0.0936464	0.255927	0.503105	NA	NA	14.7042	14.8613	14.5877	14.839	14.7082	14.9861	15.0566	15.0261	14.7965	14.8689	15.0701	14.554	14.5172	14.3968	14.3379	14.5238	14.4904	14.9754	15.069	14.9537	14.4454	14.8288	14.9703	Rattus	0.227318	0.403743	4.92720453141247e-05	0.000486841	0.0936464	-0.270072	0.00406399	0.0408372	14.7401	14.9674	14.47	14.8738	-0.270072
A0A8I5ZT38	A0A8I5ZT38	Osbpl9	-0.0190412	0.783417	0.8295	0.0332524	0.615378	0.801909	NA	NA	16.1984	16.116	16.2977	16.1701	16.1897	16.1397	16.3258	16.3244	16.144	16.0972	16.021	16.1905	15.9287	16.2423	16.2857	16.2874	16.3036	16.3249	16.3308	16.1143	16.0751	16.2298	16.1768	Rattus	-0.0190412	0.00223465	0.972987	0.980328	-0.0332524	0.0119766	0.862668	0.939606	16.1944	16.1753	16.2064	16.2086	0.0119766
A0A8I5ZT87	A0A8I5ZT87	Mycbp	-0.190121	0.143852	0.209258	0.212221	0.0898456	0.298524	NA	NA	14.9702	15.0656	14.5469	15.1232	15.0508	14.8394	14.9516	15.0208	14.5322	14.9297	14.2937	15.1871	15.0128	15.0866	15.3329	15.1279	15.0688	15.2584	15.0064	15.1133	14.6534	14.829	14.9802	Rattus	-0.190121	-0.162573	0.18783	0.282564	-0.212221	0.184673	0.15513	0.386891	14.9514	14.7612	15.136	14.9735	0.184673
A0A8I5ZT93	A0A8I5ZT93	Pcyt2	-0.229121	0.000579196	0.00274042	0.154406	0.0095451	0.0985454	NA	NA	17.5929	17.5068	17.614	17.385	17.3486	17.2374	17.3948	17.3101	17.1599	17.2622	17.1977	17.5183	17.2985	17.4372	17.544	17.5188	17.4139	17.4011	17.3407	17.5614	17.4198	17.3491	17.4163	Rattus	-0.229121	-0.0403563	0.465856	0.567082	-0.154406	-0.0343582	0.553048	0.757901	17.4895	17.2604	17.4551	17.4148	-0.0343582
A0A8I5ZTA3	A0A8I5ZTA3	Sec16a	-0.0780752	0.106326	0.163883	-0.0399208	0.376265	0.614871	NA	NA	16.4083	16.3338	16.2936	16.1805	16.2932	16.2726	16.1988	16.1816	16.3428	16.1147	16.2324	16.337	16.4107	16.4346	16.3875	16.3442	16.3155	16.1728	16.2271	16.3087	16.0712	16.1574	16.1661	Rattus	-0.0780752	-0.187687	0.000331664	0.00207415	0.0399208	0.069691	0.147023	0.375267	16.3019	16.2238	16.3716	16.1839	0.069691
A0A8I5ZTD2	A0A8I5ZTD2	Nipsnap3a	0.183218	0.0179657	0.0384582	-0.0764812	0.274941	0.523349	NA	NA	15.9628	16.0632	15.9405	16.018	16.1159	16.1344	16.224	16.0636	16.3072	16.2564	16.2342	15.5629	15.6465	15.478	15.5029	15.6634	15.4808	15.7958	16.1721	16.2982	16.2898	16.0129	16.1921	Rattus	0.183218	0.571046	2.84786881479183e-08	2.45628685275795e-06	0.0764812	-0.46431	1.61854463222576e-06	9.41999069919075e-05	16.0201	16.2033	15.5558	16.1268	-0.46431
A0A8I5ZTD5	A0A8I5ZTD5	Itprid2	0.0701485	0.446775	0.525319	-0.0984356	0.2665	0.514363	NA	NA	14.9538	15.0517	14.4875	14.5679	14.6119	14.8863	14.8987	14.9199	14.7443	14.5355	14.8436	15.0352	14.8457	14.7349	14.887	14.8229	14.9802	14.7503	14.7502	14.7634	14.5797	14.5945	14.7996	Rattus	0.0701485	-0.178041	0.0512096	0.101439	0.0984356	0.149754	0.112379	0.325575	14.7346	14.8047	14.8843	14.7063	0.149754
A0A8I5ZTF8	A0A8I5ZTF8	Pcid2	0.240774	0.0179151	0.0383991	-0.0403414	0.657374	0.825474	NA	NA	14.6358	14.3864	14.7233	14.3237	14.4107	15.0055	14.6408	14.8056	14.8042	14.6173	14.5471	14.5471	14.2913	14.3699	14.4649	14.3688	14.609	14.67	14.9388	14.8916	14.6338	14.5764	14.4677	Rattus	0.240774	0.254586	0.00958763	0.0281709	0.0403414	-0.0541532	0.570804	0.77277	14.496	14.7368	14.4418	14.6964	-0.0541532
A0A8I5ZTF9	A0A8I5ZTF9	Akr1b1	0.33733	0.0704373	0.116041	-0.158912	0.357705	0.597137	NA	NA	16.3557	16.2434	15.8083	15.3007	16.0131	16.2132	16.1052	15.9493	15.976	16.8474	16.5982	15.2256	15.8515	15.5906	15.363	15.8982	15.514	16.0564	16.1206	16.4506	16.0289	15.9531	16.1263	Rattus	0.33733	0.548803	0.00372472	0.0135743	0.158912	-0.370385	0.0486265	0.203142	15.9442	16.2816	15.5738	16.1226	-0.370385
A0A8I5ZTG0	A0A8I5ZTG0	Cdc23	-0.0663705	0.387984	0.469664	0.0416684	0.567855	0.764926	NA	NA	16.0005	16.0464	16.0524	15.9996	16.0341	15.9315	16.1146	15.9968	15.9024	16.0607	15.7553	15.7848	15.4434	15.7427	15.7448	15.8957	15.7743	16.0818	15.9189	16.1571	15.7881	15.9146	16.1509	Rattus	-0.0663705	0.270946	0.00105432	0.00502869	-0.0416684	-0.295648	0.000728359	0.011127	16.0266	15.9602	15.731	16.0019	-0.295648
A0A8I5ZTH4	A0A8I5ZTH4	Fryl	0.0132058	0.890884	0.913799	0.0145284	0.874236	0.939356	NA	NA	14.5955	15.0641	15.0729	15.0022	15.0645	15.0969	15.0223	14.9059	14.9396	14.9926	14.8808	15.0381	14.6766	14.8244	14.9962	15.0442	15.0114	15.2001	14.9895	15.1532	15.0278	14.6379	14.9168	Rattus	0.0132058	0.055718	0.545427	0.638774	-0.0145284	-0.0279837	0.771447	0.898011	14.9598	14.973	14.9318	14.9876	-0.0279837
A0A8I5ZTL1	A0A8I5ZTL1	Wipi1	-0.0299962	0.831078	0.867174	-0.203401	0.138994	0.373313	NA	NA	15.6043	14.9881	14.834	14.867	14.7835	15.0444	15.1545	14.8529	14.8058	15.0583	14.9964	15.1381	15.2989	15.1683	15.0733	15.047	15.1361	15.065	14.8349	14.9571	14.1391	14.92	14.7758	Rattus	-0.0299962	-0.361636	0.0122447	0.0337503	0.203401	0.128238	0.366088	0.619119	15.0154	14.9854	15.1436	14.782	0.128238
A0A8I5ZTM5	A0A8I5ZTM5	Thada	-0.107914	0.246641	0.323437	0.014079	0.87211	0.938018	NA	NA	15.4422	15.5914	15.8706	15.6495	15.5156	15.4393	15.6343	15.4878	15.5622	15.525	15.3872	15.6664	15.6624	15.8474	15.8025	15.7035	15.6621	15.2706	15.608	15.6888	15.8323	15.2215	15.4989	Rattus	-0.107914	-0.20403	0.0275569	0.0628129	-0.014079	0.110195	0.237097	0.486428	15.6139	15.5059	15.7241	15.52	0.110195
A0A8I5ZTN5	A0A8I5ZTN5	Adsl	-0.0918929	0.0739845	0.120874	0.0975367	0.0485488	0.213141	NA	NA	18.0043	17.869	17.921	17.8386	17.6691	17.8036	17.8057	17.8198	17.7551	17.789	17.6378	17.909	17.8782	17.8981	17.9484	17.9248	17.8288	17.8124	17.8601	17.9928	17.8214	17.8326	17.877	Rattus	-0.0918929	-0.0318357	0.502553	0.601843	-0.0975367	0.0374795	0.452294	0.688778	17.8604	17.7685	17.8979	17.866	0.0374795
A0A8I5ZTQ7	A0A8I5ZTQ7	Zc3h4	-0.245549	0.0115548	0.0272885	0.117141	0.181892	0.428347	NA	NA	16.1547	15.6889	15.6238	15.6873	15.6756	15.5526	15.6012	15.6092	15.6473	15.2628	15.45	15.9474	15.598	15.697	15.9557	15.9701	15.7656	15.656	15.7637	15.6518	15.5735	15.5493	15.6316	Rattus	-0.245549	-0.184652	0.04083	0.0849854	-0.117141	0.0562435	0.534477	0.745665	15.7661	15.5205	15.8223	15.6377	0.0562435
A0A8I5ZU03	A0A8I5ZU03	Tnfrsf22	0.228932	0.286081	0.364872	-0.599259	0.0065747	0.0814948	NA	NA	13.9404	13.7034	12.959	13.4394	13.5758	13.3618	13.7715	13.1983	14.3207	13.4234	14.4397	13.7447	14.0851	13.6352	13.3427	13.1061	13.8297	13.241	13.2058	13.0479	12.9994	13.3376	13.088	Rattus	0.228932	-0.470639	0.0277242	0.0630649	0.599259	0.100311	0.636618	0.813707	13.5236	13.7525	13.6239	13.1533	0.100311
A0A8I5ZU57	A0A8I5ZU57	Ccny	0.0684695	0.363016	0.445036	0.0560359	0.433778	0.664388	NA	NA	14.3125	14.4794	14.5076	14.235	14.2758	14.4156	14.577	14.2977	14.4519	14.4883	14.3527	14.4042	14.3769	14.3059	14.5594	14.4483	14.3305	14.5389	14.7472	14.2971	14.5936	14.3863	14.3564	Rattus	0.0684695	0.0823536	0.253813	0.35631	-0.0560359	0.0421518	0.573208	0.773747	14.3621	14.4305	14.4042	14.4866	0.0421518
A0A8I5ZU65	A0A8I5ZU65	Psmc6	-0.119608	0.00843049	0.021243	0.0703384	0.0880994	0.295569	NA	NA	18.74	18.8052	18.8494	18.902	18.7853	18.6561	18.7819	18.763	18.7633	18.5875	18.629	18.8635	18.9858	18.8992	18.8694	18.861	18.9667	18.7357	18.819	18.779	18.7	18.78	18.789	Rattus	-0.119608	-0.140468	0.00173642	0.00747276	-0.0703384	0.0911982	0.0381042	0.174311	18.8164	18.6968	18.9076	18.7671	0.0911982
A0A8I5ZU77	A0A8I5ZU77	Dglucy	0.144967	0.00235664	0.00799711	0.0645136	0.122946	0.349895	NA	NA	16.3776	16.3102	16.4131	16.4759	16.3674	16.5858	16.5441	16.4937	16.5725	16.3883	16.6185	16.4486	16.3819	16.3971	16.477	16.46	16.409	16.5481	16.6473	16.5111	16.5667	16.6381	16.6788	Rattus	0.144967	0.169401	0.00035999	0.00218303	-0.0645136	0.0400801	0.352315	0.607659	16.3889	16.5338	16.4289	16.5983	0.0400801
A0A8I5ZU93	A0A8I5ZU93	Cops7a	-0.216228	0.000321536	0.00175881	0.0584038	0.240489	0.488553	NA	NA	17.1634	16.8923	17.0756	17.0678	16.9344	16.805	16.9137	16.823	16.8621	16.8403	16.6189	17.025	16.9404	17.0542	17.053	17.0285	17.0073	16.9674	16.8258	16.8939	16.8709	16.8508	16.8045	Rattus	-0.216228	-0.149171	0.00546337	0.0183442	-0.0584038	-0.00865384	0.866225	0.941006	17.0267	16.8105	17.0181	16.8689	-0.00865384
A0A8I5ZU99	A0A8I5ZU99	Ppm1l	0.297925	1.48056673719182e-05	0.000202295	-0.0629076	0.233651	0.48125	NA	NA	16.2253	16.3313	16.2738	16.2939	16.6007	16.7643	16.6141	16.6991	16.6046	16.6106	16.5647	16.4339	16.4102	16.2994	16.3854	16.3302	16.2681	16.5085	16.5886	16.6036	16.5815	16.5633	16.6345	Rattus	0.297925	0.225471	0.000233524	0.00163433	0.0629076	0.00954657	0.860968	0.938496	16.345	16.6429	16.3545	16.58	0.00954657
A0A8I5ZUB6	A0A8I5ZUB6	Golgb1	0.167523	0.000319024	0.00174935	-0.0566206	0.145099	0.38116	NA	NA	16.7817	16.7115	16.639	16.6406	16.8088	16.9481	16.8347	16.8159	16.8586	16.8511	16.9946	16.7144	16.6818	16.6597	16.7217	16.6887	16.6402	16.8335	16.8981	16.7781	16.7872	16.8464	16.82	Rattus	0.167523	0.142777	0.00096017	0.00465257	0.0566206	-0.031875	0.426113	0.667464	16.7163	16.8838	16.6844	16.8272	-0.031875
A0A8I5ZUH6	A0A8I5ZUH6	Cdk14	-0.0528368	0.381677	0.464202	-0.00183245	0.974389	0.985551	NA	NA	18.3796	18.3819	18.3156	18.2789	18.279	18.2752	18.4301	18.3432	18.3062	18.17	18.1202	18.189	18.1934	18.3529	18.3294	18.2903	18.2064	18.3627	18.3516	18.3908	18.0813	18.1538	18.2936	Rattus	-0.0528368	0.0120929	0.832295	0.879903	0.00183245	-0.0667621	0.271484	0.525299	18.327	18.2741	18.2602	18.2723	-0.0667621
A0A8I5ZUI2	A0A8I5ZUI2	Ano10	0.274351	1.06977898718255e-05	0.000164033	-0.0175488	0.707448	0.850908	NA	NA	17.4391	17.5019	17.4149	17.526	17.6738	17.892	17.7261	17.7495	17.8241	17.6936	17.8276	17.5257	17.4375	17.5181	17.4191	17.4702	17.5235	17.6507	17.7919	17.7269	17.8672	17.734	17.837	Rattus	0.274351	0.285578	3.17399719547397e-06	7.10289102122282e-05	0.0175488	-0.0287758	0.558302	0.761822	17.5111	17.7855	17.4823	17.7679	-0.0287758
A0A8I5ZUI9	A0A8I5ZUI9	Mrpl51	0.748814	0.000484928	0.00240388	-0.538981	0.00538133	0.0731517	NA	NA	14.3161	14.0175	13.7229	13.9653	14.1161	14.8313	14.405	14.6006	15.0366	14.9042	14.8808	13.9581	14.7153	14.0256	13.8672	14.0835	14.3069	14.305	14.2356	14.2258	13.3926	14.5497	14.7158	Rattus	0.748814	0.0780047	0.65933	0.738336	0.538981	0.131829	0.479055	0.704814	14.0276	14.7764	14.1594	14.2374	0.131829
A0A8I5ZUL4	A0A8I5ZUL4	Nexn	-0.202074	0.0450491	0.0809814	0.0148477	0.871402	0.93777	NA	NA	20.315	20.0738	20.0661	19.9587	20.0784	19.9916	20.0812	20.0297	20.0473	19.3604	19.8676	20.1159	20.2782	20.1042	20.0231	20.0376	20.0762	19.9198	19.9873	19.8906	19.864	20.0075	19.7976	Rattus	-0.202074	-0.194726	0.0430026	0.0883089	-0.0148477	0.00749982	0.937844	0.971581	20.0984	19.8963	20.1059	19.9112	0.00749982
A0A8I5ZUN1	A0A8I5ZUN1	Blvrb	-0.106753	0.0623936	0.105303	-0.0302969	0.564915	0.763798	NA	NA	20.3473	20.3164	20.3868	20.2942	19.967	20.1716	20.1708	20.2423	20.12	20.1569	20.072	20.317	20.4149	20.3193	20.3582	20.2723	20.4025	20.1471	20.1076	20.0824	20.1337	20.1522	20.1289	Rattus	-0.106753	-0.22207	0.000302662	0.00195366	0.0302969	0.0850199	0.132202	0.35494	20.2623	20.1556	20.3474	20.1253	0.0850199
A0A8I5ZUQ6	A0A8I5ZUQ6	Vps53	-0.138512	0.00156348	0.00584118	0.123173	0.0027983	0.0517186	NA	NA	16.209	16.2875	16.2249	16.3256	16.284	16.0858	16.2171	16.0883	16.041	16.2479	16.086	16.1554	16.164	16.1937	16.2346	16.1894	16.2534	16.2801	16.2007	16.3061	16.216	16.2653	16.237	Rattus	-0.138512	0.0524566	0.165907	0.255052	-0.123173	-0.0677954	0.0912969	0.287856	16.2662	16.1277	16.1984	16.2509	-0.0677954
A0A8I5ZUT0	A0A8I5ZUT0	Kyat3	0.14347	0.00136336	0.00529984	0.0487717	0.204853	0.456853	NA	NA	16.406	16.4521	16.4116	16.3689	16.3391	16.5757	16.516	16.51	16.699	16.4464	16.4868	16.3903	16.3309	16.4071	16.4209	16.3491	16.4205	16.6321	16.6095	16.5666	16.5131	16.597	16.6082	Rattus	0.14347	0.201289	2.0554880822542e-05	0.000257091	-0.0487717	-0.00904727	0.819375	0.917806	16.3955	16.539	16.3865	16.5878	-0.00904727
A0A8I5ZUT2	A0A8I5ZUT2	Irgq	-0.242034	0.000840466	0.00365881	0.131822	0.0380265	0.189903	NA	NA	17.8996	17.6584	17.7892	17.6709	17.3865	17.4221	17.496	17.5728	17.3815	17.3241	17.4369	17.7564	17.7957	17.7855	17.8037	17.8446	17.8212	17.6712	17.5652	17.5378	17.5044	17.6005	17.5453	Rattus	-0.242034	-0.230481	0.000850401	0.00424688	-0.131822	0.120269	0.067896	0.241486	17.6809	17.4389	17.8012	17.5707	0.120269
A0A8I5ZUT8	A0A8I5ZUT8	Ct55	0.111389	0.259498	0.337519	-0.383331	0.000391691	0.0151764	NA	NA	14.2015	14.132	14.2542	14.382	14.6462	14.5965	14.2033	14.5681	14.4535	14.3973	14.3888	13.9793	14.2178	14.3594	14.2415	14.315	13.9002	13.922	14.1753	13.9557	14.1245	13.9223	14.2076	Rattus	0.111389	-0.117631	0.213196	0.312215	0.383331	-0.154311	0.123099	0.341118	14.3232	14.4346	14.1689	14.0512	-0.154311
A0A8I5ZUU8	A0A8I5ZUU8	Xrn2	-0.0115595	0.789151	0.833865	-0.0274205	0.507672	0.724263	NA	NA	16.7682	16.7446	16.632	16.6652	16.7826	16.6844	16.7667	16.6483	16.8312	16.6898	16.6213	16.7224	16.7604	16.6882	16.7148	16.7316	16.8575	16.6857	16.759	16.7158	16.606	16.6379	16.6728	Rattus	-0.0115595	-0.066286	0.117773	0.194224	0.0274205	0.0273061	0.529143	0.74176	16.7185	16.707	16.7458	16.6795	0.0273061
A0A8I5ZUV1	A0A8I5ZUV1	Cox4i1	0.319304	1.34975487060547e-06	4.33177144519896e-05	-0.0779134	0.10729	0.327856	NA	NA	19.1207	19.138	19.0515	19.175	19.3121	19.4518	19.3787	19.4312	19.532	19.4311	19.6477	19.1174	19.1142	19.1178	19.0805	19.0542	19.1378	19.3518	19.4168	19.3006	19.5053	19.3942	19.4363	Rattus	0.319304	0.297177	1.92682298197457e-06	5.08092174864632e-05	0.0779134	-0.0557859	0.263996	0.516515	19.1595	19.4788	19.1037	19.4008	-0.0557859
A0A8I5ZUW1	A0A8I5ZUW1	Aida	-0.321452	8.82691454223445e-05	0.00067673	0.0575247	0.378519	0.616713	NA	NA	15.8878	15.6387	15.7686	15.7804	15.5521	15.5722	15.3521	15.3274	15.294	15.3501	15.5287	15.5861	15.6313	15.4658	15.722	15.5854	15.7018	15.4163	15.3492	15.6114	15.5888	15.4302	15.3737	Rattus	-0.321452	-0.153792	0.0251527	0.0588318	-0.0575247	-0.110135	0.115102	0.329255	15.7255	15.4041	15.6154	15.4616	-0.110135
A0A8I5ZUX3	A0A8I5ZUX3	Srp72	-0.0550262	0.110907	0.16968	0.055749	0.0914586	0.300838	NA	NA	17.0059	17.0585	17.0352	17.1307	17.0617	17.038	16.9452	16.9461	16.9724	17.0466	17.0718	17.0935	17.154	17.0838	17.0939	17.1068	17.0012	17.0425	17.0508	17.0835	17.058	17.055	17.0649	Rattus	-0.0550262	-0.0297408	0.356639	0.46445	-0.055749	0.0304636	0.367772	0.619457	17.0584	17.0034	17.0889	17.0591	0.0304636
A0A8I5ZV13	A0A8I5ZV13	Mettl13	0.164119	0.0152417	0.0337436	-0.0467508	0.440104	0.668636	NA	NA	14.9266	14.8995	14.8234	14.9083	14.8165	15.1208	14.979	14.8642	15.0123	15.2081	15.0494	15.072	15.1183	14.8632	14.8939	15.022	15.105	15.086	15.1507	14.9943	14.9427	14.948	14.8317	Rattus	0.164119	-0.0201594	0.737792	0.803804	0.0467508	0.137528	0.0381931	0.17445	14.8749	15.039	15.0124	14.9922	0.137528
A0A8I5ZV20	A0A8I5ZV20	Timm44	0.294481	1.33596219762769e-06	4.33177144519896e-05	-0.0131634	0.761121	0.88314	NA	NA	16.8842	16.8332	16.8956	16.8671	16.9683	17.2956	17.1304	17.1649	17.2608	17.0392	17.214	16.8852	16.8928	16.8998	16.926	16.913	16.823	17.1614	17.1715	17.0296	17.2388	17.1671	17.2576	Rattus	0.294481	0.28101	1.31955372339853e-06	3.704754352942e-05	0.0131634	0.000307323	0.994595	0.998192	16.8897	17.1842	16.89	17.171	0.000307323
A0A8I5ZV49	A0A8I5ZV49	Flna	-0.0986381	0.172725	0.241419	0.092109	0.181375	0.427614	NA	NA	21.476	21.791	21.5864	21.7718	21.8793	21.461	21.702	21.619	21.6824	21.6106	21.5386	21.7755	21.9348	21.7543	21.5735	21.6872	21.8886	21.5786	21.754	21.7985	21.6728	21.6828	21.6795	Rattus	-0.0986381	-0.0745908	0.275731	0.379623	-0.092109	0.0680616	0.341397	0.597373	21.7009	21.6023	21.769	21.6944	0.0680616
A0A8I5ZVC4	A0A8I5ZVC4	Itih2	0.818268	0.000151331	0.00101214	-0.0133318	0.938498	0.970217	NA	NA	18.4652	19.4266	18.5773	19.2541	19.4175	19.8304	19.6395	19.7584	19.5698	19.933	20.3474	17.6969	18.2842	18.4151	18.1557	18.1729	18.2727	19.8575	19.7314	20.3268	19.6253	19.7413	19.7162	Rattus	0.818268	1.66681	1.90572728371932e-09	7.32535726487028e-07	0.0133318	-0.861878	8.36578742411267e-05	0.00209388	19.0281	19.8464	18.1663	19.8331	-0.861878
A0A8I5ZVC6	A0A8I5ZVC6	Tsr1	-0.281386	0.00208437	0.00728566	-0.0298306	0.701853	0.847134	NA	NA	15.205	15.195	15.0258	14.9607	15.1141	14.875	15.0093	14.906	14.8954	14.6765	14.5501	14.9964	14.811	14.9704	15.1473	15.0867	14.994	14.8817	14.8681	14.9068	14.8714	14.6025	14.6027	Rattus	-0.281386	-0.212082	0.0114981	0.0321636	0.0298306	-0.0991345	0.232084	0.480895	15.1001	14.8187	15.001	14.7889	-0.0991345
A0A8I5ZVD9	A0A8I5ZVD9	Nxf1	5.89916639093246e-06	0.999936	0.999936	-0.0515038	0.46619	0.689152	NA	NA	15.9855	15.7109	15.6245	15.5376	15.5931	15.8229	15.6283	15.6568	15.6191	15.5792	15.8357	15.7156	15.5747	15.653	15.6204	15.6799	15.5306	15.664	15.6474	15.8094	15.4756	15.7256	15.511	Rattus	5.89916639626153e-06	0.00978145	0.889279	0.923869	0.0515038	-0.0612793	0.409253	0.655255	15.6903	15.6903	15.629	15.6388	-0.0612793
A0A8I5ZVE3	A0A8I5ZVE3	Ephb3	0.224921	0.0432485	0.0783241	0.0211464	0.834425	0.919	NA	NA	14.6499	14.5882	14.1436	14.4583	14.7783	15.0709	14.8216	14.6153	14.8563	14.7505	14.3768	14.7166	14.4243	14.4118	14.5756	14.5904	14.4694	14.7946	14.7341	14.908	14.6009	14.7878	14.7929	Rattus	0.224921	0.238388	0.0261587	0.0603998	-0.0211464	0.00767872	0.942281	0.974043	14.5237	14.7486	14.5313	14.7697	0.00767872
A0A8I5ZVH4	A0A8I5ZVH4	Rbm3	-0.208616	0.00129046	0.00507843	-0.0249321	0.648474	0.81875	NA	NA	19.1289	18.8817	19.028	18.9382	18.9562	18.6395	18.882	18.8546	18.8895	18.7325	18.6698	18.8861	18.983	18.8624	18.8574	18.8854	19.0347	18.6195	18.7635	18.7967	18.8825	18.7423	18.7138	Rattus	-0.208616	-0.165087	0.00573485	0.0190395	0.0249321	-0.0684609	0.239091	0.488327	18.9866	18.778	18.9181	18.7531	-0.0684609
A0A8I5ZVS9	A0A8I5ZVS9	Rpl10a-ps1	-0.0351967	0.707684	0.765363	0.0231938	0.795345	0.900528	NA	NA	16.9899	17.5977	17.2951	17.5428	17.6222	17.44	17.3264	17.3673	17.3132	17.5021	17.297	17.3191	17.2745	17.2271	17.5317	17.3299	17.5242	17.6111	17.3359	17.4945	17.2793	17.3132	17.3512	Rattus	-0.0351967	0.0297856	0.739191	0.804271	-0.0231938	-0.0417885	0.656393	0.826229	17.4095	17.3743	17.3678	17.3975	-0.0417885
A0A8I5ZVT2	A0A8I5ZVT2	Fndc3a	-0.121665	0.293806	0.373345	0.0505044	0.644213	0.816541	NA	NA	14.3069	14.2019	13.9969	14.2834	14.3348	14.066	14.3832	14.0455	14.1777	13.5743	14.3721	14.0818	14.2661	14.2766	14.118	14.3365	14.1238	13.9447	14.3596	14.1185	14.1648	13.9674	14.3667	Rattus	-0.121665	-0.0468426	0.668302	0.746036	-0.0505044	-0.0243176	0.831773	0.922954	14.2248	14.1031	14.2005	14.1536	-0.0243176
A0A8I5ZVX0	A0A8I5ZVX0	LOC103694557	-0.0915117	0.0180209	0.0385564	0.00999423	0.772437	0.888145	NA	NA	20.8032	20.6954	20.7514	20.758	20.625	20.6704	20.6614	20.6803	20.6615	20.5416	20.5952	20.7044	20.8092	20.751	20.7339	20.7341	20.6912	20.5817	20.6741	20.6587	20.6306	20.6576	20.6678	Rattus	-0.0915117	-0.0922249	0.0130367	0.035508	-0.00999423	0.0107074	0.767692	0.895349	20.7266	20.6351	20.7373	20.6451	0.0107074
A0A8I5ZVY6	A0A8I5ZVY6	Rint1	0.083921	0.262102	0.340478	-0.133368	0.0681378	0.256369	NA	NA	15.0679	14.8327	14.9303	14.751	15.125	15.163	14.8225	14.9247	15.0039	15.2083	15.0293	14.8247	14.8846	14.7543	14.8082	14.8431	14.9076	15.1002	14.8883	14.7614	14.9456	14.8542	14.8018	Rattus	0.083921	0.054828	0.438721	0.542667	0.133368	-0.104275	0.166737	0.402269	14.9414	15.0253	14.8371	14.8919	-0.104275
A0A8I5ZVZ0	A0A8I5ZVZ0	Luc7l3	-0.0622625	0.341197	0.422162	0.0334748	0.588814	0.779464	NA	NA	16.8597	16.7663	16.7986	16.6466	16.8204	16.7513	16.8179	16.4873	16.8496	16.5692	16.8211	16.8353	16.8365	16.8734	16.8514	16.9711	16.7441	16.7662	16.7922	16.8953	16.7214	16.5915	16.7305	Rattus	-0.0622625	-0.102449	0.107325	0.180547	-0.0334748	0.0736614	0.262101	0.514267	16.7783	16.7161	16.852	16.7495	0.0736614
A0A8I5ZW03	A0A8I5ZW03	Leng9	-0.436967	0.00514695	0.0143469	0.0260541	0.847735	0.926022	NA	NA	15.4875	15.2803	15.3736	15.2657	15.2356	14.8747	15.032	15.1168	14.8842	14.8389	14.6028	15.1613	14.9939	15.0417	15.078	14.9157	16.0678	14.9559	14.9109	15.0507	14.934	14.7795	14.8747	Rattus	-0.436967	-0.292083	0.040413	0.084372	-0.0260541	-0.11883	0.407279	0.653177	15.3285	14.8916	15.2097	14.9176	-0.11883
A0A8I5ZW22	A0A8I5ZW22	Lars1	-0.10197	0.00357171	0.0110598	0.0805635	0.0129946	0.115198	NA	NA	18.0557	18.07	18.1308	18.095	18.106	17.9943	18.0468	18.0153	18.0158	17.9646	17.9004	18.0932	18.1112	18.1231	18.0799	18.1213	18.1769	18.0153	18.0798	18.1162	18.0542	18.0454	18.1098	Rattus	-0.10197	-0.0474796	0.125424	0.20395	-0.0805635	0.026073	0.41319	0.657168	18.0915	17.9895	18.1176	18.0701	0.026073
A0A8I5ZW24	A0A8I5ZW24	Ccdc88a	-0.351416	0.0437243	0.0789784	0.33112	0.0460355	0.207693	NA	NA	15.2735	15.3454	14.814	15.0103	15.153	15.1557	14.8169	15.0185	14.5589	14.543	14.5138	15.1964	14.7091	15.2114	15.2733	15.12	14.4709	15.3273	15.4146	15.343	14.7506	14.6977	15.0605	Rattus	-0.351416	0.102073	0.52124	0.620453	-0.33112	-0.122369	0.46409	0.695128	15.1192	14.7678	14.9969	15.0989	-0.122369
A0A8I5ZW49	A0A8I5ZW49	Nipsnap1	0.463989	3.0460866516447e-07	1.85452922614839e-05	-0.164077	0.013621	0.117604	NA	NA	17.8041	17.697	17.6407	17.6361	17.8111	18.1642	18.0246	18.0725	18.2727	18.3418	18.2151	17.7717	17.7521	17.8047	17.6905	17.744	17.834	17.9359	18.1263	17.7761	18.0599	18.0303	18.1779	Rattus	0.463989	0.251583	0.000459227	0.00262234	0.164077	0.0483295	0.45928	0.691929	17.7178	18.1818	17.7661	18.0177	0.0483295
A0A8I5ZW97	A0A8I5ZW97	Abcg3l2	0.206981	0.0241504	0.0488436	0.0713646	0.390644	0.628798	NA	NA	16.1705	15.8178	15.7979	16.0092	16.164	16.3037	16.0012	16.1171	16.0721	16.1978	16.5013	15.9935	15.8776	15.8845	15.8614	15.9884	15.6517	16.3429	16.2275	16.143	16.3577	16.3348	16.2155	Rattus	0.206981	0.394033	7.88077497581818e-05	0.000700138	-0.0713646	-0.115687	0.189634	0.429008	15.9919	16.1989	15.8762	16.2702	-0.115687
A0A8I5ZWC6	A0A8I5ZWC6	Kpna3	-0.107813	0.0168131	0.0365195	0.00342506	0.932077	0.967846	NA	NA	17.2328	17.1333	17.2586	17.143	17.2054	17.1035	17.2324	17.1869	16.9687	16.9951	17.0343	17.2053	17.2336	17.1838	17.2527	17.1702	17.23	17.1158	17.0873	17.0889	17.0596	17.0871	17.1028	Rattus	-0.107813	-0.122377	0.00547501	0.0183535	-0.00342506	0.0179891	0.670138	0.834473	17.1946	17.0868	17.2126	17.0902	0.0179891
A0A8I5ZWC8	A0A8I5ZWC8	Rbm25l1	0.12141	0.154396	0.221676	-0.0479014	0.547885	0.751572	NA	NA	16.5638	16.363	16.2621	16.1614	16.4554	16.5283	16.5812	16.4015	16.6618	16.078	16.6444	16.4923	16.6297	16.4437	16.5312	16.4697	16.5779	16.4198	16.4737	16.5152	16.3902	16.3834	16.4257	Rattus	0.12141	-0.0894452	0.266679	0.370445	0.0479014	0.162954	0.0603962	0.225464	16.3611	16.4825	16.5241	16.4346	0.162954
A0A8I5ZWF3	A0A8I5ZWF3	ENSRNOG00000068086	-0.121422	0.100541	0.156246	-0.00115528	0.986505	0.991776	NA	NA	17.5131	17.3417	17.3396	17.2553	17.4262	17.1413	17.3141	17.3531	17.0541	17.3979	17.262	17.3516	17.4661	17.4114	17.3502	17.4619	17.43	17.5755	17.1926	17.229	17.2275	17.1739	17.117	Rattus	-0.121422	-0.159264	0.0276693	0.0629747	0.00115528	0.0366863	0.609658	0.799488	17.3752	17.2538	17.4119	17.2526	0.0366863
A0A8I5ZWK0	A0A8I5ZWK0	Drg2	-0.10433	0.157971	0.225247	0.0391921	0.570528	0.766382	NA	NA	17.6969	17.8129	17.7882	17.6776	17.7112	17.7768	17.6568	17.5559	17.5663	17.601	17.6414	17.3939	17.1963	17.1561	17.2385	17.4181	17.2624	17.5715	17.5202	17.9789	17.7909	17.4933	17.6786	Rattus	-0.10433	0.394679	7.82958110758682e-06	0.000127116	-0.0391921	-0.459817	1.7678204907476e-06	9.75836910892673e-05	17.7374	17.633	17.2776	17.6722	-0.459817
A0A8I5ZWK4	A0A8I5ZWK4	ENSRNOG00000068856	0.222089	0.00305229	0.00980948	-0.163603	0.0174135	0.129484	NA	NA	22.4896	22.7263	22.7516	22.8181	22.6266	22.8671	22.8406	22.8655	22.9446	22.9918	22.9175	22.7223	23.0272	22.6579	22.6911	22.7373	22.8521	22.7769	22.8593	22.7321	22.5304	22.7874	22.7595	Rattus	0.222089	-0.0403916	0.532046	0.627721	0.163603	0.0988779	0.152565	0.384197	22.6824	22.9045	22.7813	22.7409	0.0988779
A0A8I5ZWL7	A0A8I5ZWL7	Mix23	0.344618	1.02025327940903e-06	3.70513033048543e-05	-0.0979809	0.0587636	0.236613	NA	NA	16.0066	16.0482	15.9286	15.9691	16.0364	16.3523	16.2434	16.3057	16.5464	16.2427	16.364	16.1445	16.1757	16.1664	16.2076	16.0192	16.0716	16.2199	16.3206	16.1443	16.1601	16.3133	16.3083	Rattus	0.344618	0.113581	0.0306063	0.0679411	0.0979809	0.133056	0.01705	0.10411	15.9978	16.3424	16.1308	16.2444	0.133056
A0A8I5ZWM9	A0A8I5ZWM9	Vps41	-0.0801982	0.14192	0.206956	0.124746	0.0210422	0.140962	NA	NA	15.3559	15.5929	15.6021	15.5133	15.7366	15.4758	15.51	15.4968	15.4654	15.482	15.4496	15.6175	15.4094	15.5297	15.6246	15.563	15.6044	15.6321	15.6596	15.6301	15.6129	15.4659	15.6275	Rattus	-0.0801982	0.0466014	0.363273	0.469876	-0.124746	-0.00205318	0.969241	0.986881	15.5601	15.48	15.5581	15.6047	-0.00205318
A0A8I5ZWP8	A0A8I5ZWP8	LOC108350600	-0.0798375	0.19985	0.272883	0.0898571	0.132994	0.365115	NA	NA	16.0656	15.9751	15.8819	15.9028	16.1675	15.8075	15.9134	15.9029	15.9313	15.8767	16.0806	15.9534	15.9976	16.1543	15.8744	15.9598	15.9009	15.8732	16.0071	16.1558	16.0288	15.9536	16.0331	Rattus	-0.0798375	0.0351905	0.54745	0.6406	-0.0898571	-0.025171	0.680929	0.840386	15.9986	15.9187	15.9734	16.0086	-0.025171
A0A8I5ZWR8	A0A8I5ZWR8	Trim3	-0.0420242	0.490428	0.566668	-0.0426112	0.463639	0.687488	NA	NA	16.0119	15.8129	15.8292	15.6759	15.7909	15.8295	15.8031	15.6644	15.6698	15.8647	15.8613	15.8675	15.6818	15.7943	15.8939	15.8807	15.73	15.834	15.7483	15.8392	15.5728	15.7165	15.7264	Rattus	-0.0420242	-0.0684751	0.243442	0.345509	0.0426112	-0.0161603	0.789897	0.904612	15.8242	15.7821	15.808	15.7395	-0.0161603
A0A8I5ZWS4	A0A8I5ZWS4	Hook3	-0.235843	2.95028006194236e-05	0.000321885	0.0886005	0.0508843	0.218222	NA	NA	17.5339	17.3768	17.3864	17.3372	17.2845	17.2417	17.2331	17.2049	17.1169	16.9842	17.1068	17.3816	17.3928	17.3684	17.3603	17.3523	17.3527	17.2544	17.2429	17.2432	17.226	17.2868	17.1658	Rattus	-0.235843	-0.131472	0.00567886	0.0189143	-0.0886005	-0.0157702	0.729294	0.873129	17.3838	17.1479	17.368	17.2365	-0.0157702
A0A8I5ZWV5	A0A8I5ZWV5	Ubap2l	-0.229129	0.00366642	0.0112771	-0.0335787	0.622248	0.803508	NA	NA	16.9155	16.5972	16.6199	16.5107	16.5805	16.3271	16.5099	16.5132	16.475	16.3339	16.3346	16.6127	16.6116	16.4938	16.5832	16.5582	16.5593	16.4299	16.4615	16.5409	16.3252	16.4326	16.1021	Rattus	-0.229129	-0.187744	0.0105876	0.0303851	0.0335787	-0.0749631	0.299033	0.551178	16.6447	16.4156	16.5698	16.382	-0.0749631
A0A8I5ZWY3	A0A8I5ZWY3	Mageb7	-0.237807	0.00632553	0.0168409	-0.0415087	0.586141	0.776768	NA	NA	16.2208	15.6487	15.7091	15.6501	15.7133	15.6803	15.5435	15.4739	15.4832	15.4571	15.6655	15.7219	15.629	15.4879	15.7088	15.6227	15.5516	15.5583	15.4781	15.5994	15.4947	15.4627	15.4612	Rattus	-0.237807	-0.111267	0.152758	0.238559	0.0415087	-0.168049	0.0443464	0.191774	15.7884	15.5506	15.6203	15.5091	-0.168049
A0A8I5ZX46	A0A8I5ZX46	Fkbp5	-0.205642	0.0674432	0.111955	0.0360843	0.72669	0.862281	NA	NA	15.7589	15.5763	15.3454	15.4338	15.6948	15.5903	15.4242	15.2943	15.1948	15.0322	15.6012	15.4588	15.421	15.3175	15.5707	15.4884	15.2431	15.728	15.4047	15.4638	15.3095	15.3457	15.1019	Rattus	-0.205642	-0.0243106	0.813691	0.864813	-0.0360843	-0.145247	0.188018	0.426203	15.5618	15.3562	15.4166	15.3923	-0.145247
A0A8I5ZX95	A0A8I5ZX95	Nudt21	-0.184445	0.00406188	0.0120804	0.102081	0.0760353	0.271368	NA	NA	17.5269	17.5026	17.5661	17.5437	17.7309	17.282	17.5323	17.4416	17.5163	17.4162	17.1491	17.5395	17.5331	17.5364	17.5441	17.4914	17.6879	17.4829	17.5171	17.5271	17.4859	17.4417	17.4954	Rattus	-0.184445	-0.0636967	0.257767	0.360207	-0.102081	-0.0186667	0.748526	0.884131	17.5741	17.3896	17.5554	17.4917	-0.0186667
A0A8I5ZXC1	A0A8I5ZXC1	Pmvk	0.350162	0.0136563	0.0309791	-0.343173	0.0115439	0.109302	NA	NA	14.5053	14.576	14.3742	14.4299	14.3917	14.832	14.4665	14.6058	14.6678	15.2288	15.0326	14.3184	14.9285	14.3327	14.1306	14.1982	14.239	14.7073	14.3695	14.6074	14.2465	14.4489	14.3949	Rattus	0.350162	0.104524	0.410316	0.515855	0.343173	-0.0975351	0.463116	0.694422	14.4554	14.8056	14.3579	14.4624	-0.0975351
A0A8I5ZXC8	A0A8I5ZXC8	Mrps16	0.164296	0.404574	0.484226	0.21033	0.266127	0.514349	NA	NA	16.4395	17.5065	17.4434	17.5655	17.5616	17.2792	17.5743	17.3224	18.0799	17.4903	17.0594	17.1873	17.5719	17.7261	17.5047	17.4313	18.1144	17.5686	17.9181	17.6699	17.6026	17.4377	17.8706	Rattus	0.164296	0.0886441	0.635338	0.716615	-0.21033	0.285982	0.153259	0.38524	17.3033	17.4676	17.5893	17.6779	0.285982
A0A8I5ZXD6	A0A8I5ZXD6	Fam114a1	-0.189007	0.000123353	0.000869569	0.0602628	0.134148	0.366598	NA	NA	18.0465	17.9549	17.9269	17.9364	17.8849	17.7455	17.787	17.8369	17.8613	17.634	17.7008	17.9218	18.0311	17.993	17.9851	17.9497	18.0304	17.8199	17.8648	17.8518	17.7382	17.8402	17.8122	Rattus	-0.189007	-0.163974	0.000343047	0.00211365	-0.0602628	0.0352304	0.395329	0.64425	17.9499	17.7609	17.9852	17.8212	0.0352304
A0A8I5ZXE0	A0A8I5ZXE0	Dido1	0.122776	0.37361	0.456671	-0.189556	0.155556	0.39751	NA	NA	14.2179	13.8146	13.3263	13.4503	13.5565	13.9646	13.5399	13.5126	13.7492	13.7722	14.2368	13.7085	13.6774	13.8038	13.8746	13.803	13.9016	13.7033	13.7849	13.7595	13.3239	13.5457	13.5207	Rattus	0.122776	-0.188476	0.157816	0.244704	0.189556	0.121697	0.37775	0.628984	13.6731	13.7959	13.7948	13.6063	0.121697
A0A8I5ZXE5	A0A8I5ZXE5	ENSRNOG00000063060	-0.000519371	0.994513	0.995904	0.0150406	0.834642	0.919	NA	NA	14.1733	14.231	14.2291	14.1284	14.2458	14.2559	14.1785	14.2812	14.4092	14.1445	13.9368	14.1664	14.5333	14.3286	14.4573	14.351	14.3436	14.1352	14.2038	14.1367	14.3886	14.0602	14.3719	Rattus	-0.000519371	-0.147332	0.0504798	0.100474	-0.0150406	0.161854	0.04131	0.181997	14.2015	14.201	14.3634	14.216	0.161854
A0A8I5ZXG8	A0A8I5ZXG8	Dock4	-0.244292	0.00173604	0.00631012	0.0809596	0.228436	0.473811	NA	NA	15.2657	15.3483	15.0702	15.2688	15.1528	15.0726	15.0966	14.922	14.9634	14.8888	14.9178	15.0087	14.863	14.8975	15.0736	14.9952	14.7202	15.1746	15.0592	15.2116	14.8486	14.9844	15.0686	Rattus	-0.244292	0.13147	0.0566474	0.109486	-0.0809596	-0.294803	0.000289572	0.00552542	15.2212	14.9769	14.9264	15.0578	-0.294803
A0A8I5ZXI9	A0A8I5ZXI9	Xrcc6	0.0725975	0.213658	0.287376	-0.0515369	0.350692	0.590764	NA	NA	15.6013	15.6291	15.4912	15.59	15.4462	15.6204	15.6305	15.4616	15.726	15.7487	15.5575	15.6377	15.5355	15.641	15.6787	15.5711	15.7687	15.5963	15.6826	15.5441	15.6041	15.3925	15.616	Rattus	0.0725975	-0.0661782	0.233758	0.334633	0.0515369	0.0872387	0.138089	0.363439	15.5515	15.6241	15.6388	15.5726	0.0872387
A0A8I5ZXL0	A0A8I5ZXL0	Tra2a	0.187518	0.0834395	0.133646	-0.0046669	0.962673	0.981149	NA	NA	16.4424	16.5316	16.4515	16.1773	16.6325	16.534	16.6423	16.4303	16.7681	16.662	16.7708	16.1678	16.0524	16.1379	16.0178	16.1564	16.3408	16.4864	16.5649	16.9905	16.7461	16.2306	16.7609	Rattus	0.187518	0.484404	6.52126470306054e-05	0.000599956	0.0046669	-0.301554	0.00800614	0.0635464	16.4471	16.6346	16.1455	16.6299	-0.301554
A0A8I5ZXS8	A0A8I5ZXS8	Naa10	-0.0892748	0.288881	0.36776	0.0617165	0.439102	0.667987	NA	NA	16.3475	16.0723	15.8029	15.8391	15.9459	16.1163	15.8888	15.8471	15.8948	15.7319	15.9947	16.0086	15.7928	15.8701	15.9133	15.9894	15.8317	15.9274	15.9754	16.1799	15.895	15.8835	15.9827	Rattus	-0.0892748	0.0730002	0.361414	0.468458	-0.0617165	-0.100558	0.233832	0.482826	16.0015	15.9123	15.901	15.974	-0.100558
A0A8I5ZXX5	A0A8I5ZXX5	Nup160	0.293651	0.00372054	0.0114097	-0.153927	0.0882483	0.295828	NA	NA	15.1334	15.4518	15.0528	15.3483	15.6058	15.6544	15.584	15.4692	15.7056	15.5122	15.7472	15.1264	14.9553	15.0898	15.2249	15.178	15.2082	15.4177	15.4556	15.7532	15.3872	15.2326	15.5026	Rattus	0.293651	0.327727	0.000986969	0.0047623	0.153927	-0.188003	0.0496502	0.205141	15.3184	15.6121	15.1304	15.4582	-0.188003
A0A8I5ZXY2	A0A8I5ZXY2	Fkbp15	-0.236881	0.000907718	0.00388218	0.0472671	0.431079	0.662215	NA	NA	15.6996	15.3951	15.3199	15.4119	15.4327	15.2147	15.4063	15.0777	15.2346	15.0969	15.2594	15.3476	15.3545	15.4052	15.3645	15.373	15.3319	15.325	15.283	15.2878	15.0825	15.2686	15.3264	Rattus	-0.236881	-0.100546	0.102061	0.173596	-0.0472671	-0.0890685	0.163649	0.398477	15.4518	15.215	15.3628	15.2622	-0.0890685
A0A8I5ZXZ7	A0A8I5ZXZ7	Smpd4	0.224388	0.000691115	0.0031236	-0.0100403	0.854824	0.928845	NA	NA	15.0948	15.3573	15.1546	15.2677	15.3447	15.4645	15.5326	15.4237	15.4634	15.5308	15.3943	15.1811	14.9928	15.2446	15.1863	15.1685	15.1288	15.4504	15.4808	15.5421	15.5101	15.2457	15.5199	Rattus	0.224388	0.307799	1.04926789215439e-05	0.000157963	0.0100403	-0.093452	0.114628	0.329098	15.2438	15.4682	15.1504	15.4582	-0.093452
A0A8I5ZXZ9	A0A8I5ZXZ9	Cars2	0.109683	0.17157	0.239967	0.0863427	0.255768	0.503105	NA	NA	15.1687	15.101	15.1239	15.0471	15.2268	15.4499	15.3115	15.1266	15.3461	14.9792	15.2459	15.0374	14.7624	15.1028	15.0796	15.0621	15.3023	15.4473	15.3616	15.3284	15.2755	15.2939	15.2704	Rattus	0.109683	0.271777	0.00133676	0.00603508	-0.0863427	-0.0757509	0.339643	0.595682	15.1335	15.2432	15.0577	15.3295	-0.0757509
A0A8I5ZY17	A0A8I5ZY17	Akr1b8	-0.169319	0.0425807	0.0773855	0.129217	0.0989207	0.315267	NA	NA	22.0584	22.1204	22.2311	22.2099	21.8982	21.7723	21.9809	21.8369	22.0616	21.9012	22.0527	22.0647	22.3045	22.1799	22.1008	22.2128	22.5144	21.9194	22.1549	22.1068	21.9833	21.9939	22.2227	Rattus	-0.169319	-0.166036	0.0375089	0.0796342	-0.129217	0.125935	0.123623	0.341426	22.1036	21.9343	22.2295	22.0635	0.125935
A0A8I5ZY21	A0A8I5ZY21	Nomo1	0.283279	3.39429983003861e-06	7.93917872403338e-05	-0.114752	0.0157749	0.124387	NA	NA	17.6779	17.6542	17.5547	17.7158	17.8492	18.0617	17.9149	17.9286	17.9876	17.9386	18.0105	17.542	17.5831	17.5946	17.5507	17.5229	17.522	17.7502	17.8995	17.774	17.908	17.8694	17.9521	Rattus	0.283279	0.306309	5.24816766737472e-07	1.92278001264879e-05	0.114752	-0.137782	0.00667484	0.057213	17.6903	17.9736	17.5526	17.8589	-0.137782
A0A8I5ZY24	A0A8I5ZY24	Osbpl6	-0.142092	0.110469	0.169136	0.0512587	0.535656	0.744332	NA	NA	15.1182	15.2195	15.0447	15.0259	15.0972	14.9708	15.165	15.0291	15.1654	14.8356	14.5882	15.135	15.238	15.128	15.3011	15.0768	15.2063	15.1382	15.1508	15.0574	14.748	14.9957	14.9715	Rattus	-0.142092	-0.170588	0.0479931	0.0965927	-0.0512587	0.0797546	0.360686	0.615262	15.1011	14.959	15.1809	15.0103	0.0797546
A0A8I5ZY80	A0A8I5ZY80	Uba1	-0.144871	0.00379751	0.0115566	0.0859584	0.0564205	0.232502	NA	NA	19.9186	19.6869	19.7795	19.7287	19.5686	19.5723	19.6493	19.6208	19.6016	19.5502	19.5554	19.7323	19.8244	19.7447	19.7582	19.742	19.8095	19.6284	19.721	19.7378	19.6842	19.6674	19.6266	Rattus	-0.144871	-0.0909708	0.0444897	0.0908223	-0.0859584	0.0320582	0.481444	0.7063	19.7365	19.5916	19.7685	19.6776	0.0320582
A0A8I5ZY85	A0A8I5ZY85	Trip6	-0.0389711	0.575645	0.646195	-0.101389	0.135312	0.367822	NA	NA	17.5838	17.1259	17.2841	17.0976	17.0426	17.128	17.1544	17.2849	17.1952	17.217	17.1475	17.249	17.3782	17.1498	17.2404	17.2013	17.289	17.1038	17.0961	17.1358	17.0293	17.1416	17.012	Rattus	-0.0389711	-0.164851	0.019465	0.0484493	0.101389	0.0244912	0.724426	0.870023	17.2268	17.1878	17.2513	17.0864	0.0244912
A0A8I5ZYB5	A0A8I5ZYB5	Bub3	-0.184429	0.0567892	0.0977172	0.0697561	0.433631	0.664388	NA	NA	17.3222	17.2135	17.1124	17.1681	17.3065	17.1706	17.152	17.1048	17.1274	16.7537	16.9322	16.9652	16.5759	16.9044	16.981	16.9996	16.8441	17.088	17.0128	17.4745	16.9986	16.9475	17.1378	Rattus	-0.184429	0.231519	0.0147252	0.0392042	-0.0697561	-0.346192	0.0010461	0.014781	17.2245	17.0401	16.8783	17.1099	-0.346192
A0A8I5ZYF5	A0A8I5ZYF5	Hscb	0.129072	0.00730427	0.0189353	-0.0244802	0.562497	0.762717	NA	NA	16.0722	16.0108	15.9866	15.9942	15.914	16.2243	16.0724	16.0399	16.1515	16.0754	16.1844	15.9372	16.0051	15.907	16.0249	15.8677	16.0087	16.0879	16.1579	16.0263	16.0144	16.1963	16.118	Rattus	0.129072	0.141726	0.00254743	0.0102293	0.0244802	-0.0371347	0.404215	0.650761	15.9956	16.1246	15.9584	16.1002	-0.0371347
A0A8I5ZYN4	A0A8I5ZYN4	Dennd5b	-0.168539	0.0406074	0.0747509	0.0259094	0.729075	0.863494	NA	NA	15.1525	15.4225	15.2119	15.1143	15.0923	14.9325	15.1945	15.1869	14.9973	14.8181	15.0516	15.2128	14.9681	15.1505	15.1963	15.0576	15.1688	15.0603	15.1966	15.1574	14.8304	14.9299	15.1618	Rattus	-0.168539	-0.0696227	0.356099	0.463892	-0.0259094	-0.0730068	0.35619	0.611591	15.1987	15.0302	15.1257	15.0561	-0.0730068
A0A8I5ZYN9	A0A8I5ZYN9	Ipo11-ps1	0.219269	0.269759	0.348363	0.315701	0.101412	0.319684	NA	NA	13.3834	12.379	13.6613	12.7318	13.4856	13.6351	13.1428	13.0499	13.2999	13.7716	13.1856	13.7469	13.6495	13.4445	13.4295	13.3765	13.8967	13.1747	13.9224	13.912	13.614	13.5865	13.7695	Rattus	0.219269	0.0725905	0.698024	0.771853	-0.315701	0.46238	0.0259971	0.137808	13.1282	13.3475	13.5906	13.6632	0.46238
A0A8I5ZYT7	A0A8I5ZYT7	ENSRNOG00000065543	-0.111949	0.0254637	0.0509027	0.0955444	0.0431988	0.201854	NA	NA	18.9883	18.9006	18.98	19.0172	18.8069	18.8251	18.9551	18.7622	18.7646	18.9169	18.7359	19.0345	19.0575	18.9528	19.0613	18.9901	18.9647	18.9952	18.9263	18.9995	18.8382	18.8904	18.8834	Rattus	-0.111949	-0.0879981	0.0608121	0.115806	-0.0955444	0.0715938	0.139542	0.366176	18.9386	18.8266	19.0102	18.9222	0.0715938
A0A8I5ZYV7	A0A8I5ZYV7	Mrpl21	0.464223	4.36095963840426e-05	0.000408051	-0.234562	0.013327	0.11657	NA	NA	16.0248	15.8219	15.8623	15.6292	16.1148	16.5143	16.199	16.0817	16.3462	16.4438	16.5441	15.8591	16.2088	15.7832	15.9642	15.9665	16.0261	16.0677	16.1292	16.0071	16.0776	16.1278	16.3122	Rattus	0.464223	0.152276	0.094503	0.163358	0.234562	0.0773846	0.406258	0.6521	15.8906	16.3548	15.968	16.1203	0.0773846
A0A8I5ZYZ8	A0A8I5ZYZ8	Ube2m	-0.0479098	0.575933	0.646343	-0.531068	1.23355084796335e-06	0.000150203	NA	NA	17.5492	17.8392	17.8012	17.9058	17.6605	17.6638	17.703	17.591	17.9524	17.6701	17.6392	17.237	17.4925	17.6507	17.1944	17.297	17.3785	17.0915	17.2423	17.1824	16.9556	17.2366	17.3248	Rattus	-0.0479098	-0.202831	0.0194577	0.0484493	0.531068	-0.376147	0.000197683	0.00411261	17.7512	17.7033	17.375	17.1722	-0.376147
A0A8I5ZZ13	A0A8I5ZZ13	Ppa2	0.205879	8.54597139340813e-05	0.000658851	-0.00149963	0.971067	0.984142	NA	NA	16.2815	16.1654	16.2606	16.1235	16.2836	16.5302	16.3947	16.4345	16.4337	16.3053	16.4745	16.307	16.1935	16.2583	16.2373	16.2723	16.1711	16.383	16.4095	16.3694	16.5222	16.3993	16.4804	Rattus	0.205879	0.187416	0.000145052	0.00112456	0.00149963	0.0169634	0.696173	0.850157	16.2229	16.4288	16.2399	16.4273	0.0169634
A0A8I5ZZ18	A0A8I5ZZ18	Cdkn1a	-0.110426	0.344318	0.425388	-0.0714567	0.518671	0.73227	NA	NA	16.0176	15.6553	15.9316	15.7305	15.996	15.6419	15.8884	15.6434	15.815	15.7732	15.7727	15.8631	15.9914	15.7961	15.9028	15.8547	16.1132	15.7565	15.9345	16.0233	15.0939	15.6584	15.6394	Rattus	-0.110426	-0.235897	0.0414828	0.0859554	0.0714567	0.0540147	0.641048	0.815844	15.8662	15.7558	15.9202	15.6843	0.0540147
A0A8I5ZZ26	A0A8I5ZZ26	Slc66a3	0.203835	0.0872148	0.138606	0.00478933	0.965211	0.982294	NA	NA	16.2924	16.6588	16.5206	16.7018	17.0048	16.8532	16.8135	16.6481	16.6527	16.9905	17.079	16.2071	15.9888	16.3058	16.2111	16.1361	16.154	16.6225	16.7133	17.1225	17.0255	16.584	16.9978	Rattus	0.203835	0.677137	2.82760052733787e-06	6.66148145358349e-05	-0.00478933	-0.468513	0.000456871	0.00796411	16.6357	16.8395	16.1672	16.8443	-0.468513
A0A8I5ZZ84	A0A8I5ZZ84	Sgsh	0.0989423	0.0249909	0.0501514	-0.119723	0.00583276	0.0760312	NA	NA	16.5106	16.5263	16.5363	16.5701	16.6007	16.6194	16.5598	16.6143	16.6616	16.6521	16.7793	16.454	16.3686	16.467	16.4353	16.3893	16.264	16.5021	16.604	16.4573	16.5154	16.5478	16.5416	Rattus	0.0989423	0.131666	0.00284668	0.0110764	0.119723	-0.152447	0.00123146	0.0166066	16.5488	16.6477	16.3964	16.528	-0.152447
A0A8I5ZZ89	A0A8I5ZZ89	Elp3	-0.0436068	0.405214	0.484852	-0.0418655	0.402021	0.637193	NA	NA	16.0225	16.0846	15.9538	15.9876	16.0235	16.0048	15.9543	15.8989	15.92	16.1204	15.9263	15.9081	15.8652	15.8227	15.9786	15.8172	15.9306	15.985	15.9008	16.1088	15.8328	15.7874	15.9587	Rattus	-0.0436068	0.0418654	0.402022	0.507894	0.0418655	-0.127338	0.0213677	0.119705	16.0144	15.9708	15.8871	15.9289	-0.127338
A0A8I5ZZC7	A0A8I5ZZC7	Snx21	-0.0189655	0.875864	0.902458	-0.124302	0.289073	0.538898	NA	NA	13.6881	13.7259	13.42	13.659	13.9145	13.6928	13.8103	13.51	13.6546	13.6819	13.6257	13.498	13.213	13.453	13.6068	13.7816	13.5492	13.7319	13.6705	13.8125	12.949	13.4695	13.596	Rattus	-0.0189655	0.0213262	0.853846	0.896961	0.124302	-0.164593	0.184028	0.421624	13.6815	13.6625	13.5169	13.5382	-0.164593
A0A8I5ZZD3	A0A8I5ZZD3	Oplah	-0.104235	0.0626998	0.105684	0.0172269	0.737175	0.868993	NA	NA	15.3947	15.348	15.3363	15.3306	15.1959	15.2547	15.1738	15.2221	15.1356	15.2686	15.2462	15.3047	15.4594	15.2091	15.3682	15.3904	15.2253	15.3239	15.3013	15.3331	15.056	15.1894	15.2008	Rattus	-0.104235	-0.0920987	0.0828727	0.146935	-0.0172269	0.00509064	0.924578	0.966116	15.3211	15.2169	15.3262	15.2341	0.00509064
A0A8I5ZZE3	A0A8I5ZZE3	Ccdc115	-0.0714959	0.206846	0.28038	0.0983709	0.0738687	0.268166	NA	NA	16.136	15.9676	15.9882	16.0854	16.0416	16.0093	15.9958	16.0163	15.9807	15.7588	16.0727	15.9855	15.9418	16.0693	16.1385	16.0293	16.1495	16.1265	16.1508	16.1491	16.0161	16.0539	15.9275	Rattus	-0.0714959	0.0183093	0.730156	0.797508	-0.0983709	0.00856572	0.87759	0.947529	16.0438	15.9723	16.0523	16.0706	0.00856572
A0A8I5ZZF9	A0A8I5ZZF9	Angel2	0.363583	0.019619	0.0411672	-0.15987	0.258129	0.505273	NA	NA	12.5439	12.5684	12.7177	13.0676	13.2231	13.1191	13.066	13.3504	12.7149	13.4333	13.4426	13.2533	13.1267	13.0508	12.9561	12.9978	13.4574	12.8698	12.7607	13.1971	13.3748	13.1002	12.8645	Rattus	0.363583	-0.112484	0.422796	0.528176	0.15987	0.316197	0.0394893	0.177509	12.8241	13.1877	13.1403	13.0279	0.316197
A0A8I5ZZG2	A0A8I5ZZG2	Reep3	0.105262	0.215654	0.289488	-0.136679	0.0965252	0.310501	NA	NA	16.1732	16.206	16.121	16.0509	16.2431	16.4205	16.161	16.3144	16.4032	15.8606	16.425	16.0237	16.066	16.0978	16.0812	15.8722	16.1498	16.1615	16.2495	16.2163	15.9322	16.1387	16.0664	Rattus	0.105262	0.078963	0.326746	0.435241	0.136679	-0.11038	0.194932	0.437409	16.1588	16.2641	16.0485	16.1274	-0.11038
A0A8I5ZZJ7	A0A8I5ZZJ7	Epb41l3	-0.227612	0.0251787	0.0504793	0.135069	0.149087	0.387082	NA	NA	16.5483	16.2691	16.1822	16.2805	16.1765	16.2033	16.1466	16.1514	16.1133	15.6054	16.1623	16.3838	16.419	16.3302	16.3746	16.3701	16.227	16.3291	16.2823	16.4076	16.0024	16.1455	16.0256	Rattus	-0.227612	-0.151995	0.106616	0.179686	-0.135069	0.0594523	0.536797	0.746001	16.2913	16.0637	16.3508	16.1988	0.0594523
A0A8I5ZZN6	A0A8I5ZZN6	Ubr1	-0.230407	0.00151885	0.00570602	0.0862116	0.169466	0.412409	NA	NA	15.2599	15.1211	15.1328	15.2213	15.0373	15.0722	15.0403	14.8514	15.0225	14.6815	14.8765	14.9637	14.8757	14.9673	15.1258	14.8998	15.05	15.0864	15.0658	15.0288	14.9635	14.884	15.0331	Rattus	-0.230407	0.0298809	0.627333	0.709994	-0.0862116	-0.174076	0.0120977	0.0841757	15.1545	14.9241	14.9804	15.0103	-0.174076
A0A8I5ZZQ6	A0A8I5ZZQ6	Mfsd10	0.196587	0.167058	0.235165	0.077844	0.558918	0.759482	NA	NA	14.897	15.4644	15.3757	15.459	15.8038	15.5277	15.6756	15.3099	15.7847	15.3303	15.951	15.266	15.1335	15.439	15.0306	15.0852	15.3538	15.5078	15.6355	15.9251	15.8379	15.3626	15.7775	Rattus	0.196587	0.456356	0.00213016	0.00885427	-0.077844	-0.181925	0.199619	0.441453	15.4	15.5965	15.218	15.6744	-0.181925
A0A8I5ZZR5	A0A8I5ZZR5	Nbeal1	-0.157819	0.0121391	0.0283611	0.0705134	0.213578	0.462948	NA	NA	15.6194	15.5294	15.4552	15.5011	15.6819	15.4419	15.3026	15.4351	15.348	15.5355	15.3343	15.6149	15.4421	15.5297	15.6218	15.6209	15.5185	15.6167	15.5128	15.5384	15.4037	15.2698	15.4791	Rattus	-0.157819	-0.0879047	0.124584	0.202823	-0.0705134	0.000599277	0.991812	0.996611	15.5574	15.3996	15.558	15.4701	0.000599277
A0A8I5ZZS7	A0A8I5ZZS7	Ythdf3	-0.286162	0.00469933	0.0134082	-0.0782559	0.376715	0.614886	NA	NA	15.7037	15.3751	15.3089	15.218	15.4695	15.2231	15.3879	15.0575	15.0461	14.9811	15.0774	15.3698	15.0678	15.3285	15.2512	15.0809	15.2559	15.1916	15.1903	15.0995	14.8593	14.8229	15.14	Rattus	-0.286162	-0.175085	0.0558962	0.10843	0.0782559	-0.189333	0.0492685	0.204791	15.415	15.1289	15.2257	15.0506	-0.189333
A0A8I5ZZT6	A0A8I5ZZT6	Sowahc	-0.0311645	0.723781	0.77911	-0.0233663	0.780964	0.891669	NA	NA	14.4402	14.0417	13.8814	13.8507	13.9196	13.9679	14.0999	13.9588	13.8898	13.8561	14.2008	14.0976	14.2623	14.1453	14.0302	14.1393	13.9402	14.0256	13.8667	14.0929	13.9406	13.8682	14.039	Rattus	-0.0311645	-0.130297	0.130775	0.210828	0.0233663	0.075766	0.393554	0.643153	14.0267	13.9956	14.1025	13.9722	0.075766
A0A8I5ZZX6	A0A8I5ZZX6	Purb	0.00433165	0.957178	0.96581	-0.0174643	0.820481	0.914345	NA	NA	17.7396	17.887	17.7915	17.8259	17.8741	17.8563	17.8706	18.0216	17.877	17.5411	17.801	17.5864	18.0681	17.7662	17.733	17.7996	17.6397	17.7804	17.8238	17.8764	17.6543	17.9967	17.7313	Rattus	0.00433165	0.0450018	0.560035	0.651727	0.0174643	-0.0581345	0.473758	0.701487	17.8236	17.828	17.7655	17.8105	-0.0581345
A0A8I6A016	A0A8I6A016	Foxf2	0.483848	0.000473479	0.00237125	-0.604597	2.15238919596185e-05	0.00174723	NA	NA	13.1193	13.6599	13.6101	13.0047	13.4205	13.8899	13.8152	13.9078	13.786	13.7503	13.9312	13.1277	12.8604	12.8419	13.2392	13.2095	13.3006	13.2914	13.607	13.1574	13.0074	13.053	13.3368	Rattus	0.483848	0.145577	0.209163	0.307942	0.604597	-0.266326	0.0343024	0.1623	13.3629	13.8467	13.0966	13.2421	-0.266326
A0A8I6A025	A0A8I6A025	Scfd2	0.0798807	0.391285	0.472831	-0.0203148	0.817717	0.912985	NA	NA	13.955	14.0371	13.9059	13.9057	14.0807	13.9836	14.0492	13.8838	13.7982	14.383	14.2427	13.7953	13.8469	13.9611	13.7144	14.0251	13.9999	13.8459	14.094	14.2553	13.8527	14.0945	14.0762	Rattus	0.0798807	0.146024	0.107772	0.180931	0.0203148	-0.0864578	0.354165	0.609158	13.9769	14.0568	13.8904	14.0365	-0.0864578
A0A8I6A036	A0A8I6A036	Chn1	-0.315795	9.78848293747714e-05	0.000725355	0.223211	0.0019392	0.0415974	NA	NA	15.5761	15.3849	15.3843	15.3275	15.0977	15.0216	15.0841	15.118	14.9939	15.0224	14.9899	15.4355	15.1091	15.2736	15.3651	15.2877	15.3614	15.3036	15.35	15.3244	15.2957	15.1774	15.1179	Rattus	-0.315795	-0.043868	0.496505	0.595461	-0.223211	-0.0487151	0.471814	0.701323	15.3541	15.0383	15.3054	15.2615	-0.0487151
A0A8I6A068	A0A8I6A068	Akr1b1-ps2	-0.156058	0.0261824	0.0521632	0.188008	0.00641215	0.0809862	NA	NA	21.3852	21.5357	21.615	21.5452	21.2235	21.2456	21.3543	21.3011	21.254	21.3935	21.2807	21.5383	21.601	21.5307	21.5543	21.8839	21.6526	21.4737	21.499	21.6245	21.4399	21.4486	21.4716	Rattus	-0.156058	-0.133927	0.0431808	0.0886308	-0.188008	0.165877	0.0189084	0.110879	21.4609	21.3049	21.6268	21.4929	0.165877
A0A8I6A075	A0A8I6A075	Slc25a5-ps9	0.455976	0.000887038	0.0038174	-0.2011	0.0893725	0.298148	NA	NA	18.7133	19.1177	18.9895	19.1964	19.0846	19.5388	19.329	19.1666	19.5848	19.6222	19.6163	18.9319	19.4225	19.0277	18.7801	18.7779	19.0975	19.1275	19.373	19.0776	19.3097	19.1404	19.6227	Rattus	0.455976	0.268877	0.026631	0.0612173	0.2011	-0.0140012	0.907156	0.961748	19.0203	19.4763	19.0063	19.2752	-0.0140012
A0A8I6A0A6	A0A8I6A0A6	Gramd4	0.271348	0.00306145	0.00980991	-0.0945028	0.237134	0.485527	NA	NA	15.4625	15.5674	15.301	15.2239	15.4922	15.7014	15.6027	15.3749	15.7424	15.7047	15.9584	15.388	15.5155	15.2791	15.3649	15.3997	15.2455	15.5043	15.5924	15.8036	15.5146	15.5443	15.5583	Rattus	0.271348	0.220789	0.00954726	0.0281321	0.0945028	-0.0439436	0.595421	0.788618	15.4094	15.6808	15.3655	15.5862	-0.0439436
A0A8I6A0B2	A0A8I6A0B2	Mmut	0.218003	0.000136218	0.000930595	-0.0163639	0.720099	0.857656	NA	NA	16.4358	16.3527	16.4063	16.468	16.5675	16.782	16.651	16.6047	16.7677	16.548	16.6309	16.4181	16.3768	16.4371	16.3892	16.4422	16.369	16.5641	16.7035	16.5878	16.6973	16.58	16.7535	Rattus	0.218003	0.242297	2.14733380641817e-05	0.000264582	0.0163639	-0.0406576	0.399155	0.647309	16.4461	16.6641	16.4054	16.6477	-0.0406576
A0A8I6A0E3	A0A8I6A0E3	Nherf2	-0.164031	0.013123	0.0301494	-0.0139098	0.812534	0.908914	NA	NA	15.2494	15.3536	15.2899	15.3531	15.1827	15.1234	15.1864	15.2261	15.1556	14.9729	15.0658	15.3081	15.1141	15.3504	15.439	15.3608	15.3717	15.1068	15.2453	15.2188	14.9736	14.9714	15.1309	Rattus	-0.164031	-0.216234	0.00116071	0.00541141	0.0139098	0.0382933	0.535169	0.745665	15.2857	15.1217	15.324	15.1078	0.0382933
A0A8I6A0F7	A0A8I6A0F7	Setd7	-0.176229	0.00215892	0.00748542	0.0649674	0.192955	0.442078	NA	NA	16.8604	16.7148	16.7705	16.6675	16.4876	16.4777	16.5544	16.6247	16.4659	16.4866	16.5343	16.7334	16.7285	16.7199	16.7551	16.6943	16.6351	16.6728	16.6189	16.5961	16.4959	16.6229	16.5267	Rattus	-0.176229	-0.122126	0.0193052	0.0482339	-0.0649674	0.0108639	0.832414	0.923417	16.7002	16.5239	16.711	16.5889	0.0108639
A0A8I6A0P5	A0A8I6A0P5	Nae1	-0.169798	0.00287703	0.00933456	-0.00235431	0.961547	0.980494	NA	NA	17.0637	16.9256	16.9921	16.9451	16.7912	16.7952	16.8858	16.8526	16.7717	16.65	16.6872	16.9263	16.9465	16.956	16.9741	16.9322	16.9686	16.786	16.8553	16.7722	16.6022	16.8419	16.7709	Rattus	-0.169798	-0.179204	0.00121658	0.00562414	0.00235431	0.00705241	0.890498	0.955094	16.9436	16.7738	16.9506	16.7714	0.00705241
A0A8I6A0T3	A0A8I6A0T3	Sik3	-0.303032	0.0257165	0.0513338	0.103183	0.402086	0.637193	NA	NA	15.6121	15.3564	15.4321	15.4021	15.4128	15.3223	15.1963	15.3948	14.9748	14.8411	15.1111	15.2802	14.6559	15.3518	15.3735	15.3851	15.3364	15.27	15.2489	15.5284	15.2994	14.8142	15.2986	Rattus	-0.303032	0.0127588	0.916817	0.943481	-0.103183	-0.212607	0.107395	0.315331	15.4431	15.1401	15.2305	15.2433	-0.212607
A0A8I6A0W6	A0A8I6A0W6	Ube2o	-0.182785	0.000366769	0.00194784	-0.00160967	0.969372	0.984092	NA	NA	16.2754	16.1709	16.2146	16.1695	16.1303	15.9401	15.9833	16.0906	15.976	15.9886	16.0774	16.1027	16.0432	16.0531	16.2014	16.1493	16.0697	15.9896	15.9555	16.1537	16.0057	16.0347	15.9071	Rattus	-0.182785	-0.0955161	0.0310269	0.0686539	0.00160967	-0.0888783	0.0530651	0.211964	16.1921	16.0093	16.1032	16.0077	-0.0888783
A0A8I6A0Y1	A0A8I6A0Y1	Arih2	-0.100729	0.279299	0.357876	-0.0086354	0.921455	0.965778	NA	NA	15.7835	15.3092	15.1491	15.3646	15.0404	15.2354	15.1782	15.2517	15.2022	15.3278	15.1765	15.2713	15.1368	15.1045	15.2098	15.079	15.0091	15.2675	15.3004	15.3749	15.0091	15.1569	15.2112	Rattus	-0.100729	0.0849221	0.337336	0.44491	0.0086354	-0.194286	0.0437457	0.18984	15.3294	15.2286	15.1351	15.22	-0.194286
A0A8I6A111	A0A8I6A111	Ovca2	-0.0850125	0.106095	0.163587	0.0432373	0.378428	0.616713	NA	NA	15.8852	15.8651	15.9209	15.862	15.7471	15.7408	15.7902	15.8889	15.6561	15.8326	15.7177	15.8227	15.735	15.755	15.8452	15.7658	15.6833	15.9114	15.8338	15.947	15.6662	15.7637	15.7636	Rattus	-0.0850125	0.046463	0.344552	0.452552	-0.0432373	-0.0882382	0.0942167	0.291784	15.8561	15.771	15.7678	15.8143	-0.0882382
A0A8I6A118	A0A8I6A118	Agap1	-0.020658	0.882922	0.907698	-0.146101	0.281061	0.530351	NA	NA	14.2353	14.6045	14.2448	14.2006	14.3979	14.4022	14.2048	14.4415	14.3401	14.1094	14.3977	14.3841	14.282	14.2935	14.4155	14.2969	14.3253	14.4563	14.4409	14.2834	13.4175	13.9168	14.5043	Rattus	-0.020658	-0.163029	0.230544	0.331404	0.146101	-0.00373033	0.97878	0.990506	14.3366	14.316	14.3329	14.1699	-0.00373033
A0A8I6A119	A0A8I6A119	Gpaa1	0.45499	1.06064996541422e-05	0.000163238	-0.178961	0.0288105	0.167287	NA	NA	16.0755	16.1992	16.2016	16.3066	16.5041	16.7192	16.7108	16.6757	16.8265	16.7801	16.562	16.1121	16.1926	16.178	16.0893	16.1633	16.3555	16.1832	16.6251	16.4815	16.6399	16.5981	16.6726	Rattus	0.45499	0.351575	0.000141165	0.00109648	0.178961	-0.0755466	0.356638	0.611886	16.2574	16.7124	16.1818	16.5334	-0.0755466
A0A8I6A135	A0A8I6A135	Pawr	-0.197432	0.0367931	0.0691751	0.0468097	0.585941	0.776768	NA	NA	17.1157	16.5889	16.6131	16.5132	16.5345	16.5673	16.5973	16.4795	16.5919	16.1684	16.4497	16.7569	16.855	16.7146	16.6744	16.6839	16.7104	16.5632	16.6012	16.488	16.43	16.6288	16.4236	Rattus	-0.197432	-0.210047	0.021248	0.0515632	-0.0468097	0.0594252	0.510342	0.729564	16.6731	16.4757	16.7325	16.5225	0.0594252
A0A8I6A144	A0A8I6A144	Tpm3	-0.345199	0.0569526	0.0979168	0.41908	0.0179318	0.13047	NA	NA	18.5882	18.9648	19.0105	18.9019	18.9551	18.4898	18.9435	18.9312	19.0198	18.2131	17.6359	19.2033	19.2604	19.0738	19.1258	18.9215	19.3778	18.9425	19.0128	18.8682	18.9604	18.8966	19.0675	Rattus	-0.345199	-0.202443	0.229568	0.330574	-0.41908	0.276324	0.122034	0.340339	18.8841	18.5389	19.1604	18.958	0.276324
A0A8I6A145	A0A8I6A145	Naa15	-0.000281176	0.991588	0.993915	0.0119331	0.639721	0.814155	NA	NA	17.1584	17.2332	17.1761	17.2398	17.2075	17.2395	17.2048	17.2049	17.1479	17.2067	17.2124	17.2019	17.2456	17.2004	17.2283	17.2354	17.2183	17.2132	17.1988	17.228	17.2462	17.1911	17.2105	Rattus	-0.000281176	-0.00703874	0.782119	0.83907	-0.0119331	0.0186907	0.485879	0.709287	17.203	17.2027	17.2217	17.2146	0.0186907
A0A8I6A147	A0A8I6A147	Plin3	-0.209199	0.000376124	0.00198617	0.0389487	0.421563	0.65464	NA	NA	18.6364	18.5702	18.5519	18.6506	18.3512	18.3171	18.4499	18.3764	18.3373	18.2985	18.278	18.5343	18.6628	18.584	18.5414	18.5681	18.6124	18.3252	18.4315	18.3768	18.2598	18.4838	18.4137	Rattus	-0.209199	-0.202036	0.000329589	0.00207056	-0.0389487	0.0317854	0.530519	0.742589	18.5521	18.3429	18.5838	18.3818	0.0317854
A0A8I6A156	A0A8I6A156	Tpm1	-0.16661	0.153532	0.220778	0.126749	0.25082	0.498989	NA	NA	17.0044	16.9259	16.7109	16.5828	16.8241	16.852	16.8444	16.8055	16.6302	16.0495	16.6763	16.9933	16.8907	16.8702	16.9619	16.9222	16.5834	16.9022	16.8624	16.7006	16.7511	16.7563	16.646	Rattus	-0.16661	-0.10052	0.359747	0.466736	-0.126749	0.0606596	0.595845	0.788618	16.8096	16.643	16.8703	16.7698	0.0606596
A0A8I6A172	A0A8I6A172	Hmga2	0.666349	0.0588975	0.100509	-0.456974	0.165922	0.408769	NA	NA	16.9671	14.5558	14.4213	14.7634	14.3768	15.4619	15.8678	15.8687	15.8823	15.63	15.3888	14.8502	15.6133	15.1381	14.762	14.9849	14.8004	15.1485	15.6072	14.8141	14.6241	15.8426	15.3212	Rattus	0.666349	0.201471	0.534036	0.62953	0.456974	0.00790426	0.981358	0.991658	15.0169	15.6833	15.0248	15.2263	0.00790426
A0A8I6A183	A0A8I6A183	Ccar1	-0.0906388	0.183958	0.254711	-0.0635286	0.324214	0.569034	NA	NA	14.8802	14.5747	14.5178	14.6682	14.7412	14.5782	14.4505	14.5229	14.6046	14.6634	14.6951	14.5746	14.581	14.7688	14.6543	14.6046	14.8203	14.5229	14.6288	14.6272	14.3387	14.5278	14.488	Rattus	-0.0906388	-0.145043	0.0311626	0.0689173	0.0635286	-0.00912485	0.891414	0.955115	14.6764	14.5858	14.6673	14.5222	-0.00912485
A0A8I6A1D9	A0A8I6A1D9	Use1	0.208237	0.000119906	0.000853652	-0.104802	0.0221715	0.145682	NA	NA	16.4375	16.5183	16.453	16.5266	16.7132	16.8263	16.6811	16.6314	16.7588	16.7457	16.7843	16.3581	16.4048	16.4505	16.458	16.4145	16.3786	16.5856	16.6157	16.6451	16.6443	16.5977	16.7106	Rattus	0.208237	0.222412	3.08485962737912e-05	0.000344383	0.104802	-0.118978	0.0141815	0.0930453	16.5297	16.738	16.4107	16.6331	-0.118978
A0A8I6A1E0	A0A8I6A1E0	Usp8	-0.241755	0.0127623	0.0294844	0.0515909	0.550194	0.75349	NA	NA	16.7298	16.2142	16.2261	16.26	16.1869	15.9199	16.2713	16.1242	16.2015	15.8526	16.1205	16.3046	16.237	16.3758	16.3418	16.3559	16.1953	16.1892	16.2397	16.2899	16.0012	16.099	15.9806	Rattus	-0.241755	-0.168489	0.0601517	0.114918	-0.0515909	-0.0216751	0.810199	0.914705	16.3234	16.0817	16.3017	16.1333	-0.0216751
A0A8I6A1F6	A0A8I6A1F6	Nhsl2	0.0281619	0.668076	0.730349	-0.0291915	0.641229	0.814572	NA	NA	16.3758	16.1712	16.2405	16.0206	16.2358	16.3429	16.1199	16.1323	16.3005	16.2852	16.2408	16.2359	16.2008	16.2095	16.2857	16.2994	16.2209	16.2647	16.2404	16.4485	16.0284	16.13	16.1345	Rattus	0.0281619	-0.034289	0.584495	0.67273	0.0291915	0.0332594	0.61287	0.801502	16.2088	16.2369	16.242	16.2077	0.0332594
A0A8I6A1J5	A0A8I6A1J5	Pnma6e	-0.0718727	0.158217	0.225247	-0.0247928	0.602441	0.789101	NA	NA	18.2669	18.0987	18.162	18.1593	17.9654	18.095	18.0753	18.0971	18.0519	17.9875	18.0446	18.1799	18.2873	18.1055	18.0917	18.0724	18.1135	18.0196	18.1342	18.0096	17.9579	18.1137	17.9678	Rattus	-0.0718727	-0.107906	0.0313043	0.0691568	0.0247928	0.0112408	0.821393	0.918716	18.1305	18.0586	18.1417	18.0338	0.0112408
A0A8I6A1K0	A0A8I6A1K0	Slc4a1ap	-0.140672	0.0532396	0.0926101	0.0409809	0.53893	0.746721	NA	NA	15.6399	15.6033	15.7612	15.6307	15.7287	15.5782	15.6168	15.5339	15.5865	15.4713	15.4057	15.611	15.6363	15.8375	15.6638	15.8172	15.6465	15.7094	15.5118	15.8551	15.4138	15.4053	15.543	Rattus	-0.140672	-0.128988	0.0622252	0.117828	-0.0409809	0.0292972	0.674635	0.836887	15.6728	15.5321	15.702	15.5731	0.0292972
A0A8I6A1K3	A0A8I6A1K3	Cnnm3	0.175046	0.154424	0.221676	0.00378937	0.973589	0.98525	NA	NA	14.649	14.265	13.9141	14.0272	14.1752	14.5583	14.2626	14.2994	14.5764	14.0022	14.588	14.0789	14.3654	14.3919	14.3023	14.2835	14.0822	14.1298	14.5707	14.437	14.2656	14.438	14.4685	Rattus	0.175046	0.134226	0.248225	0.350376	-0.00378937	0.0446092	0.710618	0.859719	14.2061	14.3811	14.2507	14.3849	0.0446092
A0A8I6A1Q3	A0A8I6A1Q3	Ncoa4	-0.0588054	0.382561	0.464459	-0.0493766	0.441015	0.669037	NA	NA	15.9948	15.8153	15.9372	16.0717	16.0054	15.9583	15.7858	15.8083	15.8878	15.8557	16.1404	15.883	15.7964	16.1268	16.0798	15.9794	16.0103	15.8492	15.999	15.7451	15.8111	15.8578	15.8778	Rattus	-0.0588054	-0.122604	0.064251	0.120593	0.0493766	0.0144217	0.829039	0.922393	15.9649	15.9061	15.9793	15.8567	0.0144217
A0A8I6A1R3	A0A8I6A1R3	Retsat	0.159717	0.000989749	0.00414626	-0.00740248	0.855255	0.928845	NA	NA	16.959	17.0827	16.9998	17.0777	17.2182	17.2163	17.2103	17.2358	17.2104	17.2755	17.2148	16.8978	16.7648	16.8698	16.8587	16.8575	16.9316	17.1568	17.2059	17.1937	17.275	17.1723	17.3149	Rattus	0.159717	0.356427	9.97215594497377e-09	1.97274539662666e-06	0.00740248	-0.204112	7.55825931937052e-05	0.0019557	17.0675	17.2272	16.8634	17.2198	-0.204112
A0A8I6A1T2	A0A8I6A1T2	Strip1	-0.118848	0.0407406	0.0749048	0.119972	0.0311974	0.172901	NA	NA	16.8378	16.8465	16.8032	16.8004	16.8575	16.7305	16.7183	16.6495	16.8205	16.7339	16.6087	16.8497	16.6496	16.7531	16.8364	16.8333	16.976	16.9087	16.8468	16.9732	16.7672	16.6551	16.8303	Rattus	-0.118848	0.0138581	0.792801	0.847674	-0.119972	-0.0127338	0.817956	0.916961	16.8291	16.7102	16.8164	16.8302	-0.0127338
A0A8I6A1T4	A0A8I6A1T4	Eif4g2	-0.0248173	0.484467	0.56119	-0.00177029	0.958049	0.978856	NA	NA	18.2131	18.2322	18.2605	18.2625	18.2212	18.146	18.2679	18.266	18.2536	18.2653	18.0797	18.1744	18.1927	18.2515	18.2515	18.2587	18.2821	18.2219	18.1864	18.2204	18.1981	18.222	18.2191	Rattus	-0.0248173	-0.0238139	0.481704	0.582434	0.00177029	-0.00277363	0.93737	0.971581	18.2379	18.2131	18.2351	18.2113	-0.00277363
A0A8I6A1Z5	A0A8I6A1Z5	Tmx1	0.271598	7.43882852494455e-06	0.00012832	-0.0440573	0.332755	0.576163	NA	NA	19.5237	19.5078	19.5793	19.6999	19.7285	19.9732	19.7833	19.8646	19.9374	19.939	19.7793	19.5864	19.7203	19.6979	19.6397	19.6541	19.6209	19.79	19.8831	19.7548	19.8802	19.8618	19.8425	Rattus	0.271598	0.182192	0.000478588	0.00270677	0.0440573	0.0453486	0.341631	0.597529	19.6079	19.8795	19.6532	19.8354	0.0453486
A0A8I6A240	A0A8I6A240	Osbpl11	-0.00268873	0.969193	0.97603	-0.00804814	0.903513	0.956631	NA	NA	15.7526	15.5675	15.5402	15.5719	15.6492	15.5133	15.7685	15.4295	15.7572	15.6699	15.543	15.8785	15.661	15.6965	15.8313	15.745	15.7406	15.4298	15.7218	15.7821	15.6253	15.4666	15.6077	Rattus	-0.00268873	-0.153256	0.0290673	0.065366	0.00804814	0.142519	0.0503511	0.206892	15.6163	15.6136	15.7588	15.6055	0.142519
A0A8I6A254	A0A8I6A254	Mrpl15	0.210309	0.000392665	0.00204553	-0.0312449	0.521913	0.734463	NA	NA	15.9482	15.9144	15.9036	15.9504	16.0244	16.0619	16.0405	16.1529	16.208	16.2894	16.1984	15.8787	16.0944	15.8905	15.9494	15.8751	16.0072	16.0977	16.2105	16.0209	16.131	16.0765	16.2269	Rattus	0.210309	0.178069	0.00122486	0.00564689	0.0312449	0.000995674	0.984402	0.992553	15.9482	16.1585	15.9492	16.1273	0.000995674
A0A8I6A263	A0A8I6A263	Aimp1	-0.148015	0.00112698	0.00456972	0.0777576	0.0511698	0.218243	NA	NA	18.8091	18.7526	18.774	18.8014	18.7341	18.6381	18.7396	18.5782	18.7047	18.5175	18.5792	18.8482	18.9691	18.8596	18.8342	18.8533	18.9273	18.6854	18.7833	18.7209	18.6589	18.658	18.7173	Rattus	-0.148015	-0.177958	0.000104193	0.00087497	-0.0777576	0.107701	0.0124032	0.0854398	18.7742	18.6262	18.8819	18.704	0.107701
A0A8I6A280	A0A8I6A280	Map3k5	-0.132821	0.0704784	0.116062	0.00720237	0.914879	0.961911	NA	NA	14.5634	14.5959	14.5252	14.4563	14.5805	14.4746	14.3351	14.0587	14.4757	14.575	14.5493	14.661	14.5496	14.5579	14.5787	14.5105	14.5359	14.2691	14.4259	14.5707	14.3521	14.4127	14.4811	Rattus	-0.132821	-0.146962	0.0381242	0.0806512	-0.00720237	0.0213434	0.76286	0.893168	14.5442	14.4114	14.5656	14.4186	0.0213434
A0A8I6A287	A0A8I6A287	L2hgdh	0.213927	0.00108365	0.00442437	-0.0637433	0.252593	0.501071	NA	NA	15.2763	15.2588	15.2662	15.3777	15.3802	15.6659	15.5963	15.4159	15.5404	15.5447	15.3915	15.2526	15.3239	15.2908	15.2977	15.3534	15.4605	15.4682	15.5423	15.4829	15.2944	15.3658	15.6187	Rattus	0.213927	0.132219	0.0233611	0.0554876	0.0637433	0.0179644	0.755195	0.887852	15.3119	15.5258	15.3298	15.462	0.0179644
A0A8I6A2A5	A0A8I6A2A5	Pex19	-0.164435	0.0459997	0.0822274	0.0199506	0.790333	0.897908	NA	NA	17.531	17.205	17.3214	17.1987	16.9801	17.1138	17.1701	17.1212	17.1231	16.791	17.1775	17.2655	17.4241	17.2803	17.2214	17.239	17.3617	17.2098	17.174	17.0765	16.9691	17.079	17.108	Rattus	-0.164435	-0.195926	0.0148619	0.0394919	-0.0199506	0.0514416	0.515063	0.731764	17.2472	17.0828	17.2987	17.1027	0.0514416
A0A8I6A2A6	A0A8I6A2A6	Afg2a	0.0109323	0.900443	0.921363	0.0314375	0.706356	0.850339	NA	NA	14.7807	14.7517	14.5933	14.591	14.6813	14.8408	14.635	14.5986	14.5778	14.6922	14.7989	14.8007	14.5177	14.6855	14.9371	14.8182	14.8142	14.9291	14.8753	14.8875	14.3874	14.6556	14.5969	Rattus	0.0109323	-0.0402635	0.629791	0.711998	-0.0314375	0.0826333	0.349184	0.606385	14.6796	14.6905	14.7622	14.722	0.0826333
A0A8I6A2B3	A0A8I6A2B3	Guk1	-0.0686193	0.269026	0.347856	0.0518571	0.378505	0.616713	NA	NA	16.5497	16.6038	16.4326	16.5233	16.3596	16.4723	16.4734	16.261	16.3276	16.5985	16.4183	16.5292	16.5995	16.4525	16.637	16.5778	16.713	16.4123	16.4632	16.5627	16.3375	16.512	16.5745	Rattus	-0.0686193	-0.107818	0.0750509	0.135979	-0.0518571	0.0910561	0.146627	0.375086	16.4938	16.4252	16.5848	16.477	0.0910561
A0A8I6A2B7	A0A8I6A2B7	Usp24	-0.120021	0.286933	0.365847	0.0580424	0.585478	0.776635	NA	NA	14.7099	14.862	14.7575	14.548	14.6873	14.4312	14.6473	14.5987	14.423	14.4179	15.0395	14.5535	14.4186	14.5667	14.6176	14.6901	14.6956	14.8134	14.5222	15.0647	14.4421	14.623	14.4404	Rattus	-0.120021	0.0606136	0.569095	0.659406	-0.0580424	-0.122593	0.277002	0.527745	14.713	14.5929	14.5904	14.651	-0.122593
A0A8I6A2L8	A0A8I6A2L8	Ube2k	-0.248617	0.000202487	0.00125306	0.0993244	0.0757768	0.270912	NA	NA	17.8051	17.6484	17.6879	17.5391	17.4213	17.4093	17.4891	17.4353	17.2479	17.4027	17.2459	17.6131	17.5566	17.5729	17.6481	17.5894	17.4941	17.499	17.4367	17.5277	17.4697	17.4737	17.4196	Rattus	-0.248617	-0.108006	0.0550044	0.107414	-0.0993244	-0.0412863	0.467937	0.697743	17.6203	17.3717	17.579	17.471	-0.0412863
A0A8I6A2M2	A0A8I6A2M2	Cryzl1	-0.272531	0.000665383	0.00305733	0.185037	0.00997372	0.100465	NA	NA	15.1335	15.1057	14.8698	15.0562	15.0002	14.8971	14.8492	14.8489	14.7835	14.3866	14.7979	14.9541	14.902	14.9399	14.9662	15.0167	14.9824	14.9109	14.9737	15.0713	14.8462	14.9301	14.9413	Rattus	-0.272531	-0.0146412	0.825477	0.874929	-0.185037	-0.0728532	0.301228	0.553986	15.0331	14.7605	14.9602	14.9456	-0.0728532
A0A8I6A2S5	A0A8I6A2S5	Hspg2	0.154183	0.254703	0.332506	0.00828791	0.948024	0.972866	NA	NA	16.5959	17.2291	16.9042	16.8786	17.431	17.2007	17.2557	17.0134	17.5283	17.1812	16.7924	17.238	17.4773	17.4854	17.0965	17.0752	17.4451	17.009	17.2315	17.2729	17.1906	16.9845	17.3329	Rattus	0.154183	-0.132687	0.302603	0.409137	-0.00828791	0.295158	0.0356103	0.166915	17.0078	17.1619	17.3029	17.1702	0.295158
A0A8I6A2V9	A0A8I6A2V9	Mcu	0.355005	4.36634387725938e-05	0.000408051	-0.123507	0.07732	0.273972	NA	NA	17.6765	17.6753	17.3915	17.7748	17.8556	18.1298	18.0437	17.9594	18.2019	17.8295	18.0141	17.6685	17.6424	17.6832	17.5573	17.505	17.583	17.8017	17.9578	17.8971	17.8285	17.9421	18.0102	Rattus	0.355005	0.299665	0.000179821	0.00132466	0.123507	-0.0681673	0.340037	0.595682	17.6747	18.0297	17.6066	17.9062	-0.0681673
A0A8I6A2W7	A0A8I6A2W7	ENSRNOG00000063289	1.50386	0.00478907	0.01358	-1.42177	0.00509557	0.0710821	NA	NA	16.9255	15.5634	16.5773	15.8961	16.3423	19.111	16.9372	17.9336	18.2591	16.2364	18.1115	15.9714	14.7739	15.2705	17.0414	16.7642	15.6752	18.0413	16.0936	15.7151	16.1014	15.9868	16.1199	Rattus	1.50386	0.426941	0.360332	0.467201	1.42177	-0.344848	0.479424	0.704814	16.2609	17.7648	15.9161	16.343	-0.344848
A0A8I6A2X2	A0A8I6A2X2	Polr2d	0.121595	0.504414	0.579432	0.106197	0.540549	0.747952	NA	NA	15.0922	15.1911	15.1306	13.8236	15.0714	15.0097	15.0676	15.1432	14.852	14.7346	15.0931	15.2489	14.9048	15.0635	15.4035	15.4596	15.0711	15.2143	15.1936	15.278	14.8438	15.1534	14.8543	Rattus	0.121595	-0.102321	0.555303	0.647958	-0.106197	0.330113	0.0789273	0.261617	14.8618	14.9834	15.1919	15.0896	0.330113
A0A8I6A2Y7	A0A8I6A2Y7	Crmp1	-0.0788787	0.118248	0.178909	0.0427761	0.36516	0.604922	NA	NA	16.5193	16.5046	16.3539	16.3486	16.4424	16.3225	16.4334	16.2389	16.2728	16.315	16.5466	16.4418	16.3354	16.3608	16.3849	16.4451	16.4071	16.4284	16.3752	16.4782	16.3838	16.3516	16.3685	Rattus	-0.0788787	0.0017929	0.969433	0.979705	-0.0427761	-0.0378955	0.443088	0.680521	16.4337	16.3549	16.3958	16.3976	-0.0378955
A0A8I6A304	A0A8I6A304	Basp1	-0.542414	0.0642855	0.107619	0.196838	0.466259	0.689152	NA	NA	19.2982	18.6286	18.5433	18.5818	18.7365	18.5648	18.681	18.5359	18.5171	16.4028	18.59	18.8855	18.9882	18.616	18.8105	18.7604	19.1668	18.5342	18.5461	18.4448	18.3177	18.4338	18.1959	Rattus	-0.542414	-0.459137	0.0977407	0.167764	-0.196838	0.113562	0.687317	0.844109	18.7577	18.2153	18.8712	18.4121	0.113562
A0A8I6A310	A0A8I6A310	Atg2a	-0.169926	0.00282607	0.00924164	0.116349	0.0245815	0.154193	NA	NA	15.7373	15.4632	15.5188	15.5961	15.5593	15.4723	15.4145	15.4201	15.2461	15.4291	15.4479	15.5433	15.3486	15.4823	15.4843	15.5323	15.3408	15.5149	15.4906	15.5832	15.5618	15.4652	15.5123	Rattus	-0.169926	0.0660734	0.184334	0.278542	-0.116349	-0.119651	0.0271918	0.141425	15.5749	15.405	15.4553	15.5213	-0.119651
A0A8I6A320	A0A8I6A320	Nudt16l1	-0.0406125	0.801723	0.844133	0.0739161	0.632344	0.809273	NA	NA	13.3998	13.9534	13.7994	13.7397	13.7743	13.8452	13.7144	13.4981	13.519	13.9441	13.6354	13.9705	14.242	14.0673	14.0318	14.1554	13.8348	13.9426	13.8617	13.9088	13.8639	12.8495	14.1732	Rattus	-0.0406125	-0.283669	0.0760292	0.137151	-0.0739161	0.316972	0.0599105	0.225072	13.7333	13.6927	14.0503	13.7666	0.316972
A0A8I6A331	A0A8I6A331	Cnih4	0.30235	0.000102114	0.000748235	-0.138505	0.0332302	0.179016	NA	NA	17.542	17.7105	17.6625	17.7837	18.0278	18.1185	18.0152	17.9521	18.0909	18.0361	18.0731	17.5997	17.7435	17.71	17.5569	17.7053	17.6712	17.8471	17.91	17.8939	18.0457	17.7854	17.9729	Rattus	0.30235	0.244729	0.000583524	0.00317033	0.138505	-0.0808831	0.219119	0.467845	17.7453	18.0477	17.6644	17.9092	-0.0808831
A0A8I6A343	A0A8I6A343	Mettl7a	0.324333	0.000206533	0.00126864	-0.0703666	0.323355	0.568812	NA	NA	15.0999	15.1491	14.9956	15.0797	15.2112	15.5305	15.3182	15.1784	15.3854	15.5792	15.5967	15.0653	15.0388	15.2131	15.012	15.0626	15.001	15.3363	15.5455	15.3094	15.1537	15.3309	15.4904	Rattus	0.324333	0.295571	0.000333515	0.0020766	0.0703666	-0.0416052	0.574763	0.775219	15.1071	15.4314	15.0655	15.361	-0.0416052
A0A8I6A3A7	A0A8I6A3A7	Ntpcr	-0.0785032	0.297415	0.377184	0.0953794	0.187604	0.434385	NA	NA	16.0603	15.9447	15.99	16.0746	15.9544	15.8326	16.0409	15.8969	16.1086	15.8518	15.827	15.956	15.7356	15.9299	15.9512	15.9099	16.2743	15.8123	16.0658	16.059	16.119	16.0269	16.047	Rattus	-0.0785032	0.0621743	0.384911	0.491224	-0.0953794	-0.0452981	0.54431	0.750269	16.0048	15.9263	15.9595	16.0217	-0.0452981
A0A8I6A3C7	A0A8I6A3C7	Snx9	-0.187475	0.00449749	0.0130025	0.0125419	0.826342	0.917419	NA	NA	16.1911	16.0439	16.0955	16.095	15.9596	15.8419	15.9405	15.849	15.8685	15.9436	15.8937	16.1452	16.0863	16.0886	16.1014	16.0282	16.2125	15.9693	15.9565	15.8778	15.9154	16.0807	15.6128	Rattus	-0.187475	-0.208279	0.00129152	0.00587571	-0.0125419	0.0333459	0.579236	0.778699	16.077	15.8895	16.1104	15.9021	0.0333459
A0A8I6A3N8	A0A8I6A3N8	Gtpbp4	0.131327	0.0451006	0.0810049	-0.114548	0.0648496	0.24859	NA	NA	15.7927	16.0862	15.9029	15.9021	16.128	16.2112	16.0484	15.9809	16.1048	16.07	16.147	15.792	15.8556	15.7033	15.872	15.9122	15.8829	15.9658	15.9564	16.141	15.9935	15.8008	16.0175	Rattus	0.131327	0.142829	0.0240543	0.0567436	0.114548	-0.126049	0.0536236	0.212629	15.9624	16.0937	15.8363	15.9792	-0.126049
A0A8I6A3P8	A0A8I6A3P8	Cog4	-0.148617	0.00177932	0.00642232	-0.0502883	0.220403	0.469128	NA	NA	15.6979	15.5494	15.5239	15.6039	15.6536	15.4375	15.5004	15.4759	15.4107	15.4638	15.4545	15.4564	15.4055	15.4743	15.5252	15.4726	15.4988	15.3746	15.4557	15.5624	15.3228	15.4074	15.3182	Rattus	-0.148617	-0.0653071	0.115647	0.191818	0.0502883	-0.133598	0.00418477	0.0416205	15.6057	15.4571	15.4721	15.4068	-0.133598
A0A8I6A3T7	A0A8I6A3T7	Elac2	0.189403	0.0422527	0.0768906	-0.0736022	0.388952	0.627538	NA	NA	15.0756	14.8421	14.487	14.7067	14.951	15.0768	15.0818	14.8827	14.8207	14.987	15.1624	14.8374	14.7419	14.8705	14.7433	14.9283	14.8011	15.1324	15.0702	14.927	14.7349	14.8042	14.9011	Rattus	0.189403	0.107847	0.211191	0.309981	0.0736022	0.00795318	0.928668	0.968099	14.8125	15.0019	14.8204	14.9283	0.00795318
A0A8I6A3X6	A0A8I6A3X6	Anapc1	-0.0489908	0.396809	0.477416	0.0668895	0.228949	0.474446	NA	NA	15.1551	15.2535	15.1636	15.1531	15.2482	15.1409	15.1802	15.0747	15.2026	15.2515	15.0244	15.1514	14.9802	15.106	15.1697	15.1998	15.155	15.2288	15.3463	15.3706	15.06	15.0675	15.2023	Rattus	-0.0489908	0.0855543	0.127741	0.206743	-0.0668895	-0.0676556	0.245415	0.495377	15.1947	15.1457	15.127	15.2126	-0.0676556
A0A8I6A420	A0A8I6A420	Bcas3	-0.318916	0.000637318	0.00294475	0.193707	0.0189058	0.133808	NA	NA	15.8318	15.5694	15.7104	15.6332	15.5355	15.4056	15.5253	15.4848	15.4288	14.8942	15.2843	15.6729	15.6296	15.6556	15.6907	15.6393	15.6684	15.6514	15.5183	15.5603	15.4761	15.4332	15.5458	Rattus	-0.318916	-0.128535	0.106803	0.179814	-0.193707	0.00332694	0.967272	0.985701	15.6561	15.3371	15.6594	15.5309	0.00332694
A0A8I6A458	A0A8I6A458	Luc7l	-0.0871749	0.373155	0.45625	0.0609235	0.512119	0.726834	NA	NA	16.1638	16.2071	16.4067	15.9262	16.2217	16.0319	16.0671	15.7683	16.3297	16.1203	16.2702	16.1561	16.5799	16.1436	16.3161	16.2461	16.4561	16.333	16.1615	16.1992	16.1506	16.0922	16.0166	Rattus	-0.0871749	-0.157458	0.0990799	0.16943	-0.0609235	0.131206	0.185048	0.422844	16.1851	16.0979	16.3163	16.1588	0.131206
A0A8I6A492	A0A8I6A492	RGD1310429	-0.169262	0.0161029	0.0352544	0.117724	0.0704014	0.261166	NA	NA	15.4786	15.3871	15.6564	15.4135	15.5822	15.4432	15.44	15.4822	15.2143	15.3399	15.0862	15.5363	15.3985	15.5471	15.5545	15.556	15.4345	15.5813	15.4909	15.4036	15.3772	15.4239	15.4352	Rattus	-0.169262	-0.0524562	0.405921	0.511291	-0.117724	0.000917745	0.98885	0.994857	15.5036	15.3343	15.5045	15.452	0.000917745
A0A8I6A497	A0A8I6A497	Prkra	-0.00196242	0.964785	0.972301	-0.0544093	0.207569	0.458556	NA	NA	17.0672	17.0487	17.0858	17.1006	17.1384	17.0536	17.0339	16.9909	17.1325	17.1239	17.1823	17.0691	17.2241	17.0672	17.0311	17.0564	17.2453	16.9922	17.0328	17.0537	17.0381	16.963	17.1109	Rattus	-0.00196242	-0.0837952	0.058028	0.111634	0.0544093	0.0274236	0.539032	0.746706	17.0881	17.0862	17.1156	17.0318	0.0274236
A0A8I6A4C2	A0A8I6A4C2	Nxn	-0.194899	0.000378906	0.0019983	0.078424	0.0907982	0.300243	NA	NA	17.516	17.3785	17.4858	17.3885	17.2784	17.2555	17.3053	17.313	17.0851	17.1766	17.1519	17.4113	17.366	17.4161	17.4894	17.4248	17.4259	17.3084	17.2419	17.3916	17.2637	17.3054	17.2469	Rattus	-0.194899	-0.129286	0.00801103	0.0246585	-0.078424	0.0128112	0.785498	0.90263	17.4095	17.2146	17.4223	17.293	0.0128112
A0A8I6A4E9	A0A8I6A4E9	Atpaf2	0.110858	0.288805	0.36776	-0.138559	0.168218	0.411598	NA	NA	14.7269	14.6198	14.7209	14.4977	14.8018	14.9529	14.7982	14.7961	14.6799	14.3365	15.142	14.61	14.4212	14.31	14.7115	14.6298	14.6322	14.8107	14.6123	14.5792	14.5532	14.5803	14.7386	Rattus	0.110858	0.0932395	0.348046	0.455286	0.138559	-0.12094	0.248333	0.498593	14.6734	14.7843	14.5525	14.6457	-0.12094
A0A8I6A4G0	A0A8I6A4G0	Tns1	-0.177004	0.00774544	0.0198552	-0.071836	0.225357	0.471575	NA	NA	17.2743	17.2239	17.1459	17.0611	17.135	16.959	17.0675	17.0708	17.0695	17.0018	16.7776	17.1256	17.132	17.1509	17.0228	16.8483	17.0589	16.9081	16.9313	17.0643	16.8592	16.9266	16.8258	Rattus	-0.177004	-0.13721	0.026264	0.0605081	0.071836	-0.11163	0.0780624	0.259723	17.1681	16.9911	17.0564	16.9192	-0.11163
A0A8I6A4G5	A0A8I6A4G5	Srek1	0.0743742	0.54449	0.617925	0.139736	0.237996	0.48657	NA	NA	14.9753	15.0211	15.1226	14.8508	15.2176	15.0959	15.1989	14.8327	15.1933	14.9407	15.4096	15.2025	14.9484	15.2726	15.1682	15.1126	15.2878	15.7209	15.3721	15.4139	14.9438	14.9179	15.1409	Rattus	0.0743742	0.0862567	0.461928	0.563127	-0.139736	0.127854	0.301444	0.553986	15.0375	15.1119	15.1653	15.2516	0.127854
A0A8I6A4I8	A0A8I6A4I8	Kifc3	0.116355	0.181847	0.252384	-0.0840227	0.307735	0.556586	NA	NA	14.0822	14.3598	14.2213	14.1024	14.3926	14.3392	14.5131	14.2662	14.3696	14.3935	14.2064	14.2452	13.9873	14.4688	14.3773	14.157	14.3887	14.3903	14.0333	14.4133	14.2247	14.1953	14.327	Rattus	0.116355	-0.0067478	0.933927	0.953995	0.0840227	0.0390804	0.647859	0.820225	14.2316	14.348	14.2707	14.264	0.0390804
A0A8I6A4K3	A0A8I6A4K3	Nap1l1	-0.235649	0.000803607	0.00353929	0.17092	0.00734491	0.0858981	NA	NA	19.4867	19.2614	19.3435	19.2922	19.1492	19.0036	19.2176	19.1909	19.1378	19.06	18.8159	19.3322	19.3644	19.3387	19.3248	19.3557	19.4475	19.1697	19.2914	19.2753	19.1992	19.2564	19.2592	Rattus	-0.235649	-0.118711	0.0523242	0.103055	-0.17092	0.0539809	0.383388	0.633118	19.3066	19.0709	19.3606	19.2419	0.0539809
A0A8I6A4K6	A0A8I6A4K6	Psmg1	-0.147942	0.254359	0.332191	-0.17404	0.16281	0.404684	NA	NA	14.5743	14.8903	14.8029	15.0795	14.9542	14.7851	14.4253	14.5112	14.8031	14.9422	14.8069	14.5721	15.0673	14.5477	14.4131	14.4823	14.8175	14.5517	14.3277	14.7379	14.7525	14.1739	14.6858	Rattus	-0.147942	-0.111754	0.363846	0.470432	0.17404	-0.210229	0.110465	0.321979	14.8602	14.7123	14.65	14.5383	-0.210229
A0A8I6A4L5	A0A8I6A4L5	Nedd4l	0.0181373	0.796128	0.840281	-0.0299002	0.655579	0.824954	NA	NA	15.9765	15.7588	15.7098	15.8086	15.7589	15.8149	15.8827	15.7358	15.9339	15.8485	15.7082	15.912	15.8089	15.9671	16.067	15.8291	15.8818	15.9228	15.9936	15.8419	15.6558	15.5573	15.7731	Rattus	0.0181373	-0.120214	0.0827341	0.146752	0.0299002	0.108451	0.132169	0.35494	15.8025	15.8207	15.911	15.7908	0.108451
A0A8I6A4N0	A0A8I6A4N0	Hnrnpm	0.12033	0.00197365	0.00700763	-0.0574391	0.0927037	0.302676	NA	NA	19.1752	19.1378	19.1875	19.2254	19.2675	19.3076	19.3004	19.3042	19.3879	19.3395	19.2744	19.2015	19.2966	19.2597	19.1812	19.1685	19.2658	19.1913	19.3086	19.2336	19.3111	19.2518	19.2729	Rattus	0.12033	0.0326782	0.328171	0.436717	0.0574391	0.0302127	0.38755	0.63669	19.1987	19.319	19.2289	19.2616	0.0302127
A0A8I6A4N9	A0A8I6A4N9	Rrp7a	-0.108452	0.295557	0.375224	-0.0218645	0.822851	0.916	NA	NA	15.1113	14.7351	14.5535	14.6533	14.8014	14.9355	14.3696	14.691	14.6012	14.5332	14.8444	14.66	14.6056	14.6233	14.5669	14.9221	14.5679	14.6934	14.8845	14.6654	14.4844	14.5717	14.5442	Rattus	-0.108452	-0.0170029	0.861756	0.903436	0.0218645	-0.113313	0.274986	0.526326	14.7709	14.6625	14.6576	14.6406	-0.113313
A0A8I6A4P4	A0A8I6A4P4	Dbt	0.313054	5.54156702212751e-06	0.000107206	-0.0214445	0.673344	0.832132	NA	NA	16.681	16.8355	16.7663	16.8018	16.9539	17.2478	16.9813	16.9537	17.1639	17.177	17.201	16.8103	16.8714	16.8232	16.7725	16.803	16.8805	17.0557	17.1524	17.0221	17.0986	17.1122	17.155	Rattus	0.313054	0.272515	1.88147372785401e-05	0.000241155	0.0214445	0.0190949	0.72026	0.865818	16.8077	17.1208	16.8268	17.0993	0.0190949
A0A8I6A4R2	A0A8I6A4R2	Sergef	-0.111693	0.371722	0.454766	0.183201	0.131006	0.361094	NA	NA	14.9633	15.1534	14.9574	14.7136	14.8823	14.7165	15.0716	15.0993	14.6451	14.7369	14.6643	14.9041	15.1264	15.0559	15.3113	14.746	14.6996	15.0733	15.0648	14.7619	14.8368	15.4159	14.8803	Rattus	-0.111693	0.0316096	0.789175	0.84467	-0.183201	0.0398985	0.747701	0.884131	14.934	14.8223	14.9739	15.0055	0.0398985
A0A8I6A4V7	A0A8I6A4V7	Eftud2	0.0389072	0.325981	0.40674	-0.0142506	0.703245	0.84832	NA	NA	18.3197	18.4079	18.3184	18.3828	18.5355	18.4437	18.4449	18.4614	18.413	18.4523	18.3754	18.3388	18.292	18.3242	18.2732	18.3638	18.3502	18.4409	18.4058	18.5244	18.4041	18.3461	18.3838	Rattus	0.0389072	0.0938115	0.0186396	0.0469913	0.0142506	-0.0691549	0.087946	0.280939	18.3929	18.4318	18.3237	18.4175	-0.0691549
A0A8I6A4W2	A0A8I6A4W2	Ktn1	-0.135198	0.00390105	0.0117331	-0.00622278	0.877709	0.940646	NA	NA	17.4233	17.4574	17.3822	17.4262	17.6351	17.294	17.4066	17.3081	17.3774	17.3373	17.2544	17.4789	17.5053	17.447	17.4089	17.3942	17.4767	17.3646	17.3548	17.3588	17.2565	17.344	17.2618	Rattus	-0.135198	-0.128419	0.00401464	0.0143777	0.00622278	-0.0130011	0.759397	0.890624	17.4648	17.3296	17.4518	17.3234	-0.0130011
A0A8I6A4W7	A0A8I6A4W7	Ubb	0.288874	0.000716448	0.00321675	-0.0676656	0.344793	0.586942	NA	NA	22.2435	22.2927	22.174	22.3351	22.264	22.6011	22.4811	22.482	22.6614	22.3541	22.7248	22.5516	22.8806	22.5307	22.6121	22.4028	22.4905	22.4901	22.5618	22.4244	22.3048	22.5758	22.5418	Rattus	0.288874	-0.0949601	0.189192	0.284406	0.0676656	0.316168	0.000289617	0.00552542	22.2619	22.5508	22.578	22.4831	0.316168
A0A8I6A522	A0A8I6A522	Rab2a	-0.00826414	0.890974	0.913799	0.0307002	0.594437	0.783997	NA	NA	18.7133	18.8284	18.6901	18.7205	18.9332	18.7249	18.7242	18.6738	18.7538	18.8798	18.8564	18.5062	18.5117	18.5381	18.5029	18.5458	18.6681	18.6398	18.7391	18.9802	18.8962	18.679	18.863	Rattus	-0.00826414	0.254091	0.000191117	0.00139546	-0.0307002	-0.231655	0.000795443	0.0119316	18.7771	18.7688	18.5454	18.7995	-0.231655
A0A8I6A544	A0A8I6A544	Uba1y	0.133546	0.190806	0.26305	-0.667038	4.32640007828347e-07	6.17630907727364e-05	NA	NA	15.7919	15.7274	15.4651	15.3496	15.545	15.8041	15.615	15.7085	15.723	15.6309	15.7748	15.512	15.6579	15.5801	15.4011	15.1616	15.3987	15.3086	15.2922	14.893	14.8306	15.0891	14.8405	Rattus	0.133546	-0.409575	0.000262326	0.00176176	0.667038	-0.123917	0.223543	0.471937	15.5758	15.7094	15.4519	15.0423	-0.123917
A0A8I6A5A0	A0A8I6A5A0	Cbx5	-0.194417	0.127861	0.190687	0.214106	0.0812166	0.282078	NA	NA	14.2758	13.965	13.8744	13.7043	13.6776	13.7902	14.0052	13.6869	13.7751	13.1286	13.8442	13.9242	13.7036	13.8857	13.6921	13.8374	13.8109	13.9634	13.9685	14.1991	13.8822	13.7859	13.7158	Rattus	-0.194417	0.110146	0.357326	0.46477	-0.214106	-0.0904566	0.469386	0.69826	13.8994	13.705	13.809	13.9191	-0.0904566
A0A8I6A5E1	A0A8I6A5E1	Smarcc2	-0.0679731	0.231478	0.306564	-0.0285872	0.59272	0.783032	NA	NA	15.6399	15.5378	15.3226	15.4711	15.6678	15.3835	15.5836	15.4709	15.5636	15.3408	15.4169	15.5048	15.5138	15.471	15.4985	15.4786	15.4581	15.5081	15.4304	15.5282	15.349	15.3955	15.3767	Rattus	-0.0679731	-0.0561548	0.297876	0.404318	0.0285872	-0.0404054	0.472193	0.701323	15.5279	15.4599	15.4875	15.4313	-0.0404054
A0A8I6A5F1	A0A8I6A5F1	Pabpn1	0.0720055	0.268289	0.347424	-0.118392	0.0629741	0.244975	NA	NA	16.389	16.6482	16.5796	16.6618	16.7383	16.671	16.5527	16.6259	16.6152	16.6809	16.9067	16.7106	16.6394	16.5071	16.6321	16.5964	16.4712	16.678	16.4619	16.5528	16.4994	16.5672	16.5826	Rattus	0.0720055	-0.0357919	0.559818	0.651727	0.118392	-0.0105945	0.86881	0.942577	16.6034	16.6754	16.5928	16.557	-0.0105945
A0A8I6A5F2	A0A8I6A5F2	Sun1	0.309071	1.05159809424494e-05	0.000162448	-0.130943	0.0194441	0.135346	NA	NA	16.9711	16.9816	16.7091	16.8407	17.0783	17.3099	17.1914	17.1109	17.3042	17.1388	17.2962	16.8475	16.9248	16.9678	16.8822	16.8844	16.8289	17.0518	17.1488	17.0859	17.0601	17.0479	17.1713	Rattus	0.309071	0.205007	0.000686541	0.0035707	0.130943	-0.0268795	0.626552	0.808077	16.9162	17.2252	16.8893	17.0943	-0.0268795
A0A8I6A5I4	A0A8I6A5I4	Commd1	0.0653605	0.420019	0.499534	-0.075601	0.32964	0.573935	NA	NA	14.9682	14.8991	14.8312	14.7882	14.6594	15.1387	14.7249	14.7131	14.8874	15.026	14.8776	14.8522	14.9423	14.8319	14.7161	14.9271	14.9393	14.8069	14.9039	14.991	14.5714	14.9202	14.7207	Rattus	0.0653605	-0.0491385	0.523705	0.622493	0.075601	0.038898	0.629633	0.80958	14.8292	14.8946	14.8681	14.819	0.038898
A0A8I6A5M1	A0A8I6A5M1	Fn1	0.132916	0.527408	0.601211	0.0185175	0.926093	0.966274	NA	NA	21.5598	22.3506	22.1103	21.8703	22.4261	22.0916	22.2033	21.8207	23.101	22.1404	21.8211	22.2843	22.7889	22.6916	22.153	21.9971	22.5135	21.8666	22.2605	22.469	22.2833	21.8596	22.5502	Rattus	0.132916	-0.189865	0.346478	0.454074	-0.0185175	0.341299	0.113386	0.327362	22.0634	22.1963	22.4047	22.2149	0.341299
A0A8I6A5P5	A0A8I6A5P5	Tp53bp2	-0.19376	0.0385284	0.0716566	-0.0227755	0.788645	0.896976	NA	NA	15.2377	15.1834	15.0615	15.2637	15.1039	14.9789	14.8147	14.8392	15.1101	14.9104	15.2045	15.2158	14.8778	15.0157	14.9868	14.925	15.1249	15.19	15.1151	15.0963	14.8427	14.748	14.729	Rattus	-0.19376	-0.0708091	0.407947	0.513566	0.0227755	-0.145726	0.112041	0.324826	15.1701	14.9763	15.0243	14.9535	-0.145726
A0A8I6A5U6	A0A8I6A5U6	Luc7l2	0.0341145	0.700419	0.758497	-0.0656514	0.439797	0.668542	NA	NA	17.0767	16.7414	16.5182	16.5743	16.7134	16.6427	16.6926	16.7628	17.0369	16.6223	16.7961	16.686	17.0178	16.865	16.7486	16.726	16.6498	16.7689	16.6549	16.7689	16.7046	16.5555	16.7067	Rattus	0.0341145	-0.0889492	0.297985	0.404318	0.0656514	0.0574124	0.518605	0.73503	16.7248	16.7589	16.7822	16.6933	0.0574124
A0A8I6A5X3	A0A8I6A5X3	Cdk6	-0.339857	3.91419347521261e-05	0.000386996	0.185328	0.00774437	0.0880816	NA	NA	16.5798	16.5391	16.5034	16.3606	16.2669	16.0432	16.1983	16.301	16.1503	16.0132	15.9548	16.5705	16.3975	16.4105	16.6598	16.4813	16.506	16.4199	16.2816	16.3576	16.2151	16.2846	16.2139	Rattus	-0.339857	-0.208817	0.00324855	0.0122375	-0.185328	0.0542874	0.421831	0.665288	16.45	16.1101	16.5043	16.2955	0.0542874
A0A8I6A5Y0	A0A8I6A5Y0	Vta1	-0.149466	0.0143615	0.0322608	0.0301556	0.579442	0.772994	NA	NA	17.2846	17.0354	17.0747	16.9617	16.945	16.9137	16.9026	16.9531	16.7612	16.9586	16.9756	17.0114	17.0412	17.0378	17.0647	16.9531	16.8245	17.0022	16.8706	16.9389	16.973	16.987	16.8742	Rattus	-0.149466	-0.0478078	0.382144	0.488446	-0.0301556	-0.0715026	0.216748	0.464941	17.0603	16.9108	16.9888	16.941	-0.0715026
A0A8I6A606	A0A8I6A606	Sufu	-0.315486	0.00422047	0.0124273	0.0700656	0.465127	0.688707	NA	NA	14.9563	14.6903	14.9332	14.9962	14.7548	14.5813	14.7389	14.7588	14.2675	14.1923	14.7653	14.8846	14.5197	14.7795	14.8901	14.6714	14.803	14.7527	14.6717	14.5713	14.4698	14.5844	14.6747	Rattus	-0.315486	-0.137299	0.159339	0.24688	-0.0700656	-0.108122	0.285907	0.53559	14.8662	14.5507	14.7581	14.6208	-0.108122
A0A8I6A653	A0A8I6A653	Abcg3l3	0.37722	0.00056905	0.00271101	0.0866248	0.342926	0.58569	NA	NA	16.6729	16.8748	17.1899	17.1169	17.1959	17.5175	17.1098	17.3727	17.2567	17.3984	17.6687	17.2238	17.1409	17.3411	17.197	17.0748	17.1759	17.3688	17.5407	17.5435	17.6194	17.3769	17.3944	Rattus	0.37722	0.2817	0.00462786	0.0160184	-0.0866248	0.182145	0.0648919	0.234631	17.0101	17.3873	17.1922	17.4739	0.182145
A0A8I6A660	A0A8I6A660	Esyt2	0.194541	0.000227129	0.00135884	0.0119895	0.778715	0.89156	NA	NA	18.1036	18.2698	18.1643	18.2945	18.402	18.4883	18.4778	18.4065	18.4356	18.4167	18.4234	18.1902	18.1501	18.2324	18.1682	18.1674	18.2143	18.3196	18.4743	18.4682	18.4799	18.4581	18.5202	Rattus	0.194541	0.266258	2.35231861778534e-06	5.85999139729014e-05	-0.0119895	-0.0597272	0.190393	0.429638	18.2469	18.4414	18.1871	18.4534	-0.0597272
A0A8I6A685	A0A8I6A685	Odr4	0.0562428	0.511777	0.58594	-0.227741	0.00970461	0.0992617	NA	NA	16.1761	16.1528	15.8933	15.8747	16.1682	16.2811	16.1306	16.1574	16.1037	15.8629	16.1199	15.7246	15.9238	15.7058	15.6824	15.7651	15.4883	15.6897	15.9014	16.063	15.7785	15.8166	16.04	Rattus	0.0562428	0.166532	0.050302	0.100217	0.227741	-0.33803	0.000592362	0.00961717	16.053	16.1093	15.715	15.8815	-0.33803
A0A8I6A6A2	A0A8I6A6A2	Slk	-0.1067	0.0370179	0.0695031	-0.0285471	0.539664	0.747478	NA	NA	17.0555	16.8415	16.8544	16.8747	16.7899	16.8317	16.7806	16.7266	16.8625	16.6427	16.8149	16.9227	16.947	16.9124	16.9344	16.8899	16.8457	16.8325	16.8127	16.7568	16.6349	16.7735	16.6774	Rattus	-0.1067	-0.160728	0.00198861	0.0083582	0.0285471	0.0254815	0.601249	0.79273	16.8832	16.7765	16.9087	16.748	0.0254815
A0A8I6A6B8	A0A8I6A6B8	Antxr2	0.219021	0.00112472	0.00456953	-0.01232	0.82721	0.917622	NA	NA	17.0336	17.0076	16.9434	17.0014	17.1946	17.3081	17.1931	17.1449	17.1615	17.3252	17.398	17.0707	17.072	17.1543	17.1254	16.9145	17.1951	17.2619	17.2676	17.0822	17.3227	17.2061	17.3164	Rattus	0.219021	0.154161	0.0113271	0.0317496	0.01232	0.05254	0.37881	0.630335	17.0361	17.2551	17.0886	17.2428	0.05254
A0A8I6A6C2	A0A8I6A6C2	Lgals1	0.211019	0.499351	0.574254	0.134856	0.649765	0.819631	NA	NA	15.5409	15.7252	16.0729	16.1654	15.6971	16.008	15.5962	15.8546	16.0028	16.238	16.6081	15.409	15.3614	15.6606	16.3194	16.5385	14.3215	15.3603	16.3917	16.93	16.2733	16.4757	15.6859	Rattus	0.211019	0.584412	0.0585785	0.112473	-0.134856	-0.238537	0.445767	0.682499	15.8403	16.0513	15.6017	16.1862	-0.238537
A0A8I6A6F3	A0A8I6A6F3	Zfp638	0.0721103	0.33976	0.420762	-0.0353583	0.620764	0.802896	NA	NA	14.4167	14.5353	14.2507	14.2995	14.4965	14.5868	14.3514	14.2201	14.4981	14.5995	14.5753	14.4431	14.3924	14.2441	14.5712	14.3285	14.5466	14.411	14.4617	14.5238	14.4804	14.2693	14.4727	Rattus	0.0721103	0.0155164	0.827727	0.876192	0.0353583	0.0212356	0.776517	0.899491	14.3997	14.4719	14.421	14.4365	0.0212356
A0A8I6A6J4	A0A8I6A6J4	Pfdn1	-0.088201	0.036749	0.0691236	0.0828471	0.0393608	0.193073	NA	NA	18.5121	18.5537	18.7027	18.504	18.4009	18.4053	18.4567	18.4506	18.4285	18.4538	18.4841	18.6447	18.6205	18.659	18.6826	18.6362	18.675	18.5765	18.586	18.4701	18.52	18.4823	18.5409	Rattus	-0.088201	-0.123666	0.0035042	0.0129415	-0.0828471	0.118312	0.00686405	0.0578761	18.5347	18.4465	18.653	18.5293	0.118312
A0A8I6A6J5	A0A8I6A6J5	Sun2	0.0667079	0.318985	0.399213	-0.335658	2.11290002485899e-05	0.00174723	NA	NA	16.4979	16.428	16.3897	16.4999	16.6016	16.4916	16.589	16.4912	16.533	16.4547	16.7412	16.2886	16.0308	16.3834	16.3139	16.3164	16.3737	16.2237	16.2718	16.0803	16.1823	16.1303	16.3984	Rattus	0.0667079	-0.0699905	0.273951	0.377549	0.335658	-0.198959	0.00599874	0.0529607	16.4834	16.5501	16.2845	16.2145	-0.198959
A0A8I6A6K6	A0A8I6A6K6	Ppp2r5d	-0.155403	0.00207356	0.00726889	0.126253	0.00700683	0.0841274	NA	NA	17.5049	17.5029	17.5793	17.5618	17.3864	17.3681	17.4305	17.3201	17.3649	17.4049	17.2215	17.4374	17.5135	17.5275	17.527	17.5141	17.5924	17.5026	17.4763	17.573	17.3515	17.4496	17.5143	Rattus	-0.155403	-0.0407368	0.347673	0.455064	-0.126253	0.0115871	0.797087	0.908275	17.5071	17.3517	17.5186	17.4779	0.0115871
A0A8I6A6M3	A0A8I6A6M3	Uri1	0.0209841	0.745127	0.798351	0.0487852	0.430756	0.661963	NA	NA	14.6327	14.474	14.4738	14.5765	14.3698	14.5882	14.6644	14.3612	14.4753	14.608	14.4608	14.5246	14.5539	14.5453	14.5234	14.426	14.7623	14.6005	14.5392	14.6665	14.6758	14.5588	14.4099	Rattus	0.0209841	0.019193	0.755142	0.81733	-0.0487852	0.0505763	0.436015	0.675309	14.5053	14.5263	14.5559	14.5751	0.0505763
A0A8I6A6V3	A0A8I6A6V3	Lcmt1	-0.00643038	0.897591	0.919126	0.077468	0.114175	0.33944	NA	NA	16.3187	16.2033	16.2279	16.1111	16.0515	16.2091	16.1485	16.199	16.0656	16.236	16.1982	16.195	16.1951	16.2427	16.2478	16.2989	16.0813	16.3051	16.2941	16.3313	16.1252	16.2156	16.2499	Rattus	-0.00643038	0.0434056	0.366659	0.473182	-0.077468	0.0276319	0.581486	0.780342	16.1825	16.1761	16.2101	16.2535	0.0276319
A0A8I6A6W5	A0A8I6A6W5	Eif2s2	-0.169175	0.0306139	0.0592804	0.0742521	0.299004	0.54838	NA	NA	18.4036	18.3492	18.3773	18.3349	18.2961	18.1686	18.2806	18.173	18.3397	17.7982	18.3381	18.4584	18.6245	18.4114	18.4394	18.4023	18.5419	18.251	18.352	18.3261	18.0909	18.2748	18.2489	Rattus	-0.169175	-0.222368	0.00427898	0.015141	-0.0742521	0.127444	0.0957083	0.293941	18.3522	18.183	18.4797	18.2573	0.127444
A0A8I6A723	A0A8I6A723	Psmc3	-0.134797	0.000353848	0.00189023	0.0600446	0.0614176	0.241931	NA	NA	19.6594	19.5742	19.6527	19.6218	19.5894	19.4746	19.5421	19.5479	19.4944	19.4113	19.438	19.6384	19.7217	19.6442	19.6406	19.6588	19.6832	19.5739	19.5861	19.5397	19.5055	19.5643	19.4991	Rattus	-0.134797	-0.119715	0.000716209	0.00369714	-0.0600446	0.0449631	0.173287	0.408546	19.6195	19.4847	19.6645	19.5448	0.0449631
A0A8I6A768	A0A8I6A768	Apoo	0.058699	0.326771	0.407603	0.00198613	0.971927	0.984531	NA	NA	16.5201	16.4285	16.3834	16.3911	16.6324	16.7403	16.4518	16.402	16.6532	16.3965	16.5351	16.3765	16.3789	16.2712	16.3501	16.3793	16.3725	16.4396	16.592	16.5855	16.4517	16.5453	16.5767	Rattus	0.058699	0.177053	0.00440716	0.0154887	-0.00198613	-0.116368	0.0593608	0.22407	16.4711	16.5298	16.3547	16.5318	-0.116368
A0A8I6A771	A0A8I6A771	Smap1	-0.17719	0.052353	0.0914521	0.0446536	0.593162	0.783065	NA	NA	16.5111	16.5731	16.2703	16.4805	16.5722	16.0544	16.5243	16.3719	16.2906	16.3485	16.2359	16.4438	16.2703	16.5208	16.4864	16.5272	16.2728	16.4298	16.3865	16.5401	16.0084	16.4003	16.3284	Rattus	-0.17719	-0.071287	0.396098	0.501942	-0.0446536	-0.0612495	0.485746	0.709287	16.4815	16.3043	16.4202	16.3489	-0.0612495
A0A8I6A776	A0A8I6A776	Cep192	0.302901	0.00757698	0.0195444	-0.203438	0.0502897	0.216874	NA	NA	15.7279	15.7194	15.3561	15.5557	15.987	16.0597	15.968	15.9893	15.9586	15.7685	16.0887	15.6191	15.6095	15.5547	15.693	15.6577	15.6242	15.7772	15.7504	16.2305	15.6672	15.4709	15.7161	Rattus	0.302901	0.142331	0.161447	0.249492	0.203438	-0.0428673	0.681362	0.840536	15.6692	15.9721	15.6264	15.7687	-0.0428673
A0A8I6A795	A0A8I6A795	Srsf10	0.206933	0.0140423	0.0316124	-0.122454	0.111893	0.33568	NA	NA	16.0643	16.3211	16.3256	16.2417	16.3224	16.4971	16.4255	16.2363	16.6514	16.292	16.6694	16.3196	16.5737	16.445	16.2109	16.2568	16.2465	16.3982	16.3548	16.3895	16.222	16.3652	16.3073	Rattus	0.206933	-0.00260106	0.972254	0.979874	0.122454	0.0870797	0.273579	0.525453	16.255	16.4619	16.3421	16.3395	0.0870797
A0A8I6A7C3	A0A8I6A7C3	Gfus	-0.245717	0.143939	0.209311	-0.011435	0.941709	0.971289	NA	NA	14.4336	14.9463	14.4968	14.7826	14.4526	14.1566	14.6307	14.7665	14.3186	14.2366	14.1511	14.6949	14.3928	15.061	15.1351	14.8457	14.6952	14.7195	14.5274	14.561	13.7064	14.3668	14.3105	Rattus	-0.245717	-0.438858	0.00956622	0.028168	0.011435	0.181706	0.27456	0.526139	14.6224	14.3767	14.8041	14.3652	0.181706
A0A8I6A7C9	A0A8I6A7C9	Actr3b	-0.174925	0.0010144	0.00420381	0.17662	0.000589411	0.0200992	NA	NA	20.0442	20.0648	20.0968	20.1518	20.1452	19.9078	20.0324	20.093	19.9222	19.7253	19.873	20.1116	20.084	20.1227	20.085	20.1498	20.1585	20.0957	20.0738	20.1014	20.1093	20.1425	20.0907	Rattus	-0.174925	-0.0163716	0.713657	0.783489	-0.17662	0.0180666	0.699474	0.851963	20.1005	19.9256	20.1186	20.1022	0.0180666
A0A8I6A7J1	A0A8I6A7J1	Msrb3	0.0226041	0.825961	0.863205	-0.329753	0.00254602	0.0481919	NA	NA	16.3374	16.2547	16.1406	16.286	16.2092	16.3135	16.1353	16.2261	16.1483	16.4225	16.3635	15.5292	15.7469	15.9318	15.5404	15.5441	15.7206	15.9744	15.8989	16.4269	15.6372	15.9464	15.7467	Rattus	0.0226041	0.269593	0.0108406	0.0307398	0.329753	-0.576742	1.04370769034712e-05	0.000415476	16.2456	16.2682	15.6688	15.9384	-0.576742
A0A8I6A7M2	A0A8I6A7M2	Clip1	-0.202054	0.0016108	0.00593628	-0.00277888	0.959105	0.979406	NA	NA	16.0084	15.8127	15.8066	15.6491	15.7306	15.6369	15.5907	15.5747	15.6131	15.6324	15.5486	15.7748	15.9678	15.8175	15.9101	15.7963	15.7426	15.669	15.6617	15.709	15.4662	15.5322	15.5417	Rattus	-0.202054	-0.23822	0.000203419	0.00146461	0.00277888	0.0333876	0.558485	0.761822	15.8015	15.5994	15.8349	15.5966	0.0333876
A0A8I6A7P7	A0A8I6A7P7	Nup133	0.205358	0.00148665	0.00563382	-0.0516297	0.349039	0.590299	NA	NA	15.5423	15.5812	15.4393	15.5642	15.6791	15.8945	15.6798	15.6702	15.7561	15.7058	15.8932	15.4448	15.3055	15.5609	15.5508	15.4766	15.5089	15.6293	15.7842	15.8362	15.652	15.6427	15.7454	Rattus	0.205358	0.240391	0.000198909	0.00143714	0.0516297	-0.0866626	0.139938	0.366292	15.5612	15.7666	15.4746	15.715	-0.0866626
A0A8I6A7Q7	A0A8I6A7Q7	Yy1	-0.671823	0.00734234	0.0190102	-0.274452	0.218901	0.466899	NA	NA	14.0423	13.208	13.2246	12.5782	13.0701	12.3451	12.4484	12.7793	12.6167	12.7863	12.341	12.9846	12.4295	12.7015	12.5333	12.3399	11.5335	12.5852	12.3807	11.9568	12.4308	11.7786	12.538	Rattus	-0.671823	-0.142019	0.519317	0.618788	0.274452	-0.804256	0.00185815	0.0222978	13.2246	12.5528	12.4204	12.2784	-0.804256
A0A8I6A7U4	A0A8I6A7U4	Vasp	-0.243518	0.00096664	0.0040794	0.130523	0.0437103	0.20245	NA	NA	18.2048	18.2648	18.164	18.2771	18.2262	17.8742	18.1538	18.0378	18.1115	18.0389	17.687	18.228	18.372	18.2862	18.1629	18.1612	18.3503	18.0248	18.1902	18.1494	18.0949	18.1153	18.1116	Rattus	-0.243518	-0.145752	0.0258744	0.0600112	-0.130523	0.0327565	0.613711	0.801502	18.2274	17.9839	18.2601	18.1144	0.0327565
A0A8I6A822	A0A8I6A822	Tm9sf3	0.302457	3.15703282219941e-05	0.000337729	-0.183622	0.00311663	0.0544424	NA	NA	18.477	18.5632	18.4375	18.5715	18.755	18.9268	18.7858	18.759	18.8523	18.9078	18.9481	18.4205	18.5021	18.4991	18.4027	18.3741	18.4564	18.5047	18.7738	18.6189	18.7915	18.6139	18.7754	Rattus	0.302457	0.237195	0.000299088	0.0019373	0.183622	-0.118359	0.0535238	0.212629	18.5609	18.8633	18.4425	18.6797	-0.118359
A0A8I6A856	A0A8I6A856	Akr1b1	-0.124831	0.27559	0.354329	0.0675137	0.53247	0.741232	NA	NA	20.2468	19.9063	19.9101	19.9116	19.6746	19.8709	19.7667	19.9481	19.8336	19.5691	19.842	20.0794	20.1835	20.001	20.1079	20.5103	19.7872	19.5771	19.8626	20.14	19.7562	19.9605	19.9392	Rattus	-0.124831	-0.238978	0.0351606	0.0755129	-0.0675137	0.181661	0.117961	0.334804	19.9299	19.8051	20.1116	19.8726	0.181661
A0A8I6A876	A0A8I6A876	Wdr36	0.336699	0.00525573	0.0145738	-0.00394386	0.969985	0.984092	NA	NA	14.265	14.2743	14.2117	14.3096	14.4506	14.9289	14.6288	14.6104	14.8417	14.1477	14.6762	14.2266	13.9986	14.3265	14.3721	14.4188	14.1466	14.8155	14.6506	14.6801	14.392	14.462	14.8099	Rattus	0.336699	0.386811	0.00115683	0.00540553	0.00394386	-0.054056	0.623875	0.807501	14.3023	14.639	14.2482	14.635	-0.054056
A0A8I6A8E0	A0A8I6A8E0	Eea1	-0.169868	0.00102959	0.00425401	0.0227522	0.600664	0.788542	NA	NA	16.6651	16.7241	16.5696	16.6503	16.7384	16.5585	16.5742	16.5494	16.4611	16.3309	16.5236	16.6557	16.6915	16.647	16.6562	16.6893	16.6456	16.5904	16.5771	16.5883	16.3956	16.5015	16.4813	Rattus	-0.169868	-0.141844	0.00318047	0.01208	-0.0227522	-0.00527126	0.907669	0.961799	16.6695	16.4996	16.6642	16.5224	-0.00527126
A0A8I6A8E8	A0A8I6A8E8	Ddx46	0.012908	0.839947	0.873494	-0.00186661	0.975553	0.985551	NA	NA	16.8072	16.6871	16.6787	16.5441	16.7262	16.6756	16.7954	16.5926	16.8416	16.4732	16.831	16.7119	16.7662	16.7766	16.7153	16.7224	16.6909	16.7144	16.7802	16.8582	16.5631	16.6159	16.6663	Rattus	0.012908	-0.0308842	0.613176	0.697825	0.00186661	0.0419256	0.513727	0.731556	16.6887	16.7016	16.7306	16.6997	0.0419256
A0A8I6A8F0	A0A8I6A8F0	Psca	0.406287	0.000124161	0.000871231	0.065661	0.43916	0.667987	NA	NA	17.8054	18.3066	18.2941	18.4118	18.5471	18.6325	18.5742	18.656	18.7749	18.7142	18.724	18.4393	18.5196	18.6061	18.4998	18.4585	18.5988	18.6232	18.6871	18.6937	18.8502	18.6973	18.9181	Rattus	0.406287	0.224581	0.0132366	0.036005	-0.065661	0.247367	0.00974969	0.0724662	18.273	18.6793	18.5204	18.7449	0.247367
A0A8I6A8G0	A0A8I6A8G0	Nf2	-0.397223	0.0606023	0.102994	0.231865	0.23878	0.48769	NA	NA	16.8999	17.6569	17.5935	17.6599	17.4821	16.7024	17.4514	17.2821	17.2814	17.2447	16.4053	17.5653	17.527	17.5918	17.5779	17.5773	17.7651	17.4863	17.4581	17.4997	17.3995	16.3424	17.5725	Rattus	-0.397223	-0.307624	0.122417	0.200081	-0.231865	0.142266	0.486129	0.709401	17.4584	17.0612	17.6007	17.2931	0.142266
A0A8I6A8G7	A0A8I6A8G7	Myh11	0.0887103	0.465526	0.543194	0.129115	0.269118	0.517007	NA	NA	21.5035	21.9553	21.9147	22.1089	22.0065	21.7854	22.0696	21.8715	22.3509	22.1166	21.7249	22.0526	22.3279	22.129	21.9215	21.8676	22.3185	21.9132	22.159	22.1611	22.0794	21.9828	22.3981	Rattus	0.0887103	0.0127247	0.912049	0.940089	-0.129115	0.205101	0.100014	0.302675	21.8978	21.9865	22.1029	22.1156	0.205101
A0A8I6A8H6	A0A8I6A8H6	Ralgdsl2	-0.105362	0.111915	0.170907	0.189122	0.00501777	0.0708996	NA	NA	14.8419	14.9609	14.7281	14.9408	14.9283	14.8159	14.8263	14.7517	14.7638	14.8467	14.6434	14.9926	14.67	14.8654	15.0157	15.0229	14.862	14.959	14.9863	15.0567	14.7563	15.0037	15.0205	Rattus	-0.105362	0.0589752	0.341521	0.449426	-0.189122	0.0247845	0.700608	0.852341	14.88	14.7746	14.9048	14.9638	0.0247845
A0A8I6A8I7	A0A8I6A8I7	Eif1ax	-0.153195	0.0290825	0.0566595	0.127341	0.0540189	0.224988	NA	NA	16.885	16.992	16.8128	17.0065	17.0427	16.6575	16.9385	16.6563	16.9917	16.7533	16.7702	17.0575	17.1224	16.9736	17.0121	17.0688	17.1754	16.8574	17.0229	17.0417	16.7842	16.8163	17.0092	Rattus	-0.153195	-0.146358	0.0287946	0.0648937	-0.127341	0.120505	0.0798167	0.26372	16.9478	16.7946	17.0683	16.9219	0.120505
A0A8I6A8K6	A0A8I6A8K6	Itsn2	-0.193799	0.00936636	0.0230402	-0.0685993	0.301885	0.55009	NA	NA	15.0244	15.0014	15.2035	15.0956	15.0202	14.8208	14.807	14.7259	14.8778	14.9945	15.0254	15.031	14.8913	14.8671	15.0805	14.9752	14.894	14.6294	15.022	14.9156	14.6579	14.7556	14.8593	Rattus	-0.193799	-0.149901	0.0306489	0.0679992	0.0685993	-0.112497	0.112526	0.325776	15.069	14.8752	14.9565	14.8066	-0.112497
A0A8I6A8L3	A0A8I6A8L3	Dnpep	-0.137408	0.00604496	0.0161877	0.0432117	0.327262	0.571914	NA	NA	20.3884	20.3911	20.483	20.3938	20.2401	20.2147	20.2963	20.3379	20.2666	20.1969	20.1388	20.4467	20.5442	20.4631	20.3832	20.3445	20.4582	20.2704	20.3111	20.2227	20.2311	20.3413	20.3337	Rattus	-0.137408	-0.154911	0.00162476	0.007088	-0.0432117	0.0607151	0.193198	0.434526	20.3793	20.2419	20.44	20.2851	0.0607151
A0A8I6A8L9	A0A8I6A8L9	Snx8	-0.0272937	0.791507	0.836141	0.0938411	0.34507	0.586974	NA	NA	15.4067	15.1257	15.0706	15.1143	15.129	15.0325	15.051	15.4179	15.2753	15.4521	14.6231	15.3132	15.3131	15.3199	15.4183	15.4542	15.3821	15.1438	15.26	15.2057	15.2598	15.1989	15.3467	Rattus	-0.0272937	-0.131004	0.19168	0.287103	-0.0938411	0.197552	0.0657267	0.235592	15.1693	15.142	15.3668	15.2358	0.197552
A0A8I6A8R8	A0A8I6A8R8	Son	0.182807	0.0247705	0.0497975	-0.180018	0.0208708	0.140268	NA	NA	16.1367	16.0477	16.0328	15.9043	16.1293	16.3653	16.1745	16.0215	16.534	16.041	16.2614	16.0895	16.1978	16.1554	16.0968	16.0294	16.0251	16.0631	16.1894	16.1544	15.9923	15.8776	16.0408	Rattus	0.182807	-0.0460678	0.53073	0.626816	0.180018	0.0488567	0.526187	0.740362	16.0501	16.2329	16.099	16.0529	0.0488567
A0A8I6A8T5	A0A8I6A8T5	Aqr	-0.028838	0.799598	0.842539	0.148495	0.179124	0.424874	NA	NA	14.6918	14.8827	14.6266	14.7311	14.8525	14.755	14.8048	14.7035	14.8203	14.6661	14.6189	14.7322	14.384	14.6625	14.6646	14.8882	14.8551	14.7363	14.9943	15.3945	14.5556	14.6093	14.9694	Rattus	-0.028838	0.178835	0.108846	0.182511	-0.148495	-0.0591779	0.603263	0.794626	14.7569	14.7281	14.6978	14.8766	-0.0591779
A0A8I6A8V2	A0A8I6A8V2	Dera	-0.15085	0.0227912	0.0465494	0.0509824	0.39482	0.63089	NA	NA	16.0502	16.1614	16.3842	16.3792	16.0869	15.9819	16.039	16.0799	16.0074	16.1557	16.1053	16.1545	15.9254	16.1493	16.1352	16.224	16.23	16.0919	16.1019	16.1603	16.061	16.065	16.1949	Rattus	-0.15085	-0.0239024	0.68801	0.763227	-0.0509824	-0.0759649	0.230593	0.479485	16.2124	16.0615	16.1364	16.1125	-0.0759649
A0A8I6A8V9	A0A8I6A8V9	Sec62	0.195259	0.00916025	0.0225925	-0.100067	0.138831	0.37322	NA	NA	17.3599	17.1726	17.0898	16.9626	17.2557	17.3955	17.386	17.2869	17.5369	17.2429	17.3322	17.1125	17.1779	17.2007	17.1241	17.2126	16.9777	17.0451	17.3617	17.255	17.3602	17.261	17.297	Rattus	0.195259	0.129092	0.0601922	0.114943	0.100067	-0.0338998	0.62474	0.807501	17.1681	17.3634	17.1342	17.2633	-0.0338998
A0A8I6A8X0	A0A8I6A8X0	Cox6b1	0.211566	0.411532	0.491133	-0.122331	0.616744	0.802178	NA	NA	17.0463	17.7434	17.4302	17.8922	17.7152	17.4693	17.7956	17.3281	18.2838	17.961	17.8243	17.8113	18.5676	18.0038	17.0449	17.2308	18.371	17.2323	17.9589	17.4145	17.4255	17.5214	18.3756	Rattus	0.211566	-0.183544	0.454338	0.556631	0.122331	0.272779	0.292142	0.543337	17.5655	17.777	17.8382	17.6547	0.272779
A0A8I6A8X5	A0A8I6A8X5	Nmt2	-0.0727895	0.13035	0.193353	0.0411349	0.361742	0.601209	NA	NA	17.475	17.2897	17.1937	17.3195	17.3386	17.2839	17.275	17.2425	17.2411	17.216	17.2446	17.2998	17.1392	17.2601	17.3186	17.2598	17.2584	17.2822	17.3332	17.3946	17.1472	17.2581	17.3347	Rattus	-0.0727895	0.0356674	0.427952	0.532688	-0.0411349	-0.067322	0.160224	0.394448	17.3233	17.2505	17.256	17.2917	-0.067322
A0A8I6A8X9	A0A8I6A8X9	RGD1559639	-0.128939	0.0832654	0.133558	-0.0425159	0.536773	0.745219	NA	NA	18.9777	19.257	19.1879	19.3096	19.4235	19.0714	19.1409	19.0019	19.2141	19.2629	18.922	19.3095	19.4484	19.32	19.2279	19.3017	19.5338	19.0423	19.1324	19.1013	18.9947	18.99	19.0974	Rattus	-0.128939	-0.297211	0.000235083	0.00163865	0.0425159	0.125756	0.0906399	0.286374	19.2311	19.1022	19.3569	19.0597	0.125756
A0A8I6A8Y6	A0A8I6A8Y6	Sf3b2	-0.0964553	0.029432	0.0572058	-0.0690174	0.0944082	0.306356	NA	NA	17.3135	17.2617	17.2377	17.1714	17.3062	17.1847	17.2187	17.1413	17.2844	17.0812	17.0594	17.285	17.3484	17.2613	17.3247	17.2752	17.3754	17.1126	17.1461	17.1212	16.9969	17.1149	17.0641	Rattus	-0.0964553	-0.219049	1.41885678660939e-05	0.000199798	0.0690174	0.0535759	0.209156	0.456461	17.2581	17.1616	17.3117	17.0926	0.0535759
A0A8I6A965	A0A8I6A965	Get4	-0.0720779	0.219295	0.293433	-0.00774592	0.887964	0.947561	NA	NA	16.946	16.9432	16.9833	16.6041	16.8839	16.7961	16.8308	16.8746	16.6718	16.7705	16.8563	16.8574	16.7167	16.8388	16.8284	16.7981	16.758	16.8698	16.7867	16.8449	16.7757	16.6515	16.8251	Rattus	-0.0720779	-0.00730984	0.894231	0.927152	0.00774592	-0.0725139	0.216615	0.464896	16.8721	16.8	16.7996	16.7923	-0.0725139
A0A8I6A981	A0A8I6A981	Cyp20a1	0.32041	2.0861135275331e-07	1.51517719368193e-05	-0.0625208	0.143824	0.379015	NA	NA	17.9728	17.9995	17.9873	17.9932	18.2049	18.4531	18.3218	18.3159	18.3194	18.3637	18.3378	17.9609	17.8625	18.0079	17.9756	18.0212	17.9756	18.2747	18.2665	18.1933	18.3441	18.3301	18.3277	Rattus	0.32041	0.322113	8.86112053246613e-08	5.9169417749048e-06	0.0625208	-0.0642236	0.151849	0.383794	18.0315	18.3519	17.9673	18.2894	-0.0642236
A0A8I6A982	A0A8I6A982	Ftsj1	0.101035	0.251365	0.328805	-0.146224	0.087542	0.295007	NA	NA	14.7353	14.458	14.5705	14.5571	14.5539	14.7286	14.428	14.6886	14.6302	14.8052	14.7753	14.56	14.554	14.6799	14.608	14.6811	14.9833	14.816	14.5431	14.5959	14.395	14.3138	14.5149	Rattus	0.101035	-0.14793	0.0841431	0.148741	0.146224	0.102741	0.243687	0.493573	14.575	14.676	14.6777	14.5298	0.102741
A0A8I6A993	A0A8I6A993	Hgs	-0.105328	0.0146448	0.0327373	0.0438118	0.260112	0.506998	NA	NA	17.6123	17.3644	17.4486	17.3772	17.4128	17.296	17.3326	17.3625	17.3652	17.3583	17.3118	17.4439	17.5828	17.4957	17.5642	17.4954	17.4992	17.4031	17.4093	17.4306	17.3383	17.3831	17.3247	Rattus	-0.105328	-0.13202	0.00210956	0.0087863	-0.0438118	0.0705043	0.0899798	0.285423	17.443	17.3377	17.5136	17.3815	0.0705043
A0A8I6A9D2	A0A8I6A9D2	Cul2	-0.103892	0.17975	0.249803	0.139066	0.0646392	0.248392	NA	NA	15.8059	15.856	15.7285	15.6979	15.7906	15.7506	15.7287	15.6046	15.3532	15.7625	15.8318	15.5966	15.5455	15.4876	15.5884	15.6727	15.5019	15.8121	15.7976	16.0876	15.6092	15.7917	15.7675	Rattus	-0.103892	0.245515	0.00237137	0.00970835	-0.139066	-0.210342	0.0103143	0.0755772	15.7758	15.6719	15.5654	15.811	-0.210342
A0A8I6A9F8	A0A8I6A9F8	Ampd3	-0.237456	0.0111563	0.0265139	-0.0551767	0.506545	0.723914	NA	NA	15.7446	15.7082	15.8259	15.8257	15.8889	15.4017	15.5822	15.736	15.3045	15.49	15.853	15.6327	15.2825	15.7393	15.647	15.695	15.5176	15.5626	15.6114	15.5672	15.3828	15.4242	15.488	Rattus	-0.237456	-0.0796396	0.340336	0.448009	0.0551767	-0.212993	0.0210373	0.118927	15.7987	15.5612	15.5857	15.506	-0.212993
A0A8I6A9F9	A0A8I6A9F9	Tcof1	0.219014	0.0578372	0.0991085	-0.00803563	0.939305	0.970281	NA	NA	16.389	15.934	16.0066	15.5017	15.9651	16.2248	16.1881	15.8757	16.4025	16.1732	16.2055	16.2309	16.5129	16.4694	16.3103	16.2399	16.3366	16.0538	16.1585	16.3849	16.1739	16.0402	16.2105	Rattus	0.219014	-0.179706	0.0990386	0.16943	0.00803563	0.390684	0.00171175	0.0212812	15.9593	16.1783	16.35	16.1703	0.390684
A0A8I6A9K9	A0A8I6A9K9	Hypk	-0.171583	0.00524296	0.0145482	0.0230252	0.666979	0.830018	NA	NA	16.9417	16.8764	16.9939	16.8847	16.8363	16.7625	16.8741	16.9033	16.6712	16.4946	16.7046	16.9633	17.0097	16.901	16.9677	16.999	16.928	16.814	16.7549	16.7751	16.7593	16.8068	16.6381	Rattus	-0.171583	-0.20343	0.000863131	0.00428975	-0.0230252	0.0548723	0.33245	0.590959	16.9066	16.735	16.9615	16.758	0.0548723
A0A8I6A9R8	A0A8I6A9R8	Cope	-0.0717646	0.0625687	0.105513	0.00601477	0.864659	0.934644	NA	NA	18.8377	18.7717	18.7455	18.6964	18.7862	18.7041	18.6846	18.6851	18.6063	18.7096	18.7845	18.6807	18.7823	18.6812	18.6252	18.7332	18.6569	18.6819	18.6903	18.7315	18.6778	18.7707	18.6581	Rattus	-0.0717646	0.00848999	0.809936	0.861988	-0.00601477	-0.0742398	0.0546876	0.214592	18.7675	18.6957	18.6933	18.7017	-0.0742398
A0A8I6A9U3	A0A8I6A9U3	Palld	-0.213739	0.00176567	0.00637861	0.0140177	0.808961	0.907641	NA	NA	18.1705	18.1934	18.1512	18.0398	18.0805	17.8892	18.0434	18.019	18.0422	17.8161	17.67	18.1997	18.1436	18.1409	18.093	17.9748	18.1114	17.8154	17.9752	18.0362	17.885	17.9287	17.9235	Rattus	-0.213739	-0.183211	0.00415426	0.0147501	-0.0140177	-0.0165106	0.786036	0.902703	18.1271	17.9133	18.1106	17.9274	-0.0165106
A0A8I6A9V4	A0A8I6A9V4	Tulp3	0.373997	0.0909228	0.143727	-0.562106	0.0107519	0.105231	NA	NA	15.2388	14.9093	14.9457	14.1902	14.6553	15.5595	14.9252	14.3918	14.8237	15.6706	15.6003	14.7413	15.52	14.8576	14.8774	15.0045	14.8746	14.8938	14.729	14.5735	14.235	14.7237	14.4436	Rattus	0.373997	-0.37948	0.0732024	0.133212	0.562106	0.19137	0.375419	0.627237	14.7879	15.1619	14.9792	14.5998	0.19137
A0A8I6A9V7	A0A8I6A9V7	Vps26c	0.00599246	0.914611	0.931346	-0.0287872	0.590237	0.780448	NA	NA	16.0127	16.0603	15.9573	16.0837	16.1099	16.0531	16.0662	15.9493	15.962	16.0585	16.2156	15.8609	16.0546	15.9109	15.8944	15.9926	16.0798	15.9647	15.9671	16.2271	16.0196	15.9559	15.9976	Rattus	0.00599246	0.0564771	0.295291	0.401743	0.0287872	-0.0792718	0.165414	0.400711	16.0448	16.0508	15.9655	16.022	-0.0792718
A0A8I6A9W7	A0A8I6A9W7	Prdx5	-0.21092	0.0185655	0.0394767	0.0896182	0.269415	0.517337	NA	NA	20.2347	20.0354	20.2428	20.1065	19.8686	19.8885	20.0459	20.0556	19.8954	19.5612	19.8736	20.0948	20.025	20.0634	20.1536	20.0937	20.0168	20.1108	19.8981	19.902	20.0915	20.1106	19.745	Rattus	-0.21092	-0.0982238	0.227393	0.32836	-0.0896182	-0.0230783	0.783462	0.901733	20.0976	19.8867	20.0745	19.9763	-0.0230783
A0A8I6A9Y1	A0A8I6A9Y1	U2af2	0.0584416	0.28835	0.367314	-0.0523395	0.317886	0.564101	NA	NA	17.9588	17.7915	17.8535	17.6201	17.9166	17.8022	17.8702	17.8912	17.9566	17.8499	17.949	17.8074	17.9284	17.8177	17.8387	17.8802	17.7775	17.7657	17.739	17.9727	17.9171	17.7934	17.8173	Rattus	0.0584416	-0.00748754	0.885089	0.920208	0.0523395	0.0135896	0.802608	0.911016	17.8281	17.8865	17.8417	17.8342	0.0135896
A0A8I6A9Z2	A0A8I6A9Z2	Nedd1	-0.173786	0.234845	0.310328	0.0614615	0.654934	0.824393	NA	NA	14.9728	13.8978	14.2284	14.1664	14.2522	14.1488	14.2844	14.0816	14.2366	13.6749	14.3521	14.3025	13.9189	14.1929	14.4282	14.1581	14.2451	14.3645	14.3022	14.2368	14.1404	14.1501	13.9532	Rattus	-0.173786	-0.0164227	0.90474	0.935237	-0.0614615	-0.0959019	0.5073	0.72672	14.3035	14.1297	14.2076	14.1912	-0.0959019
A0A8I6AA57	A0A8I6AA57	Msh2	-0.0431557	0.748857	0.80131	-0.0407625	0.751123	0.878432	NA	NA	14.9209	14.5167	14.2867	14.6131	14.6984	14.8411	14.698	14.2807	14.2753	14.4952	14.7938	14.6654	14.3128	14.708	14.8499	14.6617	14.626	14.62	14.6594	14.7457	14.0294	14.6444	14.4405	Rattus	-0.0431557	-0.114092	0.378444	0.485214	0.0407625	0.0301739	0.822774	0.919375	14.6072	14.564	14.6373	14.5232	0.0301739
A0A8I6AA61	A0A8I6AA61	Mrpl55	0.285625	0.000119739	0.000853652	-0.0860582	0.15476	0.395986	NA	NA	16.0956	16.1511	16.3196	16.2278	16.4339	16.4518	16.5233	16.5684	16.4511	16.5912	16.6015	16.2477	16.0895	16.2621	16.2115	16.2171	16.209	16.4661	16.3641	16.2247	16.5302	16.5547	16.5312	Rattus	0.285625	0.239005	0.000482122	0.00271932	0.0860582	-0.0394383	0.526301	0.740362	16.2456	16.5312	16.2062	16.4452	-0.0394383
A0A8I6AAB5	A0A8I6AAB5	Akap2	-0.196811	0.00154298	0.0057757	0.0142062	0.786979	0.895819	NA	NA	17.1343	17.0469	16.9605	16.9605	16.9741	16.7959	16.9259	16.9442	16.8321	16.7464	16.6661	17.0284	17.1215	16.9554	16.9798	16.8677	17.0095	16.8915	16.8119	16.8876	16.7676	16.9259	16.7113	Rattus	-0.196811	-0.161083	0.00520763	0.0176429	-0.0142062	-0.0215214	0.696554	0.850157	17.0152	16.8184	16.9937	16.8326	-0.0215214
A0A8I6AAD8	A0A8I6AAD8	Snx4	-0.110796	0.0149938	0.0332839	0.00869508	0.830038	0.918276	NA	NA	16.902	16.8646	16.8209	16.8545	16.9195	16.7888	16.8083	16.8336	16.6684	16.7621	16.7079	16.8613	16.761	16.8307	16.8928	16.9171	16.7386	16.8352	16.7674	16.8335	16.6582	16.8126	16.7142	Rattus	-0.110796	-0.0633762	0.127643	0.206743	-0.00869508	-0.0387247	0.36633	0.619161	16.8723	16.7615	16.8336	16.7702	-0.0387247
A0A8I6AAE1	A0A8I6AAE1	ENSRNOG00000065195	-0.0440011	0.188438	0.260184	-0.00638038	0.838353	0.921918	NA	NA	18.4306	18.3988	18.3361	18.3931	18.4837	18.3789	18.3588	18.3347	18.4189	18.3185	18.3769	18.4595	18.4828	18.4694	18.4032	18.4152	18.4901	18.4032	18.4033	18.3154	18.3296	18.3872	18.3097	Rattus	-0.0440011	-0.0952826	0.00544424	0.0183096	0.00638038	0.0449011	0.17991	0.416442	18.4085	18.3645	18.4534	18.3581	0.0449011
A0A8I6AAE7	A0A8I6AAE7	Pxn	-0.170668	0.00224319	0.00772539	-0.00920939	0.846655	0.925575	NA	NA	18.2584	18.2214	18.1993	18.1237	18.08	17.9508	18.1138	18.0978	18.0324	17.9909	17.8495	18.223	18.336	18.2818	18.3037	18.1345	18.1271	18.046	18.0213	17.9927	17.9469	18.0245	17.9486	Rattus	-0.170668	-0.237655	4.68682538368593e-05	0.000470475	0.00920939	0.0577769	0.254324	0.504989	18.1766	18.0059	18.2343	17.9967	0.0577769
A0A8I6AAK0	A0A8I6AAK0	Tbc1d23	-0.277669	3.4064147334289e-06	7.93917872403338e-05	0.0484297	0.272231	0.520116	NA	NA	15.6711	15.5921	15.5958	15.5565	15.458	15.2308	15.3699	15.4216	15.2087	15.2712	15.28	15.3858	15.4227	15.4469	15.3778	15.4324	15.3158	15.3541	15.3449	15.4699	15.3389	15.296	15.2689	Rattus	-0.277669	-0.05143	0.244454	0.345997	-0.0484297	-0.177809	0.000695299	0.0108523	15.5747	15.297	15.3969	15.3455	-0.177809
A0A8I6AAN3	A0A8I6AAN3	Aldh18a1	0.295047	4.88374692365347e-07	2.29119732705617e-05	-0.0235297	0.563283	0.762728	NA	NA	19.1403	19.189	19.1338	19.2223	19.3462	19.5827	19.4399	19.4597	19.5491	19.4418	19.5349	19.1001	19.0883	19.1098	19.1217	19.1741	19.1355	19.3862	19.4503	19.4668	19.5717	19.445	19.547	Rattus	0.295047	0.356259	1.00066795481062e-08	1.97274539662666e-06	0.0235297	-0.0847415	0.0562812	0.217965	19.2063	19.5014	19.1216	19.4778	-0.0847415
A0A8I6AAN5	A0A8I6AAN5	Fbln1	0.158828	0.32311	0.403643	0.240487	0.122727	0.349895	NA	NA	18.0919	19.1578	18.6248	18.6338	19.2389	18.9309	18.8488	18.8176	18.9376	19.0398	18.875	18.6558	18.7793	18.6876	18.598	18.6029	18.8981	18.938	19.0468	19.7715	18.9653	19.0874	19.0836	Rattus	0.158828	0.445143	0.00705465	0.0224491	-0.240487	-0.0458277	0.773286	0.898513	18.7495	18.9083	18.7036	19.1488	-0.0458277
A0A8I6AAN7	A0A8I6AAN7	Acsl5	0.26233	2.77696708432646e-05	0.000311562	-0.0309001	0.521991	0.734463	NA	NA	17.8901	18.0666	17.9762	18.1296	18.2317	18.3125	18.3166	18.226	18.3691	18.345	18.3579	18.0132	18.025	18.0399	17.9595	17.9957	18.1482	18.2272	18.3024	18.2967	18.3033	18.2315	18.3807	Rattus	0.26233	0.260016	1.68699977068453e-05	0.000225296	0.0309001	-0.028586	0.571831	0.773111	18.0589	18.3212	18.0303	18.2903	-0.028586
A0A8I6AAP2	A0A8I6AAP2	ENSRNOG00000063112	0.170496	0.00865231	0.0217094	0.0817372	0.161366	0.402685	NA	NA	15.7025	15.8028	15.6365	15.6329	15.8726	15.9065	15.9462	15.8996	16.0089	15.6375	16.0012	15.7687	15.546	15.6732	15.7197	15.6993	15.7787	16.0348	16.0215	15.9763	15.9654	15.9313	15.9609	Rattus	0.170496	0.28412	4.82305614123508e-05	0.000478243	-0.0817372	-0.0318864	0.595247	0.788618	15.7295	15.9	15.6976	15.9817	-0.0318864
A0A8I6AAW1	A0A8I6AAW1	Tars3	0.0431518	0.713722	0.770284	0.0818346	0.467616	0.689296	NA	NA	13.9832	14.0535	14.0852	13.5459	14.1687	14.2708	13.9279	13.9292	13.9657	14.0511	13.918	13.9198	13.9551	14.2154	14.0405	14.0697	14.2999	14.3394	14.0364	14.4436	13.7719	14.0855	13.8769	Rattus	0.0431518	0.00890991	0.936583	0.956452	-0.0818346	0.116076	0.328342	0.586114	13.9673	14.0105	14.0834	14.0923	0.116076
A0A8I6AAX9	A0A8I6AAX9	Mgst3	0.266571	0.0067247	0.0176876	-0.28952	0.0025251	0.0481919	NA	NA	15.858	15.9251	15.8048	15.9155	16.19	16.079	16.1627	16.0087	16.3937	16.3174	16.27	15.8491	15.7566	16.0198	15.8332	15.4904	15.8258	15.8411	16.0582	15.8227	15.7823	15.8623	16.1277	Rattus	0.266571	0.119926	0.172033	0.2632	0.28952	-0.142876	0.123078	0.341118	15.9387	16.2052	15.7958	15.9157	-0.142876
A0A8I6AB19	A0A8I6AB19	Pin1	-0.115975	0.0419964	0.0765043	0.0240835	0.64276	0.816015	NA	NA	17.0638	17.0738	16.9825	17.0703	16.8811	16.7914	17.0212	16.8966	17.0879	16.7777	16.8152	17.1723	17.1723	17.1626	17.1619	17.0378	17.1649	16.943	16.9656	16.9127	16.808	16.9275	16.9776	Rattus	-0.115975	-0.222892	0.000255459	0.00172978	-0.0240835	0.131	0.0232551	0.127181	17.0143	16.8983	17.1453	16.9224	0.131
A0A8I6AB28	A0A8I6AB28	Ddx41	-0.286619	0.00253371	0.00844569	0.134628	0.107464	0.327856	NA	NA	14.8465	15.0602	14.6272	14.7736	15.0451	14.4433	14.8039	14.5626	14.6322	14.4962	14.5651	14.7681	14.505	14.7163	14.775	14.4886	14.7491	14.6961	14.7287	14.8689	14.5353	14.8715	14.6105	Rattus	-0.286619	0.0515005	0.527513	0.624865	-0.134628	-0.203492	0.0243106	0.131908	14.8705	14.5839	14.667	14.7185	-0.203492
A0A8I6AB39	A0A8I6AB39	Eif1-ps8	-0.0375819	0.566138	0.637252	-0.422769	6.70826920490935e-07	8.67882328385148e-05	NA	NA	18.0027	17.9159	17.9251	17.8204	17.7263	17.7902	17.8103	17.9158	17.6816	17.9226	17.9226	17.3946	17.5885	17.7351	17.5586	17.48	17.3927	17.416	17.4626	17.553	17.3685	17.4258	17.2806	Rattus	-0.0375819	-0.10716	0.0954755	0.164755	0.422769	-0.353191	1.69032209440533e-05	0.000613854	17.8781	17.8405	17.5249	17.4177	-0.353191
A0A8I6AB61	A0A8I6AB61	Nbea	0.606693	0.0623549	0.105281	-0.528154	0.0867781	0.293275	NA	NA	14.688	13.4607	13.3455	12.6767	13.2533	14.007	13.912	13.4678	13.7991	14.8557	14.5077	13.4831	13.9402	13.7325	13.886	13.7897	13.7555	13.3544	13.8665	14.3353	12.4412	13.4713	13.9115	Rattus	0.606693	-0.201128	0.501909	0.601419	0.528154	0.279667	0.3752	0.627237	13.4848	14.0915	13.7645	13.5634	0.279667
A0A8I6AB87	A0A8I6AB87	Gnpda1	-0.17762	0.0113857	0.0269662	-0.000827361	0.989356	0.994159	NA	NA	18.1161	17.8876	17.9066	17.824	17.8034	17.7529	17.6837	17.6182	17.6813	17.8941	17.7493	17.6835	17.4124	17.472	17.6393	17.5964	17.4111	17.7121	17.6516	17.8881	17.7785	17.6473	17.697	Rattus	-0.17762	0.193273	0.00463139	0.0160184	0.000827361	-0.371721	8.20026644683947e-06	0.000338246	17.9075	17.7299	17.5358	17.7291	-0.371721
A0A8I6AB92	A0A8I6AB92	Cbfb	-0.300423	0.0211646	0.043767	0.0346316	0.76688	0.884639	NA	NA	16.4796	16.0505	16.2117	16.0205	15.9167	15.8692	15.9707	15.875	16.2326	15.1703	15.8944	16.0392	16.0181	16.2029	16.1375	16.0705	16.1129	15.8274	15.9203	15.8501	15.9083	15.8876	15.8263	Rattus	-0.300423	-0.226836	0.0620582	0.117692	-0.0346316	-0.0389555	0.750556	0.885019	16.1358	15.8354	16.0968	15.87	-0.0389555
A0A8I6AB98	A0A8I6AB98	Tp53bp1	-0.0524136	0.729885	0.784521	-0.0830621	0.566986	0.764351	NA	NA	14.1221	13.6403	13.3445	13.5233	13.5886	13.9299	13.407	13.3079	13.5252	13.6391	13.739	13.6796	13.8925	13.4747	13.8227	13.5785	13.5174	13.8203	13.5777	13.8586	13.1482	13.6037	13.041	Rattus	-0.0524136	-0.152642	0.297044	0.403731	0.0830621	0.0171662	0.909853	0.961955	13.6437	13.5913	13.6609	13.5083	0.0171662
A0A8I6ABA8	A0A8I6ABA8	Rabgef1	-0.307336	2.27387675012613e-05	0.000265928	0.0479839	0.390439	0.628711	NA	NA	16.6773	16.5799	16.5888	16.5985	16.5359	16.4174	16.3141	16.3556	16.2539	16.1446	16.2469	16.5913	16.2381	16.489	16.4762	16.5161	16.4945	16.3425	16.3568	16.4097	16.1696	16.3178	16.4239	Rattus	-0.307336	-0.130798	0.0259572	0.0601514	-0.0479839	-0.128554	0.035681	0.166915	16.5961	16.2887	16.4675	16.3367	-0.128554
A0A8I6ABB5	A0A8I6ABB5	Scrib	-0.401731	0.00853937	0.0214521	0.415391	0.00485052	0.069485	NA	NA	15.0465	15.0043	15.0393	14.8908	15.0232	14.7458	14.9204	14.5886	15.0916	14.3822	13.8661	15.1644	14.9628	15.0347	14.8866	15.0341	15.0729	14.9316	14.9726	15.2905	14.8937	14.9045	15.0942	Rattus	-0.401731	-0.0113838	0.932372	0.952856	-0.415391	0.0250439	0.858761	0.936831	15.0009	14.5991	15.0259	15.0145	0.0250439
A0A8I6ABC9	A0A8I6ABC9	Mdh2	0.322992	7.39674770556304e-07	2.97306169912922e-05	-0.0679029	0.146375	0.383782	NA	NA	21.1873	21.231	21.2796	21.337	21.3233	21.5998	21.5189	21.5324	21.7083	21.6193	21.5892	21.2832	21.3631	21.2936	21.2363	21.2444	21.3253	21.4486	21.5483	21.3708	21.6031	21.5277	21.6618	Rattus	0.322992	0.235753	3.0515224281751e-05	0.000342366	0.0679029	0.0193362	0.686625	0.84392	21.2716	21.5946	21.291	21.5267	0.0193362
A0A8I6ABG6	A0A8I6ABG6	Tln1	-0.169152	2.85416014407629e-05	0.000316641	0.119396	0.000788405	0.024	NA	NA	19.9152	19.9158	19.9312	19.9451	19.8605	19.687	19.8257	19.8013	19.7591	19.7056	19.6877	19.9659	20.0171	19.9797	19.9477	19.965	20.0265	19.8528	19.8823	19.9211	19.837	19.8694	19.8201	Rattus	-0.169152	-0.119857	0.000760117	0.00387746	-0.119396	0.0701004	0.0404163	0.179937	19.9135	19.7444	19.9836	19.8638	0.0701004
A0A8I6ABI5	A0A8I6ABI5	R3hcc1	-0.00762444	0.960082	0.968267	-0.159988	0.277256	0.526533	NA	NA	14.5364	14.9463	14.1595	14.607	14.501	14.7632	14.5931	14.7294	14.4283	14.1596	14.5808	14.4093	14.5496	14.6181	14.8546	14.652	14.581	14.5108	14.6787	14.5413	13.6948	14.2701	14.5986	Rattus	-0.00762444	-0.228352	0.126069	0.204838	0.159988	0.0607398	0.690623	0.846662	14.55	14.5424	14.6108	14.3824	0.0607398
A0A8I6ABQ2	A0A8I6ABQ2	Bcl2l13	0.0241952	0.611867	0.68069	-0.0593433	0.199064	0.448382	NA	NA	17.2075	17.2972	17.2304	17.2139	17.2769	17.3372	17.2869	17.2261	17.1543	17.4517	17.1601	17.2691	17.32	17.2914	17.2057	17.243	17.2926	17.0909	17.1931	17.2068	17.2926	17.2613	17.2155	Rattus	0.0241952	-0.0602308	0.192679	0.288182	0.0593433	0.0250827	0.598953	0.791467	17.2452	17.2694	17.2703	17.21	0.0250827
A0A8I6ABS2	A0A8I6ABS2	Cog3	-0.0928342	0.203439	0.276687	0.0196121	0.774196	0.888597	NA	NA	14.9804	14.7957	14.6608	14.5678	14.9084	14.7204	14.5721	14.5503	14.7094	14.7748	14.8117	14.9832	15.021	14.8321	14.8939	14.8439	14.9001	14.8441	14.6749	14.8344	14.709	14.6695	14.5243	Rattus	-0.0928342	-0.202972	0.00650992	0.0211215	-0.0196121	0.12975	0.0805205	0.265199	14.7826	14.6898	14.9124	14.7094	0.12975
A0A8I6ABY4	A0A8I6ABY4	Lgalsl	-0.110949	0.0501758	0.0885455	0.0211911	0.682077	0.837019	NA	NA	17.3353	17.1814	17.1662	17.1849	16.9735	17.1501	17.0573	17.0307	16.9683	17.1331	17.0045	17.2421	17.3017	17.1857	17.1802	17.0863	17.1728	17.132	17.1092	17.1557	16.959	17.0565	17.0585	Rattus	-0.110949	-0.116333	0.0327471	0.0713566	-0.0211911	0.0265751	0.624565	0.807501	17.1683	17.0573	17.1948	17.0785	0.0265751
A0A8I6ABZ7	A0A8I6ABZ7	Dhx9	0.129048	0.0123727	0.0286802	0.00750995	0.869425	0.93777	NA	NA	17.7969	17.875	17.8589	17.8709	18.0261	18.0151	18.0462	17.9392	18.079	18.0116	17.9965	17.7725	17.832	17.8255	17.708	17.7546	17.8699	17.927	18.0105	18.1829	18.0353	17.9144	18.0625	Rattus	0.129048	0.228355	4.60224293927908e-05	0.00046449	-0.00750995	-0.0917973	0.0655273	0.235502	17.8855	18.0146	17.7938	18.0221	-0.0917973
A0A8I6AC07	A0A8I6AC07	Sfxn1	0.267481	0.000238027	0.00138989	-0.139307	0.025666	0.157947	NA	NA	16.9204	17.0585	17.1381	17.0186	17.206	17.4474	17.2393	17.2739	17.5147	17.3492	17.1902	16.9556	17.1311	17.0884	17.1816	16.9844	16.9941	17.1415	17.2678	17.0769	17.2296	17.2256	17.2376	Rattus	0.267481	0.140586	0.0244812	0.0575864	0.139307	-0.0124122	0.840747	0.927753	17.0683	17.3358	17.0559	17.1965	-0.0124122
A0A8I6AC14	A0A8I6AC14	Ptrh1	0.220852	0.00216426	0.00748542	-0.0278827	0.650162	0.819882	NA	NA	16.7632	17.1097	17.0202	17.0181	17.1305	17.1822	17.2917	17.1718	17.3236	17.1522	17.2537	16.9244	17.0547	16.9974	16.8589	16.8766	17.1145	17.083	17.3364	17.1514	17.2492	17.109	17.2789	Rattus	0.220852	0.230232	0.000990409	0.00476939	0.0278827	-0.0372623	0.56391	0.766869	17.0083	17.2292	16.9711	17.2013	-0.0372623
A0A8I6AC45	A0A8I6AC45	Impdh1	-0.0676136	0.0768496	0.124719	0.0752149	0.0414388	0.196819	NA	NA	17.1578	17.0701	17.0672	17.0902	17.0385	17.0294	16.9952	17.0729	16.9633	17.0247	17.0174	17.1398	17.1195	17.12	17.1936	17.2061	17.1766	17.1823	17.1226	17.134	17.0696	17.0864	16.9591	Rattus	-0.0676136	-0.0669195	0.0669997	0.124833	-0.0752149	0.0745208	0.0528981	0.211797	17.0848	17.0171	17.1593	17.0924	0.0745208
A0A8I6ACH0	A0A8I6ACH0	Rwdd1	-0.055484	0.422466	0.502156	0.0912916	0.172365	0.417031	NA	NA	16.4394	16.4804	16.36	16.475	16.2389	16.2616	16.2562	16.4682	16.3787	16.3914	16.3034	16.2664	16.1721	16.3588	16.4551	16.4067	16.0215	16.5408	16.4362	16.5354	16.4142	16.349	16.3317	Rattus	-0.055484	0.154451	0.0260521	0.0602546	-0.0912916	-0.118643	0.0944421	0.291784	16.3987	16.3433	16.2801	16.4346	-0.118643
A0A8I6ACJ4	A0A8I6ACJ4	P4ha2	0.181226	0.00890135	0.0221331	-0.0765468	0.216861	0.46615	NA	NA	17.9717	17.8344	17.8137	17.9398	17.9731	18.1404	18.0051	18.0637	18.1916	17.8961	18.2296	17.8268	17.9195	17.8421	17.7862	17.5662	17.7365	17.8548	18.0339	17.9884	18.0977	18.0605	18.032	Rattus	0.181226	0.231659	0.000874917	0.00432755	0.0765468	-0.12698	0.056752	0.218753	17.9065	18.0878	17.7796	18.0112	-0.12698
A0A8I6ACK1	A0A8I6ACK1	Dctn3	-0.165139	0.000427249	0.00217834	0.111773	0.0075739	0.0875864	NA	NA	18.1502	18.2256	18.0839	18.1189	18.1034	18.0014	17.9576	18.0598	17.8895	18.0574	17.8619	18.2121	18.1917	18.1347	18.1762	18.1677	18.1771	18.1398	18.0985	18.0426	18.004	18.0641	18.1492	Rattus	-0.165139	-0.0935544	0.0221752	0.0532206	-0.111773	0.0401884	0.324404	0.582464	18.1364	17.9713	18.1766	18.083	0.0401884
A0A8I6ACK5	A0A8I6ACK5	Pgs1	0.239729	0.00202073	0.00712592	0.0529448	0.426059	0.658658	NA	NA	15.9001	16.2497	16.1768	16.3046	16.4517	16.4551	16.4827	16.549	16.5708	16.3443	16.336	16.1154	16.1549	16.1417	16.0899	16.0235	16.1701	16.4891	16.4827	16.4679	16.5436	16.4431	16.6292	Rattus	0.239729	0.393346	4.61842072431534e-06	8.89314502263512e-05	-0.0529448	-0.100673	0.155644	0.387075	16.2166	16.4563	16.1159	16.5093	-0.100673
A0A8I6ACL2	A0A8I6ACL2	Dock7	-0.0286579	0.552366	0.625491	0.0142601	0.755772	0.879892	NA	NA	16.2738	16.3297	16.2405	16.3116	16.323	16.3709	16.2811	16.1597	16.277	16.2104	16.3033	16.2751	16.2374	16.2405	16.2531	16.3166	16.3515	16.396	16.278	16.4388	16.172	16.2182	16.1849	Rattus	-0.0286579	0.00227913	0.960309	0.973238	-0.0142601	-0.016677	0.728793	0.872814	16.2957	16.2671	16.279	16.2813	-0.016677
A0A8I6ACS2	A0A8I6ACS2	Ssb	-0.0173096	0.674476	0.735211	0.00728367	0.852705	0.927779	NA	NA	17.1155	17.2606	17.245	17.3397	17.3905	17.2089	17.2017	17.2102	17.2584	17.3695	17.2691	17.3403	17.3481	17.2966	17.3301	17.3302	17.3062	17.2412	17.2846	17.3033	17.224	17.2464	17.2621	Rattus	-0.0173096	-0.0650236	0.107684	0.180857	-0.00728367	0.0549976	0.189961	0.429513	17.2703	17.253	17.3253	17.2602	0.0549976
A0A8I6ACT0	A0A8I6ACT0	LOC103694176	0.674583	9.02960526543554e-06	0.000145457	0.0949592	0.405961	0.6401	NA	NA	16.9007	16.5702	17.3103	17.1769	17.4222	17.6931	17.684	17.8597	17.8401	17.8477	17.5794	17.4749	17.6929	17.6468	17.5012	17.5698	17.9088	17.62	18.0396	17.6914	17.933	17.8224	17.9674	Rattus	0.674583	0.213238	0.0702683	0.130045	-0.0949592	0.556304	0.000101117	0.00244809	17.0761	17.7507	17.6324	17.8456	0.556304
A0A8I6ACU1	A0A8I6ACU1	Ifi35	-0.355997	0.00056521	0.00270204	0.202721	0.0250177	0.155749	NA	NA	15.749	16.0587	15.8299	16.0156	15.7515	15.4378	15.8771	15.5092	15.4263	15.3892	15.5101	15.8922	15.6155	15.8261	15.9301	15.8571	16.15	15.7824	15.8863	15.7062	15.62	15.6972	15.674	Rattus	-0.355997	-0.15083	0.0873019	0.153473	-0.202721	-0.00244582	0.978175	0.990506	15.881	15.525	15.8785	15.7277	-0.00244582
A0A8I6ACU9	A0A8I6ACU9	Timm50	0.188731	0.00790151	0.02015	0.00627611	0.919749	0.964968	NA	NA	17.6819	17.6919	17.6846	17.8203	17.8743	18.0166	18.0152	18.0053	18.1134	17.6463	17.8392	17.7754	17.688	17.799	17.731	17.6739	17.8403	17.8671	17.9507	17.882	18.0386	17.9155	18.0198	Rattus	0.188731	0.194358	0.00458671	0.0159706	-0.00627611	0.000648663	0.992078	0.996611	17.7506	17.9393	17.7513	17.9456	0.000648663
A0A8I6ACV4	A0A8I6ACV4	Dlgap4	-0.126055	0.0615106	0.10417	-0.0130109	0.833049	0.918951	NA	NA	16.0636	15.7648	15.7989	15.6913	15.5631	15.6816	15.6775	15.7075	15.6862	15.4957	15.6534	15.8289	15.9215	15.8839	15.8967	15.7747	15.9822	15.6919	15.7058	15.684	15.5229	15.6065	15.6126	Rattus	-0.126055	-0.244022	0.000603226	0.00323073	0.0130109	0.104957	0.115101	0.329255	15.7764	15.6503	15.8813	15.6373	0.104957
A0A8I6ACW5	A0A8I6ACW5	Lmnb1	0.0855502	0.0676864	0.112268	-0.0365046	0.399026	0.634396	NA	NA	18.749	18.6741	18.6186	18.6886	18.8912	18.8864	18.8033	18.8102	18.8051	18.6987	18.8555	18.7517	18.7298	18.6704	18.6744	18.7822	18.5902	18.7607	18.7806	18.7595	18.7832	18.8096	18.7466	Rattus	0.0855502	0.0735746	0.0970178	0.1668	0.0365046	-0.024529	0.587168	0.783143	18.7243	18.8099	18.6998	18.7733	-0.024529
A0A8I6ACY3	A0A8I6ACY3	Tmem87a	-0.0252057	0.831147	0.867174	0.192724	0.0975765	0.311965	NA	NA	15.4344	15.521	15.3329	15.2592	15.6249	15.576	15.2856	15.5967	15.5757	14.8237	15.5978	15.5734	15.4482	15.3965	15.3641	15.5014	15.0345	15.6136	15.6503	15.4577	15.5213	15.6793	15.6898	Rattus	-0.0252057	0.215662	0.0657884	0.122908	-0.192724	-0.0481431	0.684223	0.84281	15.4345	15.4093	15.3863	15.602	-0.0481431
A0A8I6ACY8	A0A8I6ACY8	Lemd3	-0.0674795	0.543452	0.616915	0.048032	0.649499	0.819544	NA	NA	16.4666	15.9267	15.6948	15.8441	15.909	16.138	15.9831	15.7188	16.091	15.6929	15.7807	15.922	15.8742	15.9804	15.9762	16.0853	15.8	16.1581	16.0256	16.0033	15.7888	15.7837	15.9333	Rattus	-0.0674795	0.00910017	0.931227	0.952021	-0.048032	-0.0285477	0.796441	0.908163	15.9682	15.9008	15.9397	15.9488	-0.0285477
A0A8I6AD12	A0A8I6AD12	Acss2	-0.261983	0.00200478	0.00709051	0.180942	0.0187256	0.133662	NA	NA	16.3768	16.0557	15.9912	16.0005	15.85	15.8702	15.8521	15.8415	15.8565	15.8373	15.4995	16.0074	15.826	16.0303	16.0599	15.9996	15.9791	16.056	16.0019	15.9943	15.9182	15.903	15.9693	Rattus	-0.261983	-0.00992265	0.890549	0.924321	-0.180942	-0.0711183	0.351772	0.607567	16.0548	15.7929	15.9837	15.9738	-0.0711183
A0A8I6AD19	A0A8I6AD19	Flad1	0.0580472	0.606807	0.676045	-0.00510713	0.962008	0.980722	NA	NA	14.7358	14.413	14.6367	14.4667	14.4202	14.7666	14.4191	14.5391	14.5173	14.7119	14.6011	14.5677	14.0831	14.4408	14.9019	14.6867	14.8932	14.4552	14.6989	14.6861	14.659	14.4367	14.5885	Rattus	0.0580472	-0.00814644	0.939436	0.957989	0.00510713	0.0610865	0.588229	0.7838	14.5345	14.5925	14.5956	14.5874	0.0610865
A0A8I6AD24	A0A8I6AD24	Armc8	-0.184451	0.0432361	0.0783241	0.182331	0.0367264	0.18702	NA	NA	15.1718	15.3482	15.5343	15.5101	15.5723	15.3999	15.3573	15.3342	15.0279	15.2375	15.1004	15.3226	15.1307	15.3421	15.3422	15.2561	15.6852	15.3865	15.4547	15.5171	15.3496	15.3756	15.4677	Rattus	-0.184451	0.0787198	0.34737	0.454954	-0.182331	-0.0808391	0.357323	0.612807	15.4273	15.2429	15.3465	15.4252	-0.0808391
A0A8I6AD42	A0A8I6AD42	Atp2b1	0.246972	0.00016754	0.00108816	-0.111511	0.0434333	0.202265	NA	NA	17.9449	17.6996	17.6486	17.7084	17.8322	18.0601	17.9247	17.961	18.0632	17.8737	18.1997	17.6967	17.7001	17.7711	17.712	17.6739	17.6965	17.8683	17.9727	17.8128	17.8866	17.9234	17.9494	Rattus	0.246972	0.193829	0.00117816	0.00548041	0.111511	-0.0583678	0.296429	0.548599	17.7667	18.0137	17.7084	17.9022	-0.0583678
A0A8I6AD46	A0A8I6AD46	Atp6ap1	0.215233	0.00306021	0.00980991	-0.125159	0.0547069	0.227396	NA	NA	15.967	15.8799	15.6403	15.8877	16.0128	16.1364	15.9788	15.9084	16.1311	16.1501	16.2521	15.9606	15.9707	15.9586	16.1101	16.1862	16.112	15.995	15.9748	15.9357	15.9139	15.9392	16.0472	Rattus	0.215233	-0.0820737	0.196915	0.293233	0.125159	0.172147	0.0142705	0.093415	15.8776	16.0928	16.0497	15.9676	0.172147
A0A8I6AD55	A0A8I6AD55	Chchd3	0.321937	0.00161383	0.00593628	-0.0881725	0.313019	0.559536	NA	NA	18.0718	17.9154	17.7401	17.9449	17.9697	18.3296	18.1655	18.125	18.5041	17.948	18.4295	18.0521	18.1052	18.0038	17.8263	17.8759	18.1405	18.0129	18.3354	18.0946	18.0536	18.1444	18.3318	Rattus	0.321937	0.161494	0.0718414	0.131896	0.0881725	0.0722709	0.42832	0.67016	17.9284	18.2503	18.0006	18.1621	0.0722709
A0A8I6ADA8	A0A8I6ADA8	Abhd4	0.0348126	0.704973	0.762631	0.046152	0.599147	0.788542	NA	NA	14.6202	14.5793	14.6432	14.5886	14.6441	14.6648	14.4163	14.6502	14.6489	14.503	15.0162	14.9112	14.6805	14.7359	14.8426	14.9748	14.9194	14.5192	14.488	14.9375	14.579	14.7785	14.8742	Rattus	0.0348126	-0.148006	0.101276	0.172573	-0.046152	0.22897	0.0193817	0.113164	14.6151	14.6499	14.8441	14.6961	0.22897
A0A8I6ADD0	A0A8I6ADD0	Tmpo	0.605391	0.00032729	0.00178287	-0.245646	0.0841158	0.288278	NA	NA	15.605	16.2142	16.1421	16.4467	16.2658	16.7613	16.5299	16.6796	16.9951	16.7619	16.713	16.4062	17.1487	16.5201	16.3023	16.2743	16.8329	16.4292	16.5893	16.3738	16.3497	16.5789	16.6462	Rattus	0.605391	-0.0862463	0.53184	0.627656	0.245646	0.445992	0.00485313	0.0462949	16.1348	16.7402	16.5808	16.4945	0.445992
A0A8I6ADF4	A0A8I6ADF4	Hs1bp3	-0.164293	0.00873104	0.0218672	0.0475183	0.392001	0.629278	NA	NA	17.5815	17.454	17.5067	17.3785	17.2648	17.3459	17.2959	17.3866	17.199	17.121	17.2885	17.52	17.5162	17.5148	17.5189	17.4508	17.3985	17.4403	17.2957	17.3096	17.2082	17.4318	17.2364	Rattus	-0.164293	-0.16622	0.00581657	0.0192645	-0.0475183	0.0494447	0.395682	0.64425	17.4371	17.2728	17.4865	17.3203	0.0494447
A0A8I6ADL4	A0A8I6ADL4	Serinc3	0.122431	0.550434	0.623474	-0.217923	0.269779	0.517403	NA	NA	13.7383	13.8402	13.3533	13.1352	13.7219	14.0921	13.6383	14.1856	13.8339	12.7184	13.6128	13.962	14.0407	14.1901	14.0348	13.7113	13.3711	13.2	13.2808	13.6738	13.736	13.5187	13.3645	Rattus	0.122431	-0.422731	0.0389306	0.0819063	0.217923	0.327238	0.119296	0.337122	13.5578	13.6802	13.885	13.4623	0.327238
A0A8I6ADS4	A0A8I6ADS4	Pex1	0.297775	0.000418432	0.0021413	-0.0425586	0.540222	0.747749	NA	NA	14.7281	14.7285	14.2862	14.4342	14.5272	14.8012	14.864	14.7676	14.8465	14.8842	14.8682	14.6443	14.4092	14.5732	14.8103	14.4534	14.4797	14.8674	14.8389	14.7662	14.7354	14.7632	14.8052	Rattus	0.297775	0.234363	0.00241798	0.00982377	0.0425586	0.020853	0.774027	0.898675	14.5408	14.8386	14.5617	14.796	0.020853
A0A8I6ADT5	A0A8I6ADT5	Ndufs3	0.264409	4.66942286324242e-05	0.000426742	-0.0665343	0.196148	0.445205	NA	NA	16.3836	16.4595	16.3445	16.4082	16.6835	16.7515	16.7234	16.6505	16.7313	16.707	16.758	16.3894	16.167	16.4018	16.4001	16.3148	16.3518	16.61	16.6114	16.6215	16.6977	16.6342	16.7475	Rattus	0.264409	0.316255	2.25020325957691e-06	5.68039115527341e-05	0.0665343	-0.118381	0.0339625	0.160888	16.4559	16.7203	16.3375	16.6537	-0.118381
A0A8I6ADU4	A0A8I6ADU4	Gpn1	-0.191712	0.10472	0.161708	0.244394	0.0338848	0.179936	NA	NA	14.7912	14.5269	14.7292	14.2688	14.7668	14.6101	14.6381	14.5873	13.9819	14.2621	14.4698	14.6488	14.364	14.464	14.5005	14.7912	14.5997	14.7056	14.8069	14.8073	14.4421	14.6828	14.5711	Rattus	-0.191712	0.107926	0.328574	0.436832	-0.244394	-0.0552435	0.630624	0.81055	14.6166	14.4249	14.5614	14.6693	-0.0552435
A0A8I6AE14	A0A8I6AE14	Fkbp7	0.329472	6.61267423092568e-08	9.2907605674059e-06	-0.099726	0.0193494	0.135346	NA	NA	17.9955	18.027	17.9708	18.0031	17.9711	18.3296	18.2512	18.2406	18.4581	18.3348	18.3234	18.0101	18.0926	18.0664	18.011	17.989	18.0716	18.2297	18.272	18.1019	18.2449	18.1607	18.3303	Rattus	0.329472	0.183114	0.000128651	0.00103012	0.099726	0.0466316	0.272667	0.525453	17.9935	18.323	18.0401	18.2232	0.0466316
A0A8I6AE22	A0A8I6AE22	Sdf2	0.187113	0.058074	0.0993339	0.0878061	0.33579	0.580204	NA	NA	16.2057	16.098	15.6477	15.9953	16.0065	16.0452	16.2521	16.1952	16.4229	15.9931	16.1579	16.321	16.1546	16.1604	16.2209	15.952	16.0598	16.1373	16.2749	16.06	16.3926	16.2487	16.4796	Rattus	0.187113	0.120737	0.189767	0.284866	-0.0878061	0.154182	0.11367	0.327362	15.9906	16.1777	16.1448	16.2655	0.154182
A0A8I6AE33	A0A8I6AE33	Wdr37	-0.214064	0.0138689	0.0313413	0.147209	0.0667862	0.252738	NA	NA	14.9411	14.9409	15.143	14.9499	15.0472	14.5572	14.8957	14.8653	14.8353	14.7555	14.833	15.054	15.1734	14.9449	15.1832	15.0397	15.1794	15.0224	14.9838	15.0682	14.6685	14.7174	15.1649	Rattus	-0.214064	-0.158209	0.0501222	0.0999065	-0.147209	0.091354	0.266073	0.519105	15.0044	14.7903	15.0958	14.9376	0.091354
A0A8I6AE83	A0A8I6AE83	Spats2	-0.270728	0.0625522	0.105513	0.0251463	0.850176	0.927213	NA	NA	15.8419	15.8139	15.7974	15.7273	15.8124	15.67	15.7149	15.6768	15.822	14.6359	15.6475	15.7481	15.6216	15.6127	15.7771	15.7584	15.7242	15.4128	15.6627	15.76	15.4095	15.466	15.607	Rattus	-0.270728	-0.153991	0.254353	0.356714	-0.0251463	-0.0915901	0.513746	0.731556	15.7986	15.5279	15.707	15.553	-0.0915901
A0A8I6AED6	A0A8I6AED6	Cdk5rap3	-0.0354657	0.546707	0.6201	-0.0827372	0.148406	0.386198	NA	NA	15.8926	15.9388	16.015	15.8836	16.1267	16.0303	15.9906	15.931	15.7788	16.0198	15.8647	15.8862	15.7166	15.9564	15.9355	15.9092	15.9668	15.9096	15.9261	15.8415	15.7118	15.7897	15.9402	Rattus	-0.0354657	-0.0420037	0.45509	0.557088	0.0827372	-0.0761991	0.20198	0.445258	15.9713	15.9359	15.8951	15.8531	-0.0761991
A0A8I6AEG4	A0A8I6AEG4	Ndufv3	0.411074	4.33489813606794e-06	9.250762001712e-05	-0.0820833	0.218225	0.466857	NA	NA	15.874	15.8191	15.6634	15.7662	15.8435	16.2219	16.1043	16.0188	16.4599	16.1071	16.3138	15.9173	15.9835	15.9201	15.9652	15.9084	16.1205	16.163	16.3206	16.0473	16.0997	16.0572	16.0457	Rattus	0.411074	0.153068	0.027354	0.0625665	0.0820833	0.175923	0.0167125	0.102609	15.7932	16.2043	15.9692	16.1222	0.175923
A0A8I6AEH3	A0A8I6AEH3	Tsn	-0.196546	0.000657117	0.0030261	0.0210424	0.66047	0.827566	NA	NA	18.1705	18.0802	18.0877	18.0244	17.9772	17.9369	17.9468	17.936	17.7939	17.8577	17.7574	17.9026	17.839	17.8447	17.9632	17.8989	17.7111	18.0018	17.832	17.9486	17.8968	17.874	17.8018	Rattus	-0.196546	0.0325842	0.497711	0.596562	-0.0210424	-0.208088	0.000372396	0.00670403	18.068	17.8714	17.8599	17.8925	-0.208088
A0A8I6AEP6	A0A8I6AEP6	AABR07021955.1	0.275095	0.000255517	0.00147127	-0.0876174	0.16008	0.400685	NA	NA	16.8883	16.8078	16.9094	16.9015	17.0974	17.3502	17.2062	17.1758	17.2274	16.8942	17.322	16.8617	17.03	16.9387	16.9184	16.8521	16.932	17.0251	17.0778	17.1364	17.1657	17.1151	17.1301	Rattus	0.275095	0.186226	0.00534871	0.0180659	0.0876174	0.00125134	0.984382	0.992553	16.9209	17.196	16.9221	17.1084	0.00125134
A0A8I6AES7	A0A8I6AES7	Ndufs7	0.36963	6.17786683559428e-05	0.000525182	-0.0853264	0.244837	0.493009	NA	NA	16.6219	16.8227	16.5953	16.7101	16.9062	17.1877	17.183	16.9963	17.2783	16.9236	17.0363	16.6194	16.672	16.775	16.6448	16.6562	16.9196	16.8427	17.0307	16.9841	16.984	17.0159	17.2357	Rattus	0.36963	0.301041	0.000356816	0.00216993	0.0853264	-0.0167376	0.825214	0.921048	16.7312	17.1009	16.7145	17.0155	-0.0167376
A0A8I6AEV8	A0A8I6AEV8	Bola2-ps1	-0.235096	0.00117806	0.00472178	0.102921	0.101274	0.319569	NA	NA	19.8242	19.7826	19.883	19.8087	19.4515	19.4519	19.6066	19.623	19.5637	19.4412	19.403	19.7549	19.783	19.7518	19.7369	19.6914	19.7867	19.6164	19.5849	19.7896	19.6353	19.5414	19.5394	Rattus	-0.235096	-0.132958	0.037858	0.080211	-0.102921	0.000782288	0.990222	0.995754	19.75	19.5149	19.7508	19.6178	0.000782288
A0A8I6AEW1	A0A8I6AEW1	Rock2	-0.178361	0.000224087	0.00135236	0.0889236	0.0310498	0.172901	NA	NA	17.8624	17.7653	17.7011	17.7277	17.7335	17.6124	17.6543	17.6525	17.5622	17.3946	17.6019	17.7741	17.7432	17.7474	17.7464	17.7528	17.7491	17.6804	17.662	17.7163	17.6167	17.692	17.644	Rattus	-0.178361	-0.0836189	0.0413774	0.0858794	-0.0889236	-0.00581839	0.887011	0.95333	17.758	17.5796	17.7522	17.6686	-0.00581839
A0A8I6AEY5	A0A8I6AEY5	Lrsam1	-0.0259459	0.820989	0.859609	-0.0679906	0.535595	0.744332	NA	NA	15.2423	14.7734	14.9414	14.8723	14.5801	14.5794	15.018	14.8362	14.7096	14.6572	15.3353	14.8826	14.9733	14.7527	14.8408	14.8986	14.8165	14.6006	14.9626	14.8771	14.7876	14.8028	14.6972	Rattus	-0.0259459	-0.0727878	0.507478	0.606741	0.0679906	-0.0211486	0.853642	0.934694	14.8819	14.856	14.8608	14.788	-0.0211486
A0A8I6AEZ9	A0A8I6AEZ9	Srsf7	0.125349	0.0264738	0.0525919	-0.0243992	0.632004	0.809273	NA	NA	18.7856	18.6803	18.7804	18.5427	18.7725	18.7782	18.7663	18.7662	18.9253	18.8235	18.9663	18.7319	18.9387	18.8575	18.7498	18.839	18.9575	18.7717	18.7696	18.8831	18.8482	18.7656	18.8413	Rattus	0.125349	-0.0325082	0.524276	0.622493	0.0243992	0.133458	0.0189616	0.111034	18.7123	18.8376	18.8458	18.8132	0.133458
A0A8I6AF02	A0A8I6AF02	Eif4e3	-0.0490284	0.631485	0.69809	0.0710694	0.467426	0.689296	NA	NA	13.541	13.5917	13.5402	13.3506	13.1638	13.6557	13.4194	13.1171	13.5343	13.1011	13.5029	13.7473	13.4583	13.6125	13.7103	13.4385	13.6499	13.4173	13.7445	13.4756	13.3967	13.3406	13.3824	Rattus	-0.0490284	-0.143303	0.150146	0.235189	-0.0710694	0.165343	0.11516	0.329255	13.4375	13.3884	13.6028	13.4595	0.165343
A0A8I6AF38	A0A8I6AF38	ENSRNOG00000068816	0.335145	7.26151622318909e-05	0.000588777	-0.0835106	0.216508	0.465852	NA	NA	15.7896	15.7962	15.6182	15.6639	16.0248	16.0691	16.1265	16.0738	16.1949	16.1017	16.1162	15.8515	15.9095	15.9076	15.8276	15.7613	16.1237	15.9807	16.1733	16.034	15.8523	16.1417	15.999	Rattus	0.335145	0.133337	0.054453	0.10674	0.0835106	0.118298	0.0997384	0.302282	15.7785	16.1137	15.8968	16.0302	0.118298
A0A8I6AF61	A0A8I6AF61	Dusp3	-0.126143	0.0244346	0.0492978	0.0644928	0.208532	0.459114	NA	NA	16.9503	16.8033	16.6719	16.7812	16.5404	16.6117	16.7063	16.5704	16.5414	16.6876	16.6222	16.7729	16.7322	16.7608	16.8205	16.8099	16.7786	16.7471	16.697	16.7178	16.5896	16.6679	16.7072	Rattus	-0.126143	-0.0913889	0.0799226	0.142743	-0.0644928	0.0297388	0.574688	0.775219	16.7494	16.6233	16.7791	16.6878	0.0297388
A0A8I6AF73	A0A8I6AF73	Sec24b	-0.118129	0.0207408	0.0430411	0.0513545	0.268119	0.515326	NA	NA	16.4788	16.449	16.3361	16.4416	16.3472	16.2298	16.358	16.1949	16.3639	16.3158	16.292	16.3204	16.2721	16.3822	16.3237	16.3099	16.3544	16.3054	16.348	16.5253	16.3224	16.191	16.3705	Rattus	-0.118129	0.016633	0.716397	0.785665	-0.0513545	-0.0834076	0.0924165	0.289726	16.4105	16.2924	16.3271	16.3438	-0.0834076
A0A8I6AF82	A0A8I6AF82	ENSRNOG00000070725	0.403864	0.0575831	0.0987958	-0.0814337	0.675872	0.833232	NA	NA	19.1571	19.2442	19.342	19.3409	19.2626	19.4927	19.2912	19.6282	19.6185	19.8431	20.1655	19.1987	19.6953	19.4447	19.4341	19.5248	18.0788	19.3802	19.7101	19.761	19.4719	19.8454	19.382	Rattus	0.403864	0.362389	0.0726254	0.132669	0.0814337	-0.0399589	0.844671	0.930131	19.2693	19.6732	19.2294	19.5918	-0.0399589
A0A8I6AF96	A0A8I6AF96	Heatr5a	-0.127711	0.0468219	0.083589	0.125337	0.0412541	0.196765	NA	NA	14.9813	15.1415	15.2714	15.106	15.1833	15.0456	15.1277	14.9286	15.0532	15.0999	14.7989	15.0659	14.9027	15.0411	15.0519	15.1153	15.2348	15.104	15.1243	15.2134	15.135	15.0719	15.1572	Rattus	-0.127711	0.0656825	0.268117	0.371557	-0.125337	-0.0680558	0.273783	0.525453	15.1367	15.009	15.0686	15.1343	-0.0680558
A0A8I6AFB4	A0A8I6AFB4	Pign	0.339111	0.000415728	0.00213134	-0.0467163	0.554576	0.756203	NA	NA	15.0739	15.2723	14.9602	14.9862	15.3098	15.4916	15.3715	15.2961	15.6339	15.5329	15.4316	15.346	14.8991	15.1	15.1152	15.1643	15.1227	15.4034	15.6411	15.3329	15.374	15.2469	15.479	Rattus	0.339111	0.28834	0.00124024	0.00569244	0.0467163	0.004055	0.960838	0.982432	15.1205	15.4596	15.1245	15.4129	0.004055
A0A8I6AFH7	A0A8I6AFH7	Sorbs1	-0.168559	0.00513357	0.0143317	0.000977791	0.985084	0.990588	NA	NA	16.3758	16.192	16.1966	16.1697	16.1328	16.0211	16.1849	16.1734	16.0811	15.9203	15.8882	16.1931	16.1018	16.1787	16.1355	16.089	16.2056	16.0282	16.087	16.1012	16.0178	16.1067	15.9339	Rattus	-0.168559	-0.104824	0.0549505	0.107414	-0.000977791	-0.0627571	0.259635	0.511609	16.2134	16.0448	16.1506	16.0458	-0.0627571
A0A8I6AFJ7	A0A8I6AFJ7	Dnajc13	-0.0443848	0.294072	0.373569	0.0743733	0.0721482	0.264773	NA	NA	15.8287	15.6966	15.7428	15.7903	15.7786	15.7174	15.8058	15.7233	15.7569	15.6481	15.6867	15.7217	15.5219	15.683	15.7128	15.7376	15.7598	15.8409	15.8342	15.8233	15.7191	15.7584	15.8085	Rattus	-0.0443848	0.107928	0.0119239	0.0330201	-0.0743733	-0.0779392	0.0723659	0.24904	15.7674	15.723	15.6895	15.7974	-0.0779392
A0A8I6AFR4	A0A8I6AFR4	Tmpo	0.0563848	0.231639	0.306679	0.0285869	0.519811	0.732902	NA	NA	17.0021	16.9026	16.9767	16.9032	17.0343	17.0512	17.0294	17.0076	17.1693	16.8789	16.9847	16.8381	16.9384	16.9632	16.9199	16.9793	17.0413	16.9387	17.0679	17.0594	17.0944	17.0497	17.0825	Rattus	0.0563848	0.102038	0.0290898	0.0653809	-0.0285869	-0.0170658	0.713212	0.860845	16.9638	17.0202	16.9467	17.0488	-0.0170658
[truncated: 3,162 more rows]
